# Supplementary material for: Crystal structure of N′-[4-(di­methyl­amino)­benzyl­idene]furan-2-carbohydrazide monohydrate
Source: Acta Crystallogr E Crystallogr Commun. 2020 Apr 9;76(Pt 5):660–3. doi: 10.1107/S205698902000465X (PMC7199266; doi:10.1107/S205698902000465X)
Supplement: Supplementary file 1 [file e-76-00660-sup1.cif]

##############################################################################
#                                                                            #
# This CIF contains the data in a paper accepted for publication in          #
# Acta Crystallographica Section E. It conforms to the requirements of       #
# Notes for Authors for Acta Crystallographica Section E, and has been       #
# peer reviewed under the auspices of the IUCr Commission on Journals.       #
#                                                                            #
# Full details of the Crystallographic Information File format               #
# are given in the paper "The Crystallographic Information File (CIF):       #
# a New Standard Archive File for Crystallography" by S. R. Hall, F. H.      #
# Allen and I. D. Brown [Acta Cryst. (1991), A47, 655-685].                  #
#                                                                            #
# The current version of the core CIF dictionary is obtainable from          #
# ftp://ftp.iucr.org/pub/cif_core.dic.                                       #
#                                                                            #
# Software is freely available for graphical display of the structure(s)     #
# in this CIF. For information consult the CIF software page                 #
# http://www.iucr.org/resources/cif/software.                                #
#                                                                            #
# This file may be used for bona fide research purposes within the           #
# scientific community so long as proper attribution is given to the journal # 
# article from which it was obtained.                                        #
#                                                                            #
##############################################################################
data_I
_database_code_depnum_ccdc_archive 'CCDC 1994610'
_audit_creation_method
;
Olex2 1.2
(compiled 2018.05.29 svn.r3508 for OlexSys, GUI svn.r5506)
;
_journal_date_recd_electronic     2020-01-22
_journal_date_accepted     2020-04-03
_journal_name_full     'Acta Crystallographica, Section E'
_journal_year     2020
_journal_volume     76
_journal_issue      5
_journal_page_first     660
_journal_page_last     663
_journal_paper_category     GO
_journal_paper_doi     10.1107/S205698902000465X
_journal_coeditor_code     FY2143
_publ_contact_author_name
;
'Ibrahima Elhadji Thiam'
;
_publ_contact_author_address
;
D\'epartement de Chimie
Facult\'e des Sciences et Techniques
Universit\'e Cheikh Anta Diop
Dakar S\'en\'egal
;
_publ_contact_author_email     'i6thiam@yahoo.fr'
_publ_contact_author_fax     '00221338246318'
_publ_contact_author_phone     '00221338247804'
_publ_section_title
;
Crystal structure of
<i>N</i>'-[4-(dimethylamino)benzylidene]furan-2-carbohydrazide monohydrate
;
loop_
    _publ_author_name
    _publ_author_address
    'Sylla-Gueye, Rokhaya'
;D\'epartement de Chimie
Facult\'e des Sciences et Techniques
Universit\'e Cheik Anta Diop
Dakar
Senegal
;
    'Thiam, Ibrahima Elhadji'
;D\'epartement de Chimie
Facult\'e des Sciences et Techniques
Universit\'e Cheik Anta Diop
Dakar
Senegal
;
    'Orton, James'
;UK National Crystallography Service, School of Chemistry,
Faculty of Engineering and Physical Sciences
University of Southampton, Southampton, UK
;
    'Coles, Simon'
;UK National Crystallography Service, School of Chemistry,
Faculty of Engineering and Physical Sciences
University of Southampton, Southampton, UK
;
    'Gaye, Mohamed'
;D\'epartement de Chimie
Facult\'e des Sciences et Techniques
Universit\'e Cheik Anta Diop
Dakar
Senegal
;
_publ_section_synopsis
;
In the title carbohydrazide derivative, the carbohydrazide moiety is almost
coplanar with the phenyl ring. The furan ring makes an angle with the phenyl
ring of 34.47(6)\%. Hydrogen bonds link the molecules into a two-dimensional
network, which develops parallel to <i>bc</i> plane.
;
_chemical_name_systematic
;
<i>N</i>'-[4-(Dimethylamino)benzylidene]furan-2-carbohydrazide monohydrate
;
_chemical_name_common     ?
_chemical_formula_moiety     'C14 H15 N3 O2, H2 O'
_chemical_formula_sum     'C14 H17 N3 O3'
_chemical_formula_iupac     'C14 H15 N3 O2, H2 O'
_chemical_formula_weight     275.30
_chemical_melting_point     ?
_space_group_crystal_system     monoclinic
_space_group_name_H-M_alt     'P 1 21/c 1'
_space_group_name_Hall     '-P 2ybc'
loop_
    _space_group_symop_operation_xyz
    'x, y, z'
    '-x, y+1/2, -z+1/2'
    '-x, -y, -z'
    'x, -y-1/2, z-1/2'
_cell_length_a     12.9328(5)
_cell_length_b     11.2551(4)
_cell_length_c     9.8092(3)
_cell_angle_alpha     90
_cell_angle_beta     106.245(4)
_cell_angle_gamma     90
_cell_volume     1370.82(9)
_cell_formula_units_Z     4
_cell_measurement_reflns_used     7776
_cell_measurement_theta_min     2.4410
_cell_measurement_theta_max     31.3130
_cell_measurement_temperature     100(2)
_exptl_crystal_description     block
_exptl_crystal_colour     yellow
_exptl_crystal_size_max     0.202
_exptl_crystal_size_mid     0.064
_exptl_crystal_size_min     0.06
_exptl_crystal_density_diffrn     1.334
_exptl_crystal_density_meas     ?
_exptl_crystal_density_method     ?
_exptl_crystal_F_000     584
loop_
    _exptl_crystal_face_index_h
    _exptl_crystal_face_index_k
    _exptl_crystal_face_index_l
    _exptl_crystal_face_perp_dist
    1 1 0 0.0350
    -1 -1 0 0.0290
    -5 1 2 0.0800
    5 -1 -2 0.0700
    1 -1 1 0.0300
    -1 1 -1 0.0300
    1 0 0 0.0430
    -1 2 5 0.0750
_exptl_absorpt_coefficient_mu     0.096
_exptl_absorpt_correction_type     gaussian
_exptl_absorpt_process_details
;
(CrysAlis Pro; Rigaku OD, 2019)
;
_exptl_absorpt_correction_T_min     0.536
_exptl_absorpt_correction_T_max     1.000
_diffrn_ambient_temperature     100.15
_diffrn_source     'Rotating-anode X-ray tube'
_diffrn_radiation_type     MoK\a
_diffrn_radiation_wavelength     0.71075
_diffrn_radiation_monochromator     mirror
_diffrn_measurement_device_type     'XtaLAB AFC12 (RCD3)'
_diffrn_measurement_device     'four-circle diffractometer'
_diffrn_measurement_method     '\w scans'
_diffrn_detector     'CCD plate'
_diffrn_detector_area_resol_mean     10.0000
_diffrn_reflns_number     14982
_diffrn_reflns_av_R_equivalents     0.0592
_diffrn_reflns_av_unetI/netI     0.0468
_diffrn_reflns_theta_min     2.442
_diffrn_reflns_theta_max     27.469
_diffrn_reflns_theta_full     25.242
_diffrn_measured_fraction_theta_max     0.986
_diffrn_measured_fraction_theta_full     0.992
_diffrn_reflns_limit_h_min     -16
_diffrn_reflns_limit_h_max     15
_diffrn_reflns_limit_k_min     -12
_diffrn_reflns_limit_k_max     14
_diffrn_reflns_limit_l_min     -12
_diffrn_reflns_limit_l_max     12
_diffrn_radiation_probe     x-ray
_refine_special_details     ?
_reflns_number_total     3102
_reflns_number_gt     2649
_reflns_threshold_expression     'I > 2\s(I)'
_refine_ls_structure_factor_coef     Fsqd
_refine_ls_matrix_type     full
_refine_ls_R_factor_all     0.0553
_refine_ls_R_factor_gt     0.0475
_refine_ls_wR_factor_gt     0.1310
_refine_ls_wR_factor_ref     0.1360
_refine_ls_goodness_of_fit_ref     1.057
_refine_ls_restrained_S_all     1.057
_refine_ls_number_reflns     3102
_refine_ls_number_parameters     186
_refine_ls_number_restraints     0
_refine_ls_hydrogen_treatment     constr
_refine_ls_weighting_scheme     calc
_refine_ls_weighting_details
              'w=1/[\s^2^(Fo^2^)+(0.0786P)^2^+0.3872P] where P=(Fo^2^+2Fc^2^)/3'
_atom_sites_solution_hydrogens     mixed
_atom_sites_solution_primary     dual
_atom_sites_solution_secondary     ?
_refine_ls_shift/su_max     0.001
_refine_ls_shift/su_mean     0.000
_refine_diff_density_max     0.369
_refine_diff_density_min     -0.350
_refine_ls_extinction_method     none
_refine_ls_extinction_coef     .
loop_
    _atom_type_symbol
    _atom_type_description
    _atom_type_scat_dispersion_real
    _atom_type_scat_dispersion_imag
    _atom_type_scat_source
    'C' 'C' 0.0033 0.0016
                         'International Tables Vol C Tables 4.2.6.8 and 6.1.1.4'
    'H' 'H' 0.0000 0.0000
                         'International Tables Vol C Tables 4.2.6.8 and 6.1.1.4'
    'N' 'N' 0.0061 0.0033
                         'International Tables Vol C Tables 4.2.6.8 and 6.1.1.4'
    'O' 'O' 0.0106 0.0060
                         'International Tables Vol C Tables 4.2.6.8 and 6.1.1.4'
_computing_data_collection
;
CrysAlisPro (Rigaku OD, 2019)
;
_computing_cell_refinement
;
CrysAlisPro (Rigaku OD, 2019)
;
_computing_data_reduction
;
CrysAlisPro (Rigaku OD, 2019)
;
_computing_structure_solution
;
ShelXT (Sheldrick, 2015a)
;
_computing_structure_refinement
;
ShelXL (Sheldrick, 2015b)
;
_computing_molecular_graphics
;
<i>OLEX2</i> (Dolomanov <i>et al.</i>,  2009)
;
_computing_publication_material
;
<i>OLEX2</i> (Dolomanov <i>et al.</i>,  2009)
;
loop_
    _atom_site_type_symbol
    _atom_site_label
    _atom_site_fract_x
    _atom_site_fract_y
    _atom_site_fract_z
    _atom_site_U_iso_or_equiv
    _atom_site_adp_type
    _atom_site_calc_flag
    _atom_site_occupancy
    _atom_site_disorder_assembly
    _atom_site_disorder_group
    O O1 0.94791(8) 0.57248(8) 0.63770(9) 0.0190(2) Uani d 1 . .
    O O3 0.86017(8) 0.55049(8) 0.33216(9) 0.0176(2) Uani d 1 . .
    H H3A 0.915716 0.504655 0.340015 0.026 Uiso d 1 . .
    H H3B 0.867014 0.575836 0.417953 0.026 Uiso d 1 . .
    O O2 1.06257(9) 0.57949(9) 0.92208(10) 0.0229(3) Uani d 1 . .
    N N2 0.81295(9) 0.75421(10) 0.52944(11) 0.0157(3) Uani d 1 . .
    N N3 0.88775(9) 0.75945(10) 0.66155(11) 0.0159(3) Uani d 1 . .
    H H3 0.893005 0.823175 0.715043 0.019 Uiso calc 1 . .
    N N1 0.39936(10) 0.87858(10) 0.00561(12) 0.0199(3) Uani d 1 . .
    C C9 0.74829(11) 0.84311(11) 0.50238(13) 0.0159(3) Uani d 1 . .
    H H9 0.758000 0.905931 0.569470 0.019 Uiso calc 1 . .
    C C11 1.02928(11) 0.68189(11) 0.84694(13) 0.0154(3) Uani d 1 . .
    C C12 1.07767(11) 0.77766(12) 0.92134(14) 0.0178(3) Uani d 1 . .
    H H12 1.068840 0.858404 0.892168 0.021 Uiso calc 1 . .
    C C6 0.66077(11) 0.85061(11) 0.37235(13) 0.0151(3) Uani d 1 . .
    C C3 0.48293(11) 0.86842(11) 0.12594(13) 0.0148(3) Uani d 1 . .
    C C7 0.63960(11) 0.76157(11) 0.26809(13) 0.0153(3) Uani d 1 . .
    H H7 0.685817 0.694446 0.280113 0.018 Uiso calc 1 . .
    C C10 0.95190(11) 0.66568(11) 0.70625(13) 0.0152(3) Uani d 1 . .
    C C8 0.55339(11) 0.76949(11) 0.14894(13) 0.0153(3) Uani d 1 . .
    H H8 0.540804 0.707402 0.080663 0.018 Uiso calc 1 . .
    C C4 0.50366(11) 0.95729(12) 0.23173(13) 0.0173(3) Uani d 1 . .
    H H4 0.457358 1.024256 0.220967 0.021 Uiso calc 1 . .
    C C5 0.59054(11) 0.94761(11) 0.35049(13) 0.0174(3) Uani d 1 . .
    H H5 0.603117 1.008900 0.419786 0.021 Uiso calc 1 . .
    C C13 1.14452(12) 0.73294(13) 1.05223(14) 0.0213(3) Uani d 1 . .
    H H13 1.189178 0.778064 1.127900 0.026 Uiso calc 1 . .
    C C1 0.32241(11) 0.97532(13) -0.00914(14) 0.0213(3) Uani d 1 . .
    H H1A 0.290556 0.973484 0.070497 0.032 Uiso calc 1 . .
    H H1B 0.265496 0.966333 -0.098568 0.032 Uiso calc 1 . .
    H H1C 0.359355 1.051331 -0.009268 0.032 Uiso calc 1 . .
    C C14 1.13200(12) 0.61440(13) 1.04763(14) 0.0240(3) Uani d 1 . .
    H H14 1.166921 0.561822 1.122047 0.029 Uiso calc 1 . .
    C C2 0.37893(12) 0.78798(13) -0.10364(14) 0.0227(3) Uani d 1 . .
    H H2A 0.446986 0.764697 -0.121504 0.034 Uiso calc 1 . .
    H H2B 0.329883 0.819423 -0.191193 0.034 Uiso calc 1 . .
    H H2C 0.346096 0.718529 -0.072104 0.034 Uiso calc 1 . .
loop_
    _atom_site_aniso_label
    _atom_site_aniso_U_11
    _atom_site_aniso_U_22
    _atom_site_aniso_U_33
    _atom_site_aniso_U_12
    _atom_site_aniso_U_13
    _atom_site_aniso_U_23
    O1 0.0221(6) 0.0142(5) 0.0170(5) 0.0019(4) -0.0008(4) -0.0029(3)
    O3 0.0184(5) 0.0183(5) 0.0142(4) 0.0004(4) 0.0014(4) 0.0006(3)
    O2 0.0303(6) 0.0168(5) 0.0160(5) 0.0017(4) -0.0030(4) 0.0030(3)
    N2 0.0145(6) 0.0170(5) 0.0120(5) -0.0006(4) -0.0022(4) -0.0007(4)
    N3 0.0162(6) 0.0155(5) 0.0122(5) 0.0013(4) -0.0022(4) -0.0032(4)
    N1 0.0179(6) 0.0215(6) 0.0159(5) 0.0059(4) -0.0023(4) -0.0005(4)
    C9 0.0165(7) 0.0154(6) 0.0142(6) -0.0014(5) 0.0015(5) -0.0011(4)
    C11 0.0145(7) 0.0169(6) 0.0136(6) 0.0032(5) 0.0016(5) 0.0022(4)
    C12 0.0169(7) 0.0157(6) 0.0179(6) 0.0029(5) 0.0002(5) -0.0004(5)
    C6 0.0151(7) 0.0150(6) 0.0136(6) -0.0006(5) 0.0016(5) 0.0019(4)
    C3 0.0134(7) 0.0169(6) 0.0131(6) -0.0002(5) 0.0023(5) 0.0028(4)
    C7 0.0161(7) 0.0135(6) 0.0154(6) 0.0017(5) 0.0029(5) 0.0024(4)
    C10 0.0153(7) 0.0155(6) 0.0137(6) -0.0014(5) 0.0023(5) -0.0004(4)
    C8 0.0169(7) 0.0144(6) 0.0138(6) 0.0004(5) 0.0031(5) -0.0011(4)
    C4 0.0176(7) 0.0145(6) 0.0187(6) 0.0037(5) 0.0031(5) 0.0023(5)
    C5 0.0196(7) 0.0140(6) 0.0167(6) 0.0004(5) 0.0018(5) -0.0019(4)
    C13 0.0187(7) 0.0247(7) 0.0167(6) 0.0029(5) -0.0017(5) -0.0025(5)
    C1 0.0168(7) 0.0230(7) 0.0213(7) 0.0059(5) 0.0009(5) 0.0033(5)
    C14 0.0274(8) 0.0249(7) 0.0143(6) 0.0045(6) -0.0028(5) 0.0025(5)
    C2 0.0210(8) 0.0241(7) 0.0181(6) 0.0018(5) -0.0026(5) -0.0015(5)
_geom_special_details
;
 All esds (except the esd in the dihedral angle between two l.s. planes)
 are estimated using the full covariance matrix.  The cell esds are taken
 into account individually in the estimation of esds in distances, angles
 and torsion angles; correlations between esds in cell parameters are only
 used when they are defined by crystal symmetry.  An approximate (isotropic)
 treatment of cell esds is used for estimating esds involving l.s. planes.
;
loop_
    _geom_bond_atom_site_label_1
    _geom_bond_atom_site_label_2
    _geom_bond_site_symmetry_2
    _geom_bond_distance
    _geom_bond_publ_flag
    O1 C10 . 1.2392(16) ?
    O3 H3A . 0.8701 ?
    O3 H3B . 0.8694 ?
    O2 C11 . 1.3709(15) ?
    O2 C14 . 1.3633(16) ?
    N2 N3 . 1.3846(14) ?
    N2 C9 . 1.2832(17) ?
    N3 H3 . 0.8800 ?
    N3 C10 . 1.3383(17) ?
    N1 C3 . 1.3641(16) ?
    N1 C1 . 1.4547(17) ?
    N1 C2 . 1.4491(17) ?
    C9 H9 . 0.9500 ?
    C9 C6 . 1.4517(17) ?
    C11 C12 . 1.3530(18) ?
    C11 C10 . 1.4720(17) ?
    C12 H12 . 0.9500 ?
    C12 C13 . 1.4242(18) ?
    C6 C7 . 1.4030(18) ?
    C6 C5 . 1.3979(18) ?
    C3 C8 . 1.4163(18) ?
    C3 C4 . 1.4120(18) ?
    C7 H7 . 0.9500 ?
    C7 C8 . 1.3740(17) ?
    C8 H8 . 0.9500 ?
    C4 H4 . 0.9500 ?
    C4 C5 . 1.3780(18) ?
    C5 H5 . 0.9500 ?
    C13 H13 . 0.9500 ?
    C13 C14 . 1.343(2) ?
    C1 H1A . 0.9800 ?
    C1 H1B . 0.9800 ?
    C1 H1C . 0.9800 ?
    C14 H14 . 0.9500 ?
    C2 H2A . 0.9800 ?
    C2 H2B . 0.9800 ?
    C2 H2C . 0.9800 ?
loop_
    _geom_angle_atom_site_label_1
    _geom_angle_atom_site_label_2
    _geom_angle_atom_site_label_3
    _geom_angle_site_symmetry_1
    _geom_angle_site_symmetry_3
    _geom_angle
    _geom_angle_publ_flag
    H3A O3 H3B . . 104.5 ?
    C14 O2 C11 . . 105.77(10) ?
    C9 N2 N3 . . 113.86(10) ?
    N2 N3 H3 . . 120.7 ?
    C10 N3 N2 . . 118.67(10) ?
    C10 N3 H3 . . 120.7 ?
    C3 N1 C1 . . 120.22(11) ?
    C3 N1 C2 . . 121.15(11) ?
    C2 N1 C1 . . 118.37(11) ?
    N2 C9 H9 . . 119.0 ?
    N2 C9 C6 . . 121.99(11) ?
    C6 C9 H9 . . 119.0 ?
    O2 C11 C10 . . 115.39(11) ?
    C12 C11 O2 . . 110.58(11) ?
    C12 C11 C10 . . 134.03(11) ?
    C11 C12 H12 . . 127.0 ?
    C11 C12 C13 . . 106.10(12) ?
    C13 C12 H12 . . 127.0 ?
    C7 C6 C9 . . 122.97(12) ?
    C5 C6 C9 . . 119.58(11) ?
    C5 C6 C7 . . 117.39(12) ?
    N1 C3 C8 . . 121.51(11) ?
    N1 C3 C4 . . 121.20(12) ?
    C4 C3 C8 . . 117.28(12) ?
    C6 C7 H7 . . 119.3 ?
    C8 C7 C6 . . 121.34(12) ?
    C8 C7 H7 . . 119.3 ?
    O1 C10 N3 . . 124.19(12) ?
    O1 C10 C11 . . 121.86(11) ?
    N3 C10 C11 . . 113.95(11) ?
    C3 C8 H8 . . 119.4 ?
    C7 C8 C3 . . 121.29(11) ?
    C7 C8 H8 . . 119.4 ?
    C3 C4 H4 . . 119.7 ?
    C5 C4 C3 . . 120.50(12) ?
    C5 C4 H4 . . 119.7 ?
    C6 C5 H5 . . 118.9 ?
    C4 C5 C6 . . 122.18(12) ?
    C4 C5 H5 . . 118.9 ?
    C12 C13 H13 . . 126.8 ?
    C14 C13 C12 . . 106.48(12) ?
    C14 C13 H13 . . 126.8 ?
    N1 C1 H1A . . 109.5 ?
    N1 C1 H1B . . 109.5 ?
    N1 C1 H1C . . 109.5 ?
    H1A C1 H1B . . 109.5 ?
    H1A C1 H1C . . 109.5 ?
    H1B C1 H1C . . 109.5 ?
    O2 C14 H14 . . 124.5 ?
    C13 C14 O2 . . 111.06(12) ?
    C13 C14 H14 . . 124.5 ?
    N1 C2 H2A . . 109.5 ?
    N1 C2 H2B . . 109.5 ?
    N1 C2 H2C . . 109.5 ?
    H2A C2 H2B . . 109.5 ?
    H2A C2 H2C . . 109.5 ?
    H2B C2 H2C . . 109.5 ?
loop_
    _geom_torsion_atom_site_label_1
    _geom_torsion_atom_site_label_2
    _geom_torsion_atom_site_label_3
    _geom_torsion_atom_site_label_4
    _geom_torsion_site_symmetry_1
    _geom_torsion_site_symmetry_2
    _geom_torsion_site_symmetry_3
    _geom_torsion_site_symmetry_4
    _geom_torsion
    _geom_torsion_publ_flag
    O2 C11 C12 C13 . . . . -0.78(16) ?
    O2 C11 C10 O1 . . . . -26.44(19) ?
    O2 C11 C10 N3 . . . . 153.34(12) ?
    N2 N3 C10 O1 . . . . -1.2(2) ?
    N2 N3 C10 C11 . . . . 179.07(11) ?
    N2 C9 C6 C7 . . . . 0.7(2) ?
    N2 C9 C6 C5 . . . . 177.86(13) ?
    N3 N2 C9 C6 . . . . -176.75(11) ?
    N1 C3 C8 C7 . . . . 177.79(12) ?
    N1 C3 C4 C5 . . . . -177.83(12) ?
    C9 N2 N3 C10 . . . . 173.35(12) ?
    C9 C6 C7 C8 . . . . 177.35(12) ?
    C9 C6 C5 C4 . . . . -177.48(12) ?
    C11 O2 C14 C13 . . . . -1.14(17) ?
    C11 C12 C13 C14 . . . . 0.07(17) ?
    C12 C11 C10 O1 . . . . 152.75(15) ?
    C12 C11 C10 N3 . . . . -27.5(2) ?
    C12 C13 C14 O2 . . . . 0.68(18) ?
    C6 C7 C8 C3 . . . . 0.6(2) ?
    C3 C4 C5 C6 . . . . -0.5(2) ?
    C7 C6 C5 C4 . . . . -0.2(2) ?
    C10 C11 C12 C13 . . . . 179.99(15) ?
    C8 C3 C4 C5 . . . . 1.20(19) ?
    C4 C3 C8 C7 . . . . -1.24(19) ?
    C5 C6 C7 C8 . . . . 0.16(19) ?
    C1 N1 C3 C8 . . . . 174.21(12) ?
    C1 N1 C3 C4 . . . . -6.80(19) ?
    C14 O2 C11 C12 . . . . 1.18(16) ?
    C14 O2 C11 C10 . . . . -179.43(12) ?
    C2 N1 C3 C8 . . . . 0.3(2) ?
    C2 N1 C3 C4 . . . . 179.28(13) ?
loop_
    _geom_hbond_atom_site_label_D
    _geom_hbond_atom_site_label_H
    _geom_hbond_atom_site_label_A
    _geom_hbond_site_symmetry_A
    _geom_hbond_distance_DH
    _geom_hbond_distance_HA
    _geom_hbond_distance_DA
    _geom_hbond_angle_DHA
    _geom_hbond_publ_flag
    O3 H3A O1 3_766 0.87 1.92 2.7844(15) 170 yes
    O3 H3B O1 . 0.87 2.12 2.9033(12) 150.2 yes
    O3 H3B N2 . 0.87 2.48 3.1681(14) 136.7 yes
    N3 H3 O3 4_576 0.88 1.95 2.7996(14) 162.4 yes
    C9 H9 O3 4_576 0.95 2.59 3.3724(15) 139.6 yes
    C12 H12 O1 2_756 0.95 2.43 3.3687(16) 169.8 yes
    C7 H7 O3 . 0.95 2.71 3.6295(16) 164.0 yes
    C1 H1A O3 2_655 0.98 2.55 3.4057(17) 145.8 yes
_shelx_space_group_comment
;
The symmetry employed for this shelxl refinement is uniquely defined
by the following loop, which should always be used as a source of
symmetry information in preference to the above space-group names.
They are only intended as comments.
;
_shelx_estimated_absorpt_T_min     ?
_shelx_estimated_absorpt_T_max     ?
_shelx_hkl_file
;
  -2   0   0 1841.72  137.56
   2   0   0 1837.59  137.58
   2   0   0 2273.44  137.96
   3   0   0    4.42    1.44
   3   0   0    6.73    2.87
  -4   0   0 1539.25  115.16
   4   0   0 1655.40  115.28
  -5   0   0  186.79   15.01
   5   0   0  227.03   15.36
  -6   0   0    3.83    1.44
   6   0   0    3.35    2.39
  -7   0   0  148.04   12.70
   7   0   0  222.42   13.63
  -8   0   0    7.10    1.71
   8   0   0   10.06    3.16
  -8   0   0   11.24    1.14
   9   0   0  348.75   25.13
  -9   0   0  376.74   23.99
  10   0   0  251.37   18.38
 -10   0   0  259.29   17.12
  11   0   0  372.23   26.88
 -11   0   0  401.16   25.74
 -12   0   0    3.24    1.64
 -13   0   0   39.41    3.82
 -14   0   0    4.41    1.73
 -15   0   0   38.46    3.88
 -16   0   0   37.59    3.78
  -1  -1   0  425.75   32.80
   1   1   0  361.86   32.77
   1   1   0  348.86   32.67
   2  -1   0   18.48    1.76
   2   1   0   18.19    1.75
  -3  -1   0  229.18   17.22
  -3   1   0  226.85   17.69
   3  -1   0  247.96   17.30
  -3   1   0  227.99   17.22
   3   1   0  237.59   17.29
   4  -1   0   37.62    3.93
   4   1   0   35.35    3.91
  -4  -1   0   44.54    3.33
  -4   1   0   47.12    3.34
   5   1   0    2.21    1.99
  -5   1   0    2.12    1.33
   5  -1   0    1.58    1.99
  -5  -1   0    0.99    1.33
  -6   1   0   11.69    1.81
  -6  -1   0    9.27    1.79
   6   1   0   10.89    4.11
   7   1   0   57.34    4.89
  -7   1   0   35.20    3.62
   7  -1   0   60.96    4.95
  -7  -1   0   35.06    3.65
  -8   1   0  116.54   10.01
   8  -1   0  182.40   11.22
   8   1   0  178.35   11.22
  -8  -1   0  111.30    9.98
  -9   1   0    2.18    1.53
  -9   1   0    2.49    0.71
   9   1   0    5.73    3.08
   9  -1   0    7.99    3.15
  -9  -1   0   -0.39    1.40
  -9  -1   0    3.84    0.72
 -10  -1   0   39.99    2.98
  10  -1   0   45.45    4.77
 -10  -1   0   25.96    3.46
 -10   1   0   24.76    3.39
  10   1   0   44.41    4.77
 -10   1   0   42.09    3.00
  11  -1   0   49.49    5.51
 -11   1   0   54.14    3.96
 -11  -1   0   42.15    4.45
  11   1   0   53.90    5.58
 -11  -1   0   56.62    3.97
 -12  -1   0  226.74   17.06
 -12   1   0  223.46   17.03
 -13  -1   0    6.79    1.95
 -14  -1   0   30.62    3.31
 -15  -1   0   98.11    8.01
 -16  -1   0   51.01    4.72
   0  -2   0 1306.87   94.48
  -1  -2   0  112.48    7.98
   1  -2   0  113.49    7.95
  -1  -2   0  101.95    7.90
  -2  -2   0   64.22    4.55
  -2  -2   0   69.24    5.29
   3  -2   0   17.39    2.02
  -3  -2   0   15.82    1.80
   4  -2   0  295.41   19.88
  -4  -2   0  249.39   19.64
   5  -2   0  209.71   14.13
  -5  -2   0  169.46   13.62
   6  -2   0   -0.64    2.48
  -6  -2   0    0.59    1.27
   7  -2   0   38.22    3.99
  -7  -2   0   25.96    2.84
   8  -2   0   12.10    3.19
  -8  -2   0    8.09    0.92
  -8  -2   0    6.68    1.60
   8   2   0    7.59    4.90
  -9  -2   0  106.79    7.41
   9  -2   0  111.27    8.89
 -10  -2   0   19.18    1.60
  10  -2   0   17.61    3.50
 -10  -2   0   11.47    2.13
  11  -2   0  532.18   38.43
 -11  -2   0  574.38   37.34
 -12  -2   0   47.32    6.58
 -12  -2   0   55.76    4.82
 -13  -2   0    2.10    1.70
 -14  -2   0   13.25    2.26
 -15  -2   0   25.27    3.02
   0  -3   0   -0.26    0.38
  -1  -3   0   66.09    4.91
  -1  -3   0   65.43    4.74
  -1  -3   0   64.38    4.80
  -2  -3   0   58.75    4.49
   2  -3   0   65.19    4.50
  -2  -3   0   50.53    4.24
  -3  -3   0    0.04    0.69
   3  -3   0    0.79    1.47
  -4  -3   0  111.23    9.35
  -4  -3   0   92.94    8.53
   4   3   0  119.35    8.31
   4  -3   0  119.60    8.97
  -5   3   0   -0.17    1.11
   5  -3   0    0.96    2.23
  -5  -3   0    0.59    2.60
   5   3   0    0.33    0.46
   5   3   0   -0.20    2.07
  -5  -3   0    0.37    1.15
  -6   3   0   59.30    3.65
  -6  -3   0   54.37    3.61
   6   3   0   44.25    4.68
  -6   3   0   24.19    3.81
  -6  -3   0   31.88    3.89
   6  -3   0   48.39    4.75
  -7   3   0   13.22    1.08
   7   3   0    9.56    2.73
  -7   3   0    6.26    1.57
  -7  -3   0    9.85    1.00
  -7  -3   0    6.29    1.62
   7  -3   0   11.72    2.89
   8   3   0  284.21   19.58
   8  -3   0  282.17   19.62
  -8   3   0  191.68   18.77
  -8   3   0  281.60   18.51
  -8  -3   0  266.74   18.49
  -8  -3   0  190.39   18.81
   9  -3   0   72.33    6.60
   9   3   0   67.79    6.44
  -9  -3   0   50.31    5.54
  -9   3   0   78.61    5.20
  -9  -3   0   74.06    5.17
  -9   3   0   46.85    5.49
  10  -3   0   15.43    3.32
 -10   3   0   13.03    1.26
 -10  -3   0    8.40    1.88
 -10   3   0    9.21    1.80
  10   3   0   10.84    3.03
 -10  -3   0   12.30    1.23
  11  -3   0   73.68    6.44
 -11   3   0   70.96    4.96
 -11  -3   0   69.01    4.93
  11   3   0   63.11    6.25
 -11  -3   0   54.81    5.42
 -12  -3   0   95.25    7.39
 -12  -3   0   94.53    9.33
 -12   3   0   84.44    7.23
 -13  -3   0    1.43    1.62
 -13   3   0    1.66    1.55
 -14  -3   0    3.84    1.80
 -14   3   0    3.22    1.59
 -15   3   0   49.63    4.61
 -15  -3   0   53.17    4.71
   0   4   0  555.93   40.10
   0  -4   0  551.02   40.04
  -1  -4   0    3.30    0.37
  -1  -4   0    3.92    0.72
  -1   4   0    3.27    0.28
  -1   4   0    3.03    0.51
   1   4   0    4.10    1.01
  -2  -4   0  116.35    8.21
   2   4   0  104.86    8.83
  -2   4   0  107.17    8.27
  -2   4   0  124.36    8.22
   2  -4   0  115.33    8.39
  -2   4   0  104.81    8.29
  -2  -4   0  119.59    8.50
  -2  -4   0   99.21    8.23
   2   4   0  115.59    8.42
  -2  -4   0  117.09    8.33
  -3  -4   0  287.70   23.28
  -3   4   0  259.21   23.24
  -3  -4   0  299.58   23.13
  -3  -4   0  330.53   23.12
   3  -4   0  335.84   23.47
  -3  -4   0  334.97   23.60
   3   4   0  339.50   23.49
  -3   4   0  353.28   23.14
  -4  -4   0  577.81   41.31
  -4  -4   0  429.54   40.72
   4   4   0  592.79   41.05
  -4   4   0  422.85   40.69
   4  -4   0  602.23   41.08
   4   4   0  533.55   40.57
  -4   4   0  638.35   40.57
  -4  -4   0  608.73   40.56
  -5   4   0    1.68    1.03
   5  -4   0    2.26    2.04
  -5  -4   0    3.86    1.13
   5   4   0    2.70    0.56
  -5   4   0    2.71    0.52
  -5  -4   0    3.13    0.45
   5   4   0    0.97    1.98
   6   4   0  109.60    8.72
   6  -4   0  117.48    8.82
  -6  -4   0  107.08    7.85
   6   4   0  114.58    7.89
  -6  -4   0  110.52    9.35
  -6   4   0  118.77    7.88
  -6  -4   0   82.88    8.15
  -6   4   0   76.18    8.09
  -7   4   0   11.44    1.79
  -7  -4   0   17.58    3.91
  -7   4   0   15.83    1.32
   7   4   0   15.24    1.35
  -7  -4   0    8.90    1.89
  -7  -4   0   15.87    1.28
   7  -4   0   10.87    2.88
   7   4   0    9.88    2.64
  -8   4   0   20.88    2.66
  -8  -4   0   28.53    2.23
  -8   4   0   31.78    2.28
   8  -4   0   25.23    3.61
  -8  -4   0   21.32    2.71
   8   4   0   28.18    2.27
   8   4   0   26.59    3.56
  -8  -4   0   26.55    4.76
  -9  -4   0   85.09    8.82
  -9   4   0   68.16    7.26
  -9  -4   0   95.62    6.98
  -9   4   0  106.30    7.02
  -9  -4   0   74.92    7.39
   9   4   0  100.80    7.04
   9   4   0   95.34    8.08
   9  -4   0   91.45    8.06
 -10  -4   0   12.44    2.11
 -10  -4   0   21.10    4.40
  10   4   0   16.99    2.99
 -10   4   0   16.29    1.53
  10   4   0   15.52    1.55
  10  -4   0   19.39    3.25
 -10  -4   0   17.13    1.49
 -10   4   0   11.77    2.00
  11   4   0  176.05   13.26
 -11  -4   0  150.46   14.12
  11  -4   0  173.87   13.31
  11   4   0  177.67   12.23
 -11   4   0  120.08   12.47
 -11  -4   0  131.29   12.54
 -11   4   0  187.78   12.24
 -11  -4   0  168.74   12.19
 -12   4   0    5.70    1.65
 -12  -4   0    3.95    1.65
  12   4   0    8.00    1.10
 -13   4   0    0.81    1.41
  13   4   0    3.14    0.97
 -13  -4   0    1.84    1.62
 -14  -4   0    7.73    2.11
 -14   4   0    8.78    1.97
 -15   4   0   30.86    3.34
  15   4   0   35.21    2.90
 -15  -4   0   29.56    3.37
   0  -5   0   -0.22    0.41
   0   5   0    0.11    0.67
  -1  -5   0  109.83    7.74
   1   5   0   99.38    7.88
  -1   5   0  102.48    7.70
  -2  -5   0   30.55    2.71
  -2  -5   0   29.74    2.40
  -2   5   0   33.49    2.36
  -2  -5   0   35.05    2.45
   2   5   0   30.75    2.49
  -2  -5   0   31.09    2.35
  -2   5   0   32.75    2.41
  -2   5   0   31.43    2.48
   2   5   0   33.46    3.37
  -3  -5   0  803.58   59.27
   3  -5   0  851.32   59.34
  -3  -5   0  782.13   59.15
  -3  -5   0  879.22   59.52
  -3  -5   0  815.81   59.13
   3   5   0  835.51   59.36
  -3   5   0  878.30   59.14
  -3   5   0  753.83   59.23
   3   5   0  663.22   59.70
  -4   5   0  789.19   69.11
  -4  -5   0  898.67   69.17
   4   5   0  913.77   69.30
  -4   5   0 1037.26   69.00
  -4  -5   0 1024.04   69.54
   4  -5   0  974.32   69.32
  -4  -5   0  957.74   68.98
  -5  -5   0   37.56    4.12
  -5   5   0   30.07    3.16
  -5   5   0   43.41    2.97
   5   5   0   41.22    2.99
  -5  -5   0   31.87    3.20
   5   5   0   39.80    3.67
   5  -5   0   36.04    3.63
  -5  -5   0   39.58    2.94
  -6  -5   0   27.04    2.83
  -6  -5   0   32.45    2.44
   6   5   0   32.52    3.38
   6  -5   0   27.41    3.31
  -6   5   0   33.38    2.48
  -6  -5   0   36.66    4.31
   6   5   0   34.57    2.51
  -6   5   0   24.97    2.74
   7   5   0    4.02    0.70
  -7   5   0    4.20    0.64
  -7  -5   0    3.80    0.58
   7   5   0    6.78    2.11
   7  -5   0    4.23    2.01
  -7   5   0    1.34    1.11
  -7   5   0    4.08    3.29
  -7  -5   0    3.18    1.20
   8  -5   0   27.64    3.45
  -8   5   0   32.74    2.25
   8   5   0   25.87    3.37
   8   5   0   28.69    2.28
  -8  -5   0   34.16    4.89
  -8  -5   0   20.50    2.71
  -8   5   0   18.78    2.53
  -8  -5   0   27.52    2.19
   9   5   0   11.88    2.63
  -9  -5   0   12.30    1.21
  -9   5   0   15.00    1.29
  -9  -5   0   14.80    4.35
  -9   5   0   10.86    1.75
   9  -5   0   11.43    2.84
   9   5   0   13.97    1.35
  -9  -5   0    9.94    1.89
 -10   5   0    0.75    1.27
  10  -5   0    1.63    2.38
 -10   5   0    1.46    0.76
 -10  -5   0    4.56    4.08
 -10  -5   0    1.91    0.67
 -10  -5   0    1.70    1.44
  10   5   0    2.47    0.82
  10   5   0    1.99    2.25
  10   5   0   -1.59    5.01
 -11   5   0  272.75   18.71
  11   5   0  262.94   19.56
 -11  -5   0  257.21   18.67
  11  -5   0  268.21   19.66
 -11  -5   0  261.87   20.82
 -11  -5   0  212.98   19.04
 -11   5   0  190.58   18.91
  11   5   0  291.99   18.76
  12   5   0   25.48    2.10
 -12   5   0   20.53    2.49
 -12  -5   0   18.02    2.61
 -13   5   0    3.11    1.47
  13   5   0    2.20    0.99
 -13  -5   0   -0.11    1.62
  14   5   0   19.14    1.80
 -14  -5   0   13.25    2.33
 -14   5   0   14.85    2.18
 -15  -5   0    1.31    1.70
  15   5   0    3.08    1.17
 -15   5   0    2.48    1.47
   0  -6   0  868.01   63.69
   0   6   0  903.08   63.81
  -1   6   0  276.17   20.66
  -1  -6   0  293.77   20.66
   1   6   0  276.88   20.85
  -2  -6   0  127.14    8.36
  -2   6   0  120.32    8.32
  -2   6   0  112.83    8.33
   2   6   0  116.49    9.09
  -2   6   0  109.86    8.44
  -2  -6   0  106.50    8.30
  -2  -6   0  119.81    8.57
   3   6   0  429.97   31.94
  -3  -6   0  410.32   31.83
  -3   6   0  450.70   31.92
  -3  -6   0  433.41   31.80
  -3  -6   0  461.82   31.91
  -3   6   0  462.71   31.81
  -3  -6   0  475.98   32.17
  -3   6   0  425.04   31.87
  -4   6   0  498.01   39.18
  -4  -6   0  524.46   39.06
   4  -6   0  567.74   39.31
  -4  -6   0  586.37   39.57
  -4   6   0  583.39   39.08
   4   6   0  537.50   39.30
  -4  -6   0  574.83   39.25
  -4  -6   0  509.73   39.08
  -5   6   0    0.04    0.72
   5  -6   0   -0.31    1.21
  -5   6   0    0.11    0.37
   5   6   0    1.67    1.31
  -5  -6   0   -0.96    0.75
  -5  -6   0    2.67    1.86
  -5  -6   0    0.41    0.33
   6  -6   0   63.97    5.20
  -6  -6   0   58.78    4.91
  -6   6   0   65.67    4.62
   6   6   0   61.36    5.19
  -6  -6   0   75.08    5.81
  -6   6   0   52.98    4.80
  -6  -6   0   61.09    4.59
  -7   6   0    2.46    0.55
   7   6   0    4.43    0.71
  -7  -6   0    1.95    1.14
  -7  -6   0    3.06    0.49
  -7   6   0    2.19    1.03
   7   6   0    5.19    1.76
   7  -6   0    3.73    1.73
  -7  -6   0    2.47    2.42
  -8   6   0   31.88    2.34
   8  -6   0   31.12    3.36
  -8  -6   0   28.28    2.27
  -8  -6   0   23.78    4.14
  -8  -6   0   24.57    2.72
  -8   6   0   23.27    2.62
   8   6   0   28.18    3.18
   8   6   0   31.20    2.39
  -9  -6   0   26.25    4.56
  -9   6   0   19.23    2.55
   9   6   0   29.29    3.40
  -9   6   0   28.40    2.26
  -9  -6   0   27.25    2.23
  -9  -6   0   22.05    2.71
   9   6   0   33.27    2.36
   9  -6   0   33.13    3.42
  10   6   0    1.04    0.82
 -10  -6   0    0.27    1.34
 -10  -6   0    0.18    0.61
  10   6   0    0.13    2.11
 -10   6   0    0.51    0.67
  10  -6   0    4.94    2.26
 -10  -6   0   -1.01    3.73
 -10   6   0   -0.39    1.22
 -11   6   0   16.77    2.35
 -11  -6   0   21.67    1.93
 -11   6   0   23.71    1.98
  11   6   0   19.59    3.17
 -11  -6   0   25.17    5.07
  11  -6   0   18.29    3.16
 -11  -6   0   19.38    2.49
  11   6   0   26.55    2.07
 -12  -6   0   39.79    4.01
 -12   6   0   36.27    3.84
  13   6   0    0.78    0.97
 -13   6   0    2.00    1.43
 -13  -6   0    0.62    1.50
 -14  -6   0   61.84    5.67
 -14   6   0   50.19    5.52
   0  -7   0    0.10    0.41
   0   7   0    0.87    0.86
   1   7   0   12.99    1.76
  -1   7   0   12.71    1.35
  -1  -7   0   13.02    1.24
  -2   7   0   43.23    3.32
  -2   7   0   45.19    3.36
  -2  -7   0   46.46    3.61
   2   7   0   42.76    4.31
  -2   7   0   46.00    3.54
  -2  -7   0   48.16    3.33
  -3   7   0  145.93   10.78
  -3   7   0  151.93   10.76
  -3   7   0  150.54   10.89
  -3  -7   0  171.16   10.83
  -3  -7   0  165.38   11.12
  -3  -7   0  141.81   10.74
  -3  -7   0  134.88   10.78
  -4  -7   0   13.21    1.04
  -4   7   0   12.26    1.25
  -4  -7   0   12.37    1.22
  -4  -7   0   11.29    1.07
  -4   7   0   11.66    1.15
  -4   7   0   14.15    1.06
  -5  -7   0   10.81    1.21
  -5  -7   0   11.09    0.99
  -5   7   0   12.61    1.02
  -5   7   0    9.72    1.17
   5   7   0   13.45    1.49
   5  -7   0   12.52    1.48
  -5  -7   0   14.05    1.94
  -6  -7   0   32.83    2.55
   6  -7   0   35.67    3.08
  -6   7   0   35.80    2.58
  -6   7   0   30.16    2.75
  -6  -7   0   27.70    2.77
  -6  -7   0   40.61    3.67
   6   7   0   36.41    3.07
  -7   7   0   91.25    6.29
  -7  -7   0   83.54    6.25
   7   7   0   84.25    6.73
   7  -7   0   90.03    6.79
  -7   7   0   71.21    6.44
  -7  -7   0   89.58    7.37
  -7  -7   0   82.68    6.56
  -8   7   0   71.65    6.82
  -8  -7   0   83.30    6.95
   8   7   0   87.42    7.19
  -8   7   0   96.78    6.66
   8  -7   0  103.81    7.31
  -8  -7   0   89.74    6.62
  -8  -7   0   97.64    7.92
   9  -7   0   30.00    3.08
   9   7   0   28.06    2.16
  -9  -7   0   24.51    3.90
  -9  -7   0   22.92    2.47
   9   7   0   27.63    3.03
  -9   7   0   16.85    2.28
  -9   7   0   27.37    2.09
  -9  -7   0   23.18    1.99
  10   7   0    2.26    1.85
  10  -7   0    0.24    1.87
 -10   7   0    0.56    0.74
 -10  -7   0    1.51    3.17
 -10   7   0    0.36    1.17
 -10  -7   0    0.93    0.65
  10   7   0    1.16    0.84
 -10  -7   0   -0.76    1.30
  10   7   0    5.74    5.16
 -11  -7   0   36.55    3.69
  11  -7   0   49.30    4.43
 -11   7   0   34.32    3.56
  11   7   0   39.43    4.19
 -11  -7   0   40.72    3.24
  11   7   0   43.53    3.35
 -11  -7   0   36.59    5.36
  11   7   0   31.31    7.64
 -11   7   0   44.19    3.33
 -12  -7   0  301.46   24.49
 -12   7   0  274.24   24.36
  13   7   0    2.15    0.97
 -13  -7   0    1.17    1.51
 -13   7   0    2.89    1.41
 -14   7   0   61.37    5.92
 -14  -7   0   65.14    6.05
   0  -8   0   12.75    1.16
   0   8   0   13.53    1.55
  -1  -8   0  208.00   15.28
  -1   8   0  215.68   15.41
   1   8   0  199.88   15.64
  -2  -8   0  142.09   10.20
   2   8   0  132.63   10.83
  -2   8   0  134.00   10.19
  -3  -8   0  152.30   10.31
  -3   8   0  137.78   10.26
  -3  -8   0  160.45   10.30
  -3  -8   0  147.10   10.59
  -3  -8   0  134.09   10.25
  -3   8   0  142.60   10.47
  -3   8   0  142.12   10.27
  -3  -8   0  129.21   10.31
  -4   8   0  134.93    9.78
  -4  -8   0  115.84    9.62
  -4  -8   0  146.16    9.71
  -4   8   0  128.48    9.65
  -4   8   0  146.77    9.63
  -4  -8   0  126.14    9.60
  -4  -8   0  150.85   10.10
  -5  -8   0    0.09    1.31
  -5  -8   0   -0.03    0.61
  -5   8   0    1.87    0.44
  -5   8   0    1.43    0.56
  -5  -8   0    1.48    0.38
  -5   8   0    1.04    0.71
  -6  -8   0   29.25    2.32
  -6   8   0   28.86    2.51
  -6   8   0   28.06    2.46
  -6   8   0   31.39    2.35
  -6  -8   0   30.63    2.55
  -7  -8   0    3.85    0.97
   7   8   0    1.70    1.24
  -7  -8   0    2.20    0.52
  -7  -8   0    4.13    1.94
  -7   8   0    1.42    0.81
  -7   8   0    1.52    0.58
  -8  -8   0   22.61    1.94
  -8   8   0   20.69    2.17
   8   8   0   28.16    2.65
  -8   8   0   27.16    2.01
  -8  -8   0   27.37    3.42
  -8  -8   0   22.43    2.28
  -9   8   0  104.91    7.22
   9   8   0   99.65    7.70
  -9  -8   0   87.54    7.45
  -9  -8   0  108.14    8.50
  -9  -8   0   98.00    7.16
  -9   8   0   82.19    7.34
 -10  -8   0   32.12    2.67
 -10  -8   0   33.80    3.11
 -10   8   0   36.89    2.79
 -10   8   0   29.64    2.96
  10   8   0   36.65    3.55
  10   8   0   25.79    6.32
 -10  -8   0   34.61    4.53
 -11  -8   0  100.73    7.93
 -11  -8   0  109.70    7.57
 -11   8   0   86.65    7.76
  11   8   0   89.58   11.11
 -12  -8   0    4.68    1.48
 -12   8   0    1.60    1.21
 -13   8   0    0.24    1.20
 -13  -8   0   -0.47    1.41
   0   9   0   -1.52    1.11
  -1  -9   0   81.02    6.03
  -1   9   0   79.56    6.21
   1   9   0   80.89    6.62
   2   9   0   14.07    2.63
  -2  -9   0   12.88    1.37
  -2   9   0   13.42    1.47
  -3  -9   0   24.99    2.08
  -3   9   0   22.87    1.97
  -3  -9   0   20.11    1.70
   3   9   0   22.01    3.21
  -4  -9   0    0.57    0.41
  -4   9   0    0.12    0.81
  -4  -9   0    0.30    0.27
  -4   9   0   -0.20    0.26
  -4   9   0   -0.14    0.30
  -4  -9   0   -0.30    0.38
  -4  -9   0    0.38    1.12
  -4  -9   0    0.20    0.48
  -5  -9   0    3.00    1.45
  -5   9   0    2.35    0.83
  -5  -9   0    2.88    0.45
  -5  -9   0    1.00    0.59
  -5   9   0    2.84    0.44
  -5   9   0    2.55    0.47
  -6   9   0   38.82    2.81
  -6  -9   0   42.71    3.69
  -6  -9   0   35.52    2.78
  -6   9   0   38.37    3.04
  -6   9   0   33.20    2.86
  -6  -9   0   35.76    2.94
  -7   9   0    4.30    0.66
  -7   9   0    4.23    0.98
  -7  -9   0    5.00    2.04
  -7   9   0    4.27    0.78
  -7  -9   0    4.40    0.90
  -7  -9   0    4.31    0.63
  -8  -9   0   14.38    1.37
  -8   9   0   17.05    1.42
  -8   9   0   15.97    1.69
  -8  -9   0   16.63    2.84
  -8  -9   0   18.06    1.73
  -8   9   0   13.85    1.56
  -9  -9   0    7.25    1.29
  -9  -9   0    3.31    2.58
  -9  -9   0    4.86    0.79
  -9   9   0    5.26    1.09
  -9   9   0    5.60    0.83
 -10   9   0    2.35    0.99
 -10  -9   0    1.61    1.21
 -10   9   0    2.21    0.74
 -10  -9   0    4.07    2.93
 -10  -9   0    1.82    0.70
 -11   9   0    1.88    1.08
  11   9   0    2.21    5.67
 -11  -9   0    1.89    1.26
 -12  -9   0  131.20    9.70
 -12   9   0  120.54    9.54
   0  10   0  501.00   36.74
  -1 -10   0    9.29    1.00
  -1  10   0    7.53    1.29
   1  10   0   11.11    2.13
  -2  10   0    3.37    0.95
   2  10   0    4.57    1.99
  -2 -10   0    3.47    0.57
  -2 -10   0    4.55    0.80
  -3 -10   0   74.34    5.37
  -3 -10   0   64.66    5.10
  -3  10   0   76.24    5.38
  -4 -10   0    6.02    0.55
  -4 -10   0    6.16    1.24
  -4  10   0    6.14    0.55
  -4  10   0    6.48    0.98
  -4 -10   0    5.56    0.68
  -4  10   0    6.76    0.59
  -5 -10   0   11.23    0.89
  -5  10   0    7.51    0.78
  -5  10   0    8.00    0.75
  -5  10   0    7.71    0.91
  -5 -10   0    8.26    0.75
  -5 -10   0    9.70    1.62
  -5  10   0    7.54    1.16
  -5 -10   0    8.00    0.93
  -6  10   0   40.15    3.24
  -6  10   0   41.05    3.01
  -6 -10   0   44.00    3.12
  -6 -10   0   45.46    3.78
  -6  10   0   36.97    3.00
  -6 -10   0   36.03    2.96
  -7  10   0    0.26    0.83
  -7 -10   0   -0.35    0.83
  -7 -10   0    0.55    0.52
  -7 -10   0    2.23    1.83
  -7  10   0    0.39    0.53
  -7  10   0    0.16    0.50
  -8  10   0   13.45    1.22
  -8 -10   0   13.43    1.53
  -8  10   0   10.25    1.23
  -8  10   0   13.25    1.47
  -9 -10   0    1.68    1.00
  -9  10   0    0.78    0.88
  -9  10   0   -0.07    0.59
  -9  10   0    0.28    0.70
  -9 -10   0    0.74    2.13
 -10  10   0   18.41    1.81
 -10 -10   0   16.48    1.79
 -10  10   0   10.94    1.54
 -10  10   0   13.26    1.40
 -11  10   0    7.21    1.35
 -11 -10   0    9.96    1.57
   0  11   0   -0.79    1.56
  -1  11   0  339.07   25.89
   1  11   0  377.30   26.38
  -2  11   0    2.79    1.02
  -2 -11   0    3.08    0.56
  -3 -11   0   79.40    6.11
  -3 -11   0   86.41    6.31
  -3  11   0   88.26    6.42
  -4  11   0    7.17    1.17
  -4 -11   0    9.75    1.35
  -4 -11   0    7.99    0.81
  -5  11   0    6.30    1.05
  -5  11   0    5.55    0.54
  -5 -11   0    8.33    1.45
  -5  11   0    5.41    0.59
  -5 -11   0    5.51    0.56
  -6 -11   0   21.52    1.70
  -6  11   0   19.49    1.62
  -6  11   0   20.22    1.60
  -6  11   0   19.68    1.74
  -6  11   0   20.74    1.98
  -6 -11   0   23.55    2.48
  -7  11   0   -0.34    0.87
  -7  11   0   -0.10    0.48
  -7 -11   0   -0.10    1.69
  -7  11   0    0.72    0.47
  -8  11   0    0.30    0.56
  -8 -11   0    1.80    2.01
  -8  11   0    0.69    0.54
  -8  11   0    0.83    0.91
  -9  11   0   12.26    1.19
  -9  11   0   10.77    1.46
  -9 -11   0   10.94    2.63
  -9  11   0    9.75    1.18
 -10  11   0    4.07    0.98
 -10  11   0    6.37    1.38
   0  12   0    4.28    1.87
   1  12   0  227.88   18.39
  -1  12   0  252.26   18.14
  -2 -12   0    5.08    0.67
  -2 -12   0    7.55    0.92
  -2  12   0    6.12    1.26
  -3 -12   0   56.94    4.07
  -3 -12   0   48.94    3.85
  -3  12   0   50.67    4.18
  -4  12   0   16.69    1.73
  -4 -12   0   14.63    1.72
  -5  12   0    3.10    0.96
  -6  12   0    5.08    0.53
  -6  12   0    5.68    0.57
  -7  12   0   22.34    1.85
  -7  12   0   24.77    2.18
  -7  12   0   21.47    1.69
  -8  12   0   91.40    6.68
  -8  12   0   84.62    6.83
  -8  12   0   95.26    7.03
  -9  12   0    5.62    1.19
   0  13   0   -0.38    1.66
   1  13   0    2.67    1.80
  -1  13   0    2.07    1.67
  -2  13   0    0.08    1.18
  -3  13   0    2.05    1.06
  -4  13   0    3.96    1.08
  -5  13   0   -0.07    0.98
  -6  13   0   13.00    1.61
  -7  13   0    7.27    1.26
   0  14   0    3.48    1.68
  -1  14   0    0.80    1.53
  -2  14   0    3.99    1.71
 -16   0   1    1.17    1.88
 -15   0   1   -1.03    1.93
 -14   0   1   -1.29    1.80
 -13   0   1   -0.26    1.74
 -12   0   1    1.75    1.73
 -11   0   1   -0.21    0.67
  11   0  -1    1.10    2.13
 -11   0   1    2.11    1.82
 -10   0   1   -0.12    0.60
 -10   0   1   -0.12    1.74
  10   0  -1    2.71    2.03
  -9   0   1    0.46    1.68
   9   0  -1    3.28    2.06
  -9   0   1    0.50    0.55
   8   0  -1    1.51    1.85
  -8   0   1    0.12    0.50
  -7   0   1   -0.02    0.48
   7   0  -1    1.21    1.66
  -6   0   1   -0.05    0.48
   6   0  -1    0.08    1.61
  -5   0   1    0.38    0.38
  -5   0   1   -0.16    1.58
  -5   0   1    0.15    3.00
   5   0  -1    1.05    1.44
  -4   0   1   -1.42    1.80
   4   0  -1    0.52    1.08
  -4   0   1   -0.02    0.30
   4   0  -1   -0.34    0.37
  -3   0   1   -0.18    0.30
   3   0  -1    0.05    0.27
  -3   0   1    0.39    1.07
   3   0  -1    0.20    0.82
   2   0  -1    0.12    0.21
  -2   0   1    0.29    0.25
   1   0  -1    0.02    0.16
   0   0  -1    0.30    0.26
   0   0  -1   -0.04    0.14
   0   0   1    0.04    0.09
   0   0  -1    0.32    0.19
  -1   0  -1   -0.10    0.31
   1   0   1    0.39    1.02
  -1   0  -1    0.03    0.91
   1   0   1    0.24    0.32
  -2   0  -1    0.14    0.53
   2   0   1    0.07    0.69
  -2   0  -1   -0.72    1.87
  -3   0  -1   -0.38    0.71
   3   0   1    0.04    1.02
  -4   0  -1    0.04    0.88
   4   0   1    0.06    1.39
  -5   0  -1    0.05    1.01
  -6   0  -1    0.23    1.02
   7   0   1   -1.40    2.01
  -7   0  -1   -0.40    1.05
  -8   0  -1    0.95    1.14
   8   0   1    1.85    2.37
  -9   0  -1    1.51    1.20
   9   0   1    0.71    2.59
 -10   0  -1    0.85    1.27
 -11   0  -1    1.18    1.32
  11   0   1   -1.77    3.81
 -12   0  -1    1.72    1.39
 -13   0  -1    0.20    1.41
 -14   0  -1    0.70    1.47
 -15   0  -1    0.72    1.48
 -16  -1   1    7.46    2.12
 -15  -1   1    4.43    2.09
 -14  -1   1    3.46    1.99
 -13  -1   1    5.92    1.99
 -12   1   1    6.33    1.96
 -12  -1   1    5.81    2.00
  11  -1  -1    3.79    2.16
 -11   1   1    1.63    0.70
  11   1  -1    1.23    2.16
 -11  -1   1    1.43    0.68
 -11   1   1    0.25    1.76
 -11  -1   1    0.88    1.74
  10  -1  -1   21.48    2.93
 -10   1   1   12.80    2.54
 -10   1   1   20.16    1.74
 -10  -1   1   21.13    1.73
 -10  -1   1   16.57    2.69
  10   1  -1   20.06    2.89
  -9  -1   1    4.85    1.96
  -9  -1   1    6.96    0.89
  -9   1   1    8.91    0.92
   9   1  -1    9.21    2.17
  -9   1   1    9.51    2.09
   9  -1  -1    8.97    2.27
  -8   1   1   19.39    1.57
   8  -1  -1   18.48    2.62
  -8  -1   1   17.38    1.55
   8   1  -1   17.31    2.58
  -7  -1   1    9.47    0.93
  -7   1   1    9.17    0.94
   7   1  -1    9.15    2.01
   7  -1  -1   10.81    2.01
   6  -1  -1   34.66    3.30
  -6   1   1   32.37    2.55
   6   1  -1   33.49    3.26
  -6  -1   1   33.65    2.55
  -5  -1   1  211.52   15.13
   5   1  -1  197.55   15.47
  -5   1   1  210.68   15.13
  -5  -1   1  169.94   15.52
   5  -1  -1  211.50   15.14
   5   1  -1  216.42   15.14
   5  -1  -1  216.75   15.50
  -5   1   1  163.87   15.51
  -4  -1   1  141.38    9.88
   4   1  -1  123.53    9.48
  -4  -1   1  128.18    9.24
  -4   1   1  130.54    9.86
   4  -1  -1  127.96    9.50
  -4   1   1  123.60    9.24
   3  -1  -1   11.61    0.90
  -3  -1   1   11.37    0.92
  -3  -1   1    9.57    1.52
  -3  -1   1   10.91    2.95
  -3   1   1   10.62    0.92
  -3   1   1   10.08    1.47
   3   1  -1   11.29    0.90
  -2   1   1  765.89   54.16
   2   1  -1  721.60   54.15
  -2  -1   1  761.02   54.16
   2  -1  -1  751.18   54.15
  -1   1   1  372.84   27.11
   1  -1  -1  370.70   27.12
   1   1  -1  380.66   27.11
  -1   1   1  377.87   27.13
   1  -1  -1  370.70   27.11
   0  -1  -1  152.01   10.90
   0  -1  -1  154.20   10.87
   0  -1  -1  153.39   10.85
   0   1   1  145.25   10.90
   0   1   1  150.23   10.87
   0   1  -1  148.95   10.84
   0   1  -1  151.84   10.87
   0   1   1  141.92   10.85
   1  -1   1  164.62   11.76
   1   1   1  157.85   11.92
  -1  -1  -1  158.86   11.73
  -1  -1  -1  165.82   11.76
   1   1   1  167.75   11.73
  -1   1  -1  158.18   11.75
  -1  -1  -1  160.39   11.89
   1   1   1  155.48   11.76
   2   1   1  228.50   17.60
   2   1   1  227.44   17.19
  -2  -1  -1  231.78   17.16
  -2  -1  -1  263.21   17.61
   2   1   1  252.68   17.10
   2  -1   1  224.94   17.19
  -2   1  -1  220.89   17.14
   3   1   1  149.87   11.73
  -3  -1  -1  162.07   11.63
  -3   1  -1  158.53   11.62
  -3  -1  -1  171.72   12.33
   3  -1   1  154.08   11.73
  -4   1  -1   23.09    2.07
   4   1   1   22.31    2.46
  -4  -1  -1   23.26    2.10
   4  -1   1   22.03    2.47
   5  -1   1    6.21    3.95
  -5   1  -1    8.43    1.30
  -5  -1  -1    9.09    1.31
   6  -1   1  452.86   35.74
   6   1   1  446.30   35.72
  -6  -1  -1  454.28   36.20
  -6   1  -1  510.69   35.49
  -6  -1  -1  518.94   35.51
  -7  -1  -1    1.10    2.88
  -7   1  -1   -0.13    1.03
  -7  -1  -1    0.13    1.05
   8  -1   1    1.87    2.37
   8   1   1    2.54    2.49
  -8  -1  -1   -0.66    1.16
  -8  -1  -1    2.04    3.04
  -8   1  -1    0.14    1.07
   9  -1   1   72.58    6.41
  -9  -1  -1   57.41    6.49
   9   1   1   73.01    6.28
   9   1   1   71.05    8.55
  -9   1  -1   55.46    5.01
  -9  -1  -1   60.07    5.05
 -10   1  -1   19.42    2.21
 -10  -1  -1   17.58    2.17
 -11  -1  -1   38.80    4.74
  11   1   1   45.88    6.57
 -11   1  -1   38.61    4.75
 -11   1  -1   75.79    4.66
 -11  -1  -1   74.70    4.66
  11  -1   1   54.24    6.89
 -12  -1  -1   -3.05    3.88
 -12  -1  -1    0.10    1.24
 -13  -1  -1   10.28    1.89
 -14  -1  -1   29.85    3.09
 -15  -1  -1    4.47    1.60
 -16  -2   1    4.55    1.98
 -15  -2   1    6.23    2.11
 -14  -2   1    2.18    1.84
 -13  -2   1  455.50   33.83
 -12  -2   1    1.90    1.86
 -11  -2   1   62.06    6.58
  11  -2  -1   79.39    6.88
 -11  -2   1   83.74    5.98
  10  -2  -1    1.13    1.94
 -10  -2   1    2.03    0.66
 -10  -2   1    0.12    1.83
   9  -2  -1   28.24    3.03
  -9  -2   1   21.95    1.88
   8  -2  -1    6.94    2.03
  -8  -2   1    8.66    0.89
   7  -2  -1   14.96    2.07
  -7  -2   1   11.74    1.05
  -6  -2   1    0.24    1.49
  -6  -2   1    2.68    0.50
   6  -2  -1    3.19    1.59
   5  -2  -1    4.85    1.37
  -5  -2   1    3.98    0.51
  -5  -2   1    2.36    1.57
  -4  -2   1 1594.83  114.87
   4  -2  -1 1567.28  115.06
  -3  -2   1 1342.01   95.99
   3  -2  -1 1316.08   95.98
  -3  -2   1 1323.18   96.23
  -2  -2   1 8093.63  577.20
  -2  -2   1 7934.77  577.12
   2  -2  -1 7995.01  577.10
  -1   2   1  299.08   22.07
   1  -2  -1  309.87   22.02
   1  -2  -1  299.49   22.06
  -1  -2   1  303.07   22.02
   0   2   1 1188.79   87.28
   0  -2  -1 1187.99   87.27
   0  -2  -1 1207.19   87.21
   0  -2   1 1201.15   87.22
   0  -2  -1 1218.08   87.19
   0  -2   1 1207.90   87.19
   1   2   1   87.46    7.13
   1  -2   1  101.64    6.96
  -1  -2  -1  101.48    6.95
  -1  -2  -1   87.53    6.91
  -1  -2  -1  101.90    7.12
   2   2   1  279.21   20.04
  -2  -2  -1  270.05   20.03
   2   2   1  292.37   20.66
  -2  -2  -1  263.13   20.34
  -2  -2  -1  276.64   20.09
   2  -2   1  289.20   20.16
   3  -2   1   15.36    1.78
   3   2   1   11.79    2.72
  -3  -2  -1   19.98    2.78
  -3  -2  -1   16.29    1.52
  -4  -2  -1   58.14    5.35
  -4  -2  -1   49.95    4.03
  -5  -2  -1   -0.25    0.94
   5  -2   1   -0.92    1.54
  -5  -2  -1    3.08    2.74
  -6  -2  -1    8.56    1.35
  -6  -2  -1    8.61    3.17
   6  -2   1    5.64    1.94
  -7  -2  -1  878.31   61.95
   7  -2   1  815.05   61.32
  -7  -2  -1  836.51   60.94
  -8  -2  -1  236.31   18.38
   8  -2   1  233.20   17.82
  -8  -2  -1  226.92   17.14
  -9  -2  -1  176.81   13.95
   9  -2   1  203.25   15.04
  -9  -2  -1  195.64   15.32
 -10  -2  -1   62.32    5.50
  10   2   1   79.78    9.17
  10  -2   1   84.15    7.43
 -10  -2  -1   66.09    7.17
 -11  -2  -1   22.94    4.56
 -11  -2  -1   18.03    2.34
 -12  -2  -1    1.23    1.30
 -13  -2  -1   36.15    3.49
 -14  -2  -1    8.17    1.83
 -15  -2  -1    0.62    1.57
 -16   3   1   14.03    2.43
 -16  -3   1   15.61    2.50
 -15  -3   1    4.54    2.03
 -15   3   1    0.61    1.67
 -14   3   1    0.73    1.79
 -14  -3   1    6.01    2.01
 -13   3   1  151.09   11.37
 -13  -3   1  137.30   11.36
 -12   3   1    1.20    1.68
 -12  -3   1    3.66    1.87
 -11  -3   1  155.25   11.18
  11   3  -1  161.40   11.95
 -11  -3   1  122.03   11.71
  11  -3  -1  155.34   11.95
 -11   3   1  117.47   11.60
 -11   3   1  167.26   11.21
 -10  -3   1  105.38   10.55
  10   3  -1  137.48   10.71
 -10  -3   1  138.91   10.02
  10  -3  -1  162.58   10.88
 -10   3   1  146.66   10.06
 -10   3   1  102.97   10.52
  -9   3   1  142.79   16.72
   9   3  -1  218.97   16.19
  -9   3   1  230.91   15.60
   9  -3  -1  232.67   16.27
  -9  -3   1  167.95   16.10
  -9   3   1  164.25   16.04
  -9  -3   1  227.22   15.58
  -8  -3   1    0.89    0.52
  -8   3   1    1.82    1.67
  -8   3   1    1.12    0.54
  -8  -3   1    0.97    1.62
   8   3  -1    1.90    1.68
   8  -3  -1    1.73    1.65
  -7   3   1   41.98    5.30
   7   3  -1   61.02    5.36
  -7   3   1   71.02    4.86
   7  -3  -1   70.83    5.45
  -7  -3   1   69.01    4.85
  -7  -3   1   45.28    5.38
  -6   3   1  149.02   16.79
  -6  -3   1  174.73   16.87
  -6  -3   1  237.79   16.52
  -6   3   1  248.81   16.53
   6   3  -1  238.22   16.92
   6  -3  -1  247.22   16.94
  -5  -3   1  474.73   45.44
   5   3  -1  631.17   45.41
  -5  -3   1  645.33   45.14
  -5   3   1  446.56   45.38
  -5   3   1  679.35   45.15
   5  -3  -1  682.72   45.43
   4   3  -1  189.97   12.12
   4   3  -1  159.85   12.31
  -4   3   1  155.00   12.12
  -4  -3   1  160.95   12.12
  -4  -3   1  137.98   12.47
   4  -3  -1  170.54   12.32
  -3   3   1  192.41   14.97
   3  -3  -1  221.54   14.97
  -3  -3   1  190.26   14.97
   3   3  -1  215.79   14.96
  -3  -3   1  233.21   15.36
  -2  -3   1  612.95   41.52
  -2  -3   1  540.90   41.65
  -2  -3   1  640.94   41.93
  -2  -3   1  550.90   41.54
   2  -3  -1  546.70   41.53
  -1  -3   1  977.37   66.94
  -1  -3   1  906.98   66.88
   1  -3  -1  940.75   66.94
   1  -3  -1  914.55   66.87
   0  -3  -1  275.99   20.30
   0  -3  -1  260.99   20.39
   0  -3   1  284.43   20.33
   0  -3   1  287.24   20.30
   0  -3  -1  280.56   20.29
   1  -3   1   30.65    2.31
  -1  -3  -1   29.37    2.32
  -1  -3  -1   25.89    2.52
  -1  -3  -1   31.47    2.27
  -2  -3  -1  802.80   59.95
  -2  -3  -1  869.21   60.01
   2   3   1  771.89   60.06
  -2  -3  -1  891.68   60.25
   2  -3   1  871.68   60.09
   3   3   1    4.99    1.27
  -3  -3  -1    3.57    0.74
   3  -3   1    3.92    1.27
  -3  -3  -1    5.49    1.76
  -3  -3  -1    4.29    0.49
  -4  -3  -1    4.81    2.25
  -4  -3  -1    5.61    1.00
  -5  -3  -1    9.76    1.35
  -5   3  -1   10.41    1.26
  -6   3  -1  120.07    9.63
   6   3   1  117.28    9.98
   6  -3   1  116.34   10.04
  -6  -3  -1  142.27    9.72
  -7  -3  -1   28.30    2.96
   7  -3   1   36.99    3.81
  -7  -3  -1   32.72    4.71
   7   3   1   37.58    2.67
   7   3   1   28.02    3.58
  -7   3  -1   29.82    2.89
   8  -3   1   36.11    4.04
   8   3   1   31.77    2.39
   8   3   1   26.31    3.68
  -8  -3  -1   31.56    4.71
  -8  -3  -1   25.95    2.73
  -8   3  -1   24.23    2.65
   9   3   1   67.67    6.26
  -9  -3  -1   57.80    4.78
   9  -3   1   66.77    6.29
  -9  -3  -1   69.82    6.71
  -9   3  -1   49.77    4.68
  10  -3   1  130.55    9.80
 -10   3  -1   92.43    7.74
  10   3   1  100.81   11.08
 -10  -3  -1   93.13    7.81
  10   3   1  120.97    9.50
 -10  -3  -1  106.75    9.69
 -11  -3  -1   22.11    1.91
  11   3   1   25.84    4.65
 -11   3  -1   24.08    1.95
 -11  -3  -1   20.42    4.78
 -11  -3  -1   15.58    2.30
  11  -3   1   19.66    4.62
 -11   3  -1   14.44    2.17
 -12   3  -1   10.28    1.75
 -12  -3  -1   11.17    1.83
 -13  -3  -1   14.07    2.12
 -13   3  -1   11.66    2.02
  13   3   1   17.93    1.67
  14   3   1    6.36    1.16
 -14   3  -1    7.04    1.67
 -14  -3  -1    3.55    1.65
 -15   3  -1   10.95    1.91
  15   3   1   15.60    1.63
 -15  -3  -1   11.67    2.01
 -15   4   1    2.00    1.79
 -15  -4   1    5.74    1.98
  15   4  -1    6.53    1.11
 -14  -4   1    4.56    2.01
 -14   4   1   -1.40    1.77
 -13  -4   1   17.63    2.51
 -13   4   1   12.25    2.27
 -12  -4   1    1.86    1.78
 -12   4   1    4.08    1.69
 -11   4   1   37.00    4.46
 -11   4   1   55.42    4.01
  11  -4  -1   55.42    4.93
  11   4  -1   55.95    4.87
 -11  -4   1   38.66    4.61
 -11  -4   1   53.76    3.98
 -10   4   1    1.33    0.71
 -10  -4   1    0.26    3.57
 -10   4   1    0.43    1.53
 -10  -4   1    1.07    0.65
  10  -4  -1    3.59    1.90
  10   4  -1    2.72    1.80
 -10  -4   1    0.69    1.68
   9   4  -1   29.53    2.94
  -9  -4   1   21.57    4.48
  -9  -4   1   17.58    2.70
  -9   4   1   26.45    2.08
   9  -4  -1   29.46    3.00
  -9   4   1   18.76    2.72
  -9  -4   1   25.29    2.03
  -9   4   1   19.04    4.44
  -8   4   1   75.35    5.24
  -8  -4   1   70.83    5.22
  -8  -4   1   53.24    5.84
  -8   4   1   53.11    5.73
   8   4  -1   69.65    5.79
  -8  -4   1   61.89    6.93
   8  -4  -1   79.78    5.86
  -7   4   1  289.81   20.83
  -7  -4   1  218.86   21.93
   7   4  -1  322.32   20.84
   7   4  -1  269.71   21.18
   7   4  -1  265.06   22.58
  -7  -4   1  266.59   20.80
   7  -4  -1  289.58   21.23
  -6  -4   1   25.41    4.20
   6   4  -1   42.15    2.61
  -6  -4   1   23.26    3.12
  -6  -4   1   30.64    2.56
  -6   4   1   34.32    2.58
   6  -4  -1   36.44    3.06
  -6   4   1   21.63    3.05
   6   4  -1   34.20    3.05
   6   4  -1   30.14    4.79
   5  -4  -1    2.78    1.13
  -5   4   1    2.09    0.44
   5   4  -1    1.69    1.06
  -5  -4   1    1.14    0.37
   5   4  -1    2.24    0.45
   4   4  -1  287.81   19.15
  -4  -4   1  295.13   20.01
  -4   4   1  192.04   19.38
  -4  -4   1  260.45   19.16
  -4   4   1  270.83   19.17
  -4  -4   1  219.41   19.43
  -3  -4   1  248.59   18.85
  -3   4   1  242.28   19.14
  -3   4   1  272.23   18.87
  -3  -4   1  311.00   19.57
  -2  -4   1  957.32   72.69
  -2   4   1  973.22   72.81
  -2  -4   1 1032.82   72.87
  -2  -4   1  980.84   72.67
  -2  -4   1 1073.61   72.90
   2  -4  -1 1015.11   72.68
   2   4  -1 1111.33   72.68
  -2   4   1  928.00   72.69
  -1   4   1   48.99    3.56
  -1  -4   1   50.50    3.57
  -1  -4   1   48.60    3.62
   1  -4  -1   46.20    3.55
   1   4  -1   49.51    3.55
   1  -4  -1   50.01    3.66
  -1   4   1   48.61    3.57
   0  -4  -1   16.60    1.33
   0  -4  -1   15.49    1.53
   0   4  -1   17.19    1.34
   0   4   1   18.73    1.35
   0   4  -1   17.50    1.41
   0  -4   1   19.25    1.34
  -1   4  -1  743.21   53.55
  -1  -4  -1  758.51   53.59
   1  -4   1  774.83   53.61
  -1  -4  -1  769.34   53.56
  -1   4  -1  693.24   53.55
  -1  -4  -1  746.85   53.73
   1   4   1  728.14   53.61
  -1   4  -1  737.88   53.59
  -2  -4  -1   74.48    5.80
   2   4   1   72.65    5.97
  -2  -4  -1   83.63    6.15
   2  -4   1   75.73    5.99
  -2   4  -1   82.62    5.84
  -2  -4  -1   86.67    5.86
   3   4   1  160.33   13.12
  -3  -4  -1  190.76   12.96
  -3   4  -1  180.40   12.93
  -3  -4  -1  171.89   12.85
  -3  -4  -1  202.67   13.35
   3  -4   1  161.01   13.15
   4  -4   1   94.76    8.80
  -4  -4  -1  112.93    8.56
   4   4   1   90.62    8.74
  -4  -4  -1  127.92    9.15
  -4   4  -1  109.44    8.52
   4   4   1  132.53    8.46
  -5  -4  -1   79.31    6.16
   5   4   1   95.21    6.01
   5   4   1   62.06    6.37
  -5   4  -1   71.60    6.09
   5  -4   1   68.46    6.48
  -5  -4  -1   91.32    7.07
  -6   4  -1  323.65   24.16
   6  -4   1  304.95   24.57
  -6  -4  -1  347.17   24.23
   6   4   1  295.28   24.51
  -7   4  -1   52.20    5.13
   7   4   1   71.70    5.03
  -7   4  -1   72.36    4.98
   7   4   1   59.39    5.92
  -7  -4  -1   70.11    4.96
   7  -4   1   56.05    5.92
  -7  -4  -1   74.28    6.84
  -7  -4  -1   54.39    5.20
  -8  -4  -1    9.30    3.90
   8   4   1    6.28    2.70
  -8  -4  -1    3.82    1.25
  -8   4  -1    5.25    1.19
   8   4   1    5.98    0.92
  -9  -4  -1  216.86   15.25
   9  -4   1  194.34   14.65
   9   4   1  203.06   13.10
  -9   4  -1  143.54   13.23
  -9  -4  -1  155.94   13.31
   9   4   1  197.12   14.57
 -10  -4  -1  326.05   28.49
 -10  -4  -1  458.49   30.36
  10   4   1  451.30   28.30
  10  -4   1  460.03   30.02
 -10   4  -1  313.89   28.41
  10   4   1  435.48   29.82
 -11  -4  -1   19.21    1.68
 -11   4  -1   13.78    2.01
  11  -4   1   18.13    4.50
 -11  -4  -1   15.98    2.12
 -11  -4  -1   22.44    5.03
  11   4   1   18.82    1.77
 -12   4  -1   69.09    6.56
 -12  -4  -1   74.34    6.65
 -13   4  -1   26.10    2.93
 -13  -4  -1   25.03    3.01
 -14  -4  -1   15.45    2.20
 -14   4  -1   11.33    2.10
 -15   4  -1    7.72    1.68
 -15  -4  -1    8.37    1.80
  15   4   1    7.15    1.25
 -15  -5   1   -1.73    2.02
  15   5  -1    0.58    0.94
 -15   5   1   -0.11    1.62
 -14   5   1    3.02    1.83
 -14  -5   1    3.96    1.91
  14   5  -1    7.42    1.19
 -13  -5   1   39.96    4.59
 -13   5   1   38.38    4.49
  12   5  -1   12.60    1.33
 -12  -5   1    9.38    2.09
 -11  -5   1   35.88    2.93
  11   5  -1   43.05    3.02
 -11   5   1   23.18    3.43
 -11   5   1   38.98    3.01
 -11  -5   1   24.33    3.52
 -11  -5   1   33.90    5.71
  11   5  -1   38.60    3.73
  11  -5  -1   43.00    3.96
  10   5  -1   35.97    2.51
  10  -5  -1   36.23    3.40
 -10   5   1   31.17    2.49
 -10   5   1   23.61    3.02
 -10  -5   1   23.49    3.15
 -10  -5   1   24.45    5.17
  10   5  -1   26.44    3.12
 -10   5   1   15.38    4.58
 -10  -5   1   28.50    2.43
  -9   5   1    7.30    1.75
   9   5  -1    8.77    1.87
  -9   5   1    9.52    1.06
   9   5  -1   11.62    1.10
  -9  -5   1    7.51    1.95
   9  -5  -1    9.30    1.97
  -9  -5   1    7.75    3.70
  -9  -5   1    9.20    1.03
  -8   5   1    1.56    0.57
  -8  -5   1    1.77    0.54
   8   5  -1    2.66    0.64
  -8  -5   1   -0.10    1.62
  -8   5   1    1.54    1.39
   8   5  -1    2.27    1.49
   8  -5  -1    3.10    1.49
   8   5  -1    5.93    4.41
  -8  -5   1    2.96    3.29
  -7  -5   1   14.89    2.20
   7  -5  -1   14.09    1.98
  -7  -5   1   15.51    1.28
  -7   5   1    8.51    2.02
  -7  -5   1   15.24    3.80
   7   5  -1   15.86    1.93
  -7   5   1   15.85    1.34
  -6  -5   1   16.19    3.32
   6   5  -1   13.97    1.07
  -6   5   1    7.83    1.68
  -6  -5   1    6.00    1.52
  -6   5   1   13.10    1.09
   6   5  -1   11.29    1.60
  -6  -5   1   10.90    1.01
  -5  -5   1  165.28    9.93
  -5   5   1  122.27    8.51
   5   5  -1  128.57    8.50
  -5   5   1   82.86    8.75
  -5  -5   1   86.38    8.78
  -5  -5   1  113.35    8.49
  -4   5   1    7.04    0.69
  -4  -5   1    7.21    0.68
  -3  -5   1   -0.39    0.92
  -3   5   1   -0.08    0.60
  -3   5   1    1.62    0.90
  -3  -5   1   -0.01    0.29
  -3   5   1   -0.03    0.31
  -3  -5   1    0.16    0.23
  -2  -5   1   36.98    3.19
  -2   5   1   39.32    3.05
  -2  -5   1   40.41    3.08
  -2   5   1   40.28    2.89
  -2  -5   1   38.01    2.88
  -2   5   1   37.69    3.16
  -1   5   1    2.01    0.31
  -1   5   1    2.51    0.27
  -1  -5   1    2.14    0.25
  -1  -5   1    2.57    0.63
  -1  -5   1    2.00    0.29
  -1  -5   1    4.02    0.45
  -1   5   1    2.94    0.76
   1   5  -1    2.75    0.25
   1  -5  -1    3.09    0.56
   1   5  -1    4.03    1.20
   1  -5  -1    2.73    0.25
  -1   5   1    2.69    0.49
   0   5  -1   35.57    2.76
   0   5   1   33.21    2.94
   0  -5  -1   33.84    2.82
   0  -5   1   38.48    2.66
   0  -5  -1   34.35    2.63
   0   5   1   36.56    2.66
   0   5  -1   36.66    2.63
  -1  -5  -1   79.58    5.77
   1   5   1   67.84    6.09
  -1  -5  -1   80.33    5.98
  -1   5  -1   77.74    5.79
  -1   5  -1   78.79    5.78
  -1   5  -1   78.73    5.74
  -1  -5  -1   84.50    5.76
   1  -5   1   77.32    5.86
   1   5   1   70.46    5.85
  -2  -5  -1  166.85   13.64
   2   5   1  190.25   14.20
  -2  -5  -1  188.85   13.72
  -2   5  -1  194.70   13.66
  -2  -5  -1  207.92   13.68
  -2   5  -1  185.54   13.65
  -2  -5  -1  197.49   13.95
  -3  -5  -1   99.42    6.96
  -3  -5  -1   82.19    6.47
   3   5   1   82.51    7.46
  -3  -5  -1   98.29    6.56
  -3   5  -1   87.49    6.52
  -4   5  -1   62.56    6.75
  -4   5  -1   84.64    6.07
  -4  -5  -1   80.41    5.97
  -4  -5  -1   94.90    6.66
   4   5   1   64.28    6.34
  -4  -5  -1   90.88    6.14
   4  -5   1   75.61    6.43
  -5   5  -1   98.94    8.12
   5   5   1   86.50    8.48
  -5  -5  -1  124.17    8.86
  -5  -5  -1  106.42    8.17
   5   5   1  123.62    8.06
   5  -5   1  102.74    8.62
   6  -5   1    3.76    2.15
  -6  -5  -1    1.81    0.89
  -6  -5  -1    3.21    2.24
   6   5   1    2.78    0.63
   6   5   1    2.62    2.02
  -6   5  -1    1.81    0.82
   7  -5   1   48.94    4.98
  -7   5  -1   38.85    3.63
   7   5   1   49.65    3.53
  -7  -5  -1   43.49    4.89
  -7  -5  -1   44.05    3.74
   8   5   1  126.70    8.14
  -8  -5  -1   92.25    8.30
  -8   5  -1   87.26    8.21
  -8  -5  -1  123.39    9.66
   8   5   1  119.35    9.52
   8  -5   1  146.88    9.87
   9  -5   1    5.22    3.42
   9   5   1   10.48    1.20
  -9   5  -1    8.11    1.38
  -9  -5  -1    9.57    1.51
  -9  -5  -1    7.86    3.55
   9   5   1   11.71    3.70
  10   5   1  116.18    9.77
  10  -5   1  123.80    9.97
 -10   5  -1  124.47    8.19
 -10  -5  -1  103.30    9.95
 -10  -5  -1   88.51    8.38
 -10  -5  -1  117.79    8.14
  10   5   1  118.32    8.22
 -10   5  -1   77.32    8.28
 -11  -5  -1    0.21    0.72
 -11  -5  -1    0.52    1.27
 -11   5  -1    1.46    1.13
  11   5   1   -0.23    0.91
 -11  -5  -1    2.10    3.63
  11  -5   1   -2.13    3.30
 -12   5  -1    8.02    1.59
 -12  -5  -1    9.56    1.83
  12   5   1   12.46    1.42
 -13  -5  -1    4.96    1.64
  13   5   1    7.33    1.19
 -13   5  -1    4.52    1.46
  14   5   1   19.69    1.90
 -14  -5  -1   15.21    2.21
 -14   5  -1   13.90    2.12
  15   6  -1    3.91    1.05
 -15  -6   1    3.64    1.76
 -15   6   1    1.74    1.66
 -14  -6   1    7.55    2.00
 -14   6   1    6.73    1.84
  14   6  -1    8.77    1.26
 -13  -6   1   19.48    2.79
 -13   6   1   17.95    2.66
  13   6  -1   25.16    2.10
 -12  -6   1    1.92    1.69
 -12   6   1   -0.20    1.44
  12   6  -1    2.71    0.89
 -11  -6   1    4.48    1.94
 -11   6   1    9.24    1.10
 -11   6   1    5.01    1.68
 -11  -6   1    5.82    4.72
 -11  -6   1    8.43    1.06
 -10  -6   1    4.53    1.71
  10   6  -1    5.24    0.88
 -10  -6   1    4.84    4.37
 -10   6   1    4.15    0.86
 -10  -6   1    4.33    0.77
 -10   6   1    0.94    1.41
  -9   6   1   39.51    3.05
   9   6  -1   43.17    3.05
  -9  -6   1   38.36    3.01
  -9  -6   1   30.82    3.61
  -9   6   1   28.49    3.45
  -9  -6   1   44.61    5.61
  -8   6   1    0.29    0.56
  -8   6   1    0.41    1.24
  -8  -6   1    1.20    0.44
  -8  -6   1    1.67    3.38
  -8  -6   1    0.46    1.34
   8   6  -1    0.39    0.57
   7   6  -1    0.29    0.50
  -7   6   1    0.30    1.26
  -7   6   1    0.42    0.48
  -7  -6   1    1.08    0.40
  -6   6   1   10.35    0.93
  -6   6   1    7.04    1.51
  -6  -6   1    9.68    0.90
  -6  -6   1    7.00    1.37
  -6  -6   1    8.69    2.80
  -5  -6   1  154.25   10.28
  -5  -6   1  122.86    9.81
  -5   6   1  137.07    9.44
  -5  -6   1  127.78    9.42
  -5   6   1  103.50    9.69
  -4   6   1   33.69    2.67
  -4  -6   1   32.86    2.52
  -4   6   1   35.78    2.54
  -4   6   1   26.77    2.82
  -4  -6   1   38.92    3.06
  -4  -6   1   29.08    2.90
  -3   6   1   72.44    5.28
  -3   6   1   75.50    5.43
  -3  -6   1   70.33    5.27
  -3  -6   1   70.84    5.26
  -3  -6   1   77.71    5.57
  -2   6   1   87.17    6.33
  -2  -6   1   84.07    6.12
  -2   6   1   82.57    6.13
  -2  -6   1   85.97    6.28
  -1   6   1   32.37    2.56
  -1  -6   1   28.53    2.32
   1   6  -1   36.09    2.87
   1  -6  -1   30.96    2.40
   0   6  -1    4.72    0.77
   0  -6  -1    4.52    0.72
   0   6   1    4.58    1.03
  -1  -6  -1   61.29    4.23
   1  -6   1   50.63    4.34
  -1  -6  -1   56.74    4.24
  -1   6  -1   57.86    4.25
   1   6   1   55.61    4.68
  -1   6  -1   56.90    4.33
  -1  -6  -1   61.77    4.51
  -2   6  -1  125.98    9.18
   2   6   1  131.16    9.86
   2  -6   1  105.31    9.37
  -2   6  -1  123.73    9.24
  -2   6  -1  128.91    9.23
   2   6   1  105.09    9.35
  -2  -6  -1  139.43    9.50
  -2  -6  -1  132.76    9.25
  -2  -6  -1  143.49    9.21
  -2  -6  -1  116.68    9.20
   3   6   1    4.74    2.36
   3  -6   1    4.76    1.34
   3   6   1    3.37    1.19
  -3  -6  -1    4.28    1.34
  -3  -6  -1    3.62    0.52
  -3   6  -1    3.88    0.56
  -3  -6  -1    5.08    0.63
   4   6   1  298.78   22.30
  -4  -6  -1  335.20   22.40
  -4   6  -1  297.48   21.92
   4  -6   1  307.69   22.36
  -4  -6  -1  345.68   21.99
  -4  -6  -1  277.33   21.85
   5   6   1    4.93    1.98
  -5  -6  -1    2.29    1.73
  -5   6  -1    2.86    0.70
  -5  -6  -1    3.68    0.83
  -5   6  -1    2.79    2.38
   6  -6   1   14.95    3.12
  -6  -6  -1   14.10    1.55
  -6   6  -1   13.89    1.44
  -6  -6  -1   14.58    2.52
   7   6   1   43.15    3.04
  -7  -6  -1   38.90    4.20
   7   6   1   42.95    4.64
   7  -6   1   45.87    4.82
  -7   6  -1   31.12    3.11
  -7  -6  -1   35.51    3.20
   8  -6   1   95.97    8.10
  -8  -6  -1   73.90    6.80
  -8  -6  -1   96.89    6.60
   8   6   1   88.96    7.98
  -8  -6  -1   90.05    7.84
   8   6   1   89.08    6.65
  -8   6  -1   61.66    6.69
  -8   6  -1  108.19    6.66
   9   6   1  144.73   10.33
  -9   6  -1  107.84   10.39
  -9   6  -1  158.59   10.30
  -9  -6  -1  145.16   11.71
   9   6   1  135.84   11.44
   9  -6   1  168.31   11.84
  -9  -6  -1  142.13   10.24
  -9  -6  -1  120.20   10.49
  10  -6   1    2.83    3.13
 -10  -6  -1    3.37    0.74
 -10   6  -1    3.66    0.81
  10   6   1    1.69    0.92
 -10   6  -1    0.48    1.04
 -10  -6  -1    2.44    1.29
  10   6   1    0.36    2.89
  11   6   1   -0.33    0.93
 -11   6  -1    1.33    1.19
 -11  -6  -1    0.59    1.31
 -12  -6  -1   14.15    2.01
 -12   6  -1   13.21    1.86
  12   6   1   18.20    1.78
  12   6   1   10.54    6.88
 -13  -6  -1   36.09    3.62
 -13   6  -1   31.95    3.45
  14   6   1   18.43    1.77
 -14  -6  -1   14.17    2.07
 -14  -7   1    2.98    1.80
 -14   7   1    1.80    1.57
  14   7  -1    3.46    1.08
  13   7  -1    1.46    0.90
 -13   7   1    2.61    1.50
 -13  -7   1    3.10    1.84
  12   7  -1    1.18    0.86
 -12   7   1    2.73    1.44
 -12  -7   1   -1.30    1.64
 -11  -7   1   14.32    1.41
 -11   7   1   14.50    1.50
  11   7  -1   17.70    1.51
 -11   7   1    9.47    1.91
 -11  -7   1   17.27    4.60
 -11  -7   1   10.74    2.07
 -10  -7   1    3.41    3.83
 -10   7   1    2.63    4.04
 -10   7   1   -0.09    1.26
 -10  -7   1    0.60    0.60
 -10  -7   1   -0.59    1.43
 -10   7   1    0.49    0.69
  10   7  -1   -0.36    0.70
  -9   7   1    8.15    1.71
  -9  -7   1   11.98    1.16
  -9  -7   1    7.93    1.81
  -9   7   1   13.27    1.28
   9   7  -1   14.41    1.26
  -9  -7   1   12.84    3.67
   9   7  -1   10.14    5.06
  -8  -7   1    9.54    0.95
  -8   7   1    9.76    1.02
  -8  -7   1   12.59    3.18
  -8   7   1    5.64    1.48
  -8  -7   1    8.85    1.69
  -7  -7   1   -0.75    2.25
  -7  -7   1    0.84    0.46
  -7   7   1    0.03    0.53
  -7  -7   1   -2.10    1.27
  -7   7   1    0.07    1.06
  -6  -7   1   40.31    3.04
  -6  -7   1   31.11    3.39
  -6   7   1   31.54    3.31
  -6  -7   1   48.12    4.09
  -6   7   1   44.78    3.07
  -5  -7   1   81.93    5.99
  -5   7   1   78.33    5.52
  -5   7   1   58.12    5.53
  -5  -7   1   70.41    5.34
  -5  -7   1   70.74    5.66
  -5   7   1   76.57    5.36
  -4  -7   1   34.95    2.93
  -4   7   1   36.32    2.63
  -4   7   1   35.65    2.82
  -4  -7   1   34.12    2.59
  -4  -7   1   39.94    3.06
  -4   7   1   30.30    2.80
  -4  -7   1   34.08    2.61
  -3  -7   1    7.81    1.09
  -3   7   1    6.99    0.89
  -3  -7   1    9.02    1.03
  -3  -7   1    8.03    0.70
  -3   7   1    8.64    1.08
  -3   7   1    9.14    0.72
  -3  -7   1    7.85    0.71
  -2  -7   1   26.70    1.96
  -2   7   1   26.53    2.28
  -2   7   1   25.00    1.98
  -2  -7   1   28.77    2.05
  -2  -7   1   29.46    2.18
  -1  -7   1    4.93    0.61
   1   7  -1    5.76    1.49
   1  -7  -1    6.27    0.72
  -1   7   1    6.47    1.07
   0  -7  -1    2.79    0.66
   0   7   1    3.02    1.06
   0   7  -1    1.83    0.79
  -1   7  -1    2.00    0.62
  -1  -7  -1    1.51    0.76
   1   7   1    0.90    1.20
   2  -7   1  265.04   18.23
  -2  -7  -1  207.16   18.10
  -2  -7  -1  256.86   18.08
  -2  -7  -1  256.20   18.04
  -2  -7  -1  247.00   18.09
  -2   7  -1  240.02   18.10
  -2  -7  -1  259.48   18.36
  -2   7  -1  280.12   18.06
   2   7   1  231.98   18.72
   2   7   1  253.87   18.28
  -2   7  -1  235.00   18.15
  -2   7  -1  233.12   18.05
  -3  -7  -1  134.93    8.91
  -3   7  -1  113.98    8.99
  -3  -7  -1   97.83    8.94
   3   7   1  127.15    9.37
  -3   7  -1  102.59    9.01
  -3  -7  -1  118.57    9.03
   3   7   1  107.35    9.97
   3  -7   1  143.53    9.38
  -3   7  -1  150.49    8.94
  -3  -7  -1  124.88    9.33
  -3   7  -1  112.95    8.94
  -3  -7  -1  128.36    8.98
  -4  -7  -1   31.67    2.41
  -4  -7  -1   23.63    2.28
   4  -7   1   35.93    3.28
  -4  -7  -1   33.65    2.28
  -4   7  -1   27.66    2.37
  -4   7  -1   38.35    2.33
  -4  -7  -1   27.64    3.00
  -4   7  -1   24.94    2.33
   4   7   1   30.07    3.16
  -5   7  -1   48.24    4.46
  -5  -7  -1   60.97    4.38
  -5   7  -1   69.20    4.42
  -5  -7  -1   57.33    4.53
  -5  -7  -1   59.55    5.14
   5  -7   1   64.90    5.34
   5   7   1   55.01    5.20
   6  -7   1   -0.12    2.15
  -6   7  -1    0.16    0.49
  -6  -7  -1    2.51    1.91
  -6  -7  -1    0.23    0.44
  -6  -7  -1    1.75    0.74
  -6   7  -1    1.64    0.70
   6   7   1    0.61    2.12
  -7   7  -1    2.93    0.90
  -7  -7  -1    3.96    1.03
   7  -7   1    4.66    2.55
  -7  -7  -1    4.67    2.21
  -7   7  -1    5.60    0.76
  -7  -7  -1    5.36    0.68
   7   7   1    4.03    2.42
  -8   7  -1    4.17    0.72
   8   7   1    4.68    2.44
  -8  -7  -1    0.97    2.43
  -8  -7  -1    4.85    0.64
   8  -7   1    4.78    2.58
  -8   7  -1    3.57    0.97
  -8  -7  -1    3.23    1.10
   9   7   1    4.53    2.54
  -9   7  -1    5.05    0.85
  -9  -7  -1    5.37    2.89
  -9  -7  -1    5.29    1.24
  -9   7  -1    4.13    1.08
  -9  -7  -1    4.58    0.73
   9  -7   1    3.60    2.76
 -10  -7  -1  195.57   14.44
 -10   7  -1  226.16   14.51
 -10   7  -1  159.80   14.60
 -10  -7  -1  174.88   14.71
  10   7   1  182.77   15.34
 -10  -7  -1  174.08   15.64
  10  -7   1  206.24   15.57
  10   7   1  220.95   14.57
 -11   7  -1   36.08    3.66
 -11  -7  -1   41.49    3.82
 -12  -7  -1    1.73    1.38
 -12   7  -1    1.94    1.10
  12   7   1    0.50    6.76
  12   7   1    2.18    1.05
 -13  -7  -1    0.91    1.43
 -13   7  -1    1.18    1.26
  13   7   1   -0.75    1.07
 -13  -8   1   23.91    3.06
 -13   8   1   23.04    2.86
 -12  -8   1   44.94    3.96
 -12   8   1   39.16    3.76
 -11  -8   1    3.99    0.82
 -11  -8   1    5.76    1.71
 -11  -8   1    7.38    3.58
 -11   8   1    5.36    1.49
 -11   8   1    8.53    1.10
 -10   8   1    0.15    1.19
 -10   8   1    2.64    4.06
 -10  -8   1   -0.20    2.96
 -10  -8   1    0.55    1.41
 -10  -8   1    1.21    0.58
 -10   8   1    1.78    0.81
  -9  -8   1   49.15    5.19
  -9   8   1   51.39    3.62
  -9   8   1   36.13    3.83
   9   8  -1   45.44    6.57
  -9  -8   1   42.08    4.01
  -9  -8   1   46.68    3.55
  -8   8   1   20.23    2.18
  -8  -8   1   19.38    3.19
   8   8  -1   16.43    4.76
  -8  -8   1   21.53    1.83
  -8   8   1   24.49    1.88
  -8  -8   1   19.42    2.24
  -7  -8   1  112.62    8.43
  -7   8   1  104.87    7.71
  -7   8   1  112.58    7.55
  -7  -8   1   98.36    7.50
  -7  -8   1   89.92    7.78
  -7   8   1   91.93    7.71
  -6   8   1   64.80    4.73
  -6   8   1   53.42    4.68
  -6   8   1   62.12    4.53
  -6  -8   1   56.37    4.49
  -6  -8   1   64.42    4.82
  -5   8   1   39.58    3.31
  -5  -8   1   39.62    3.15
  -5   8   1   42.26    3.18
  -5   8   1   42.98    3.40
  -5  -8   1   44.21    3.42
  -4  -8   1   14.51    1.21
  -4   8   1   15.61    1.57
  -4  -8   1   16.00    1.46
  -4   8   1   15.94    1.35
  -4  -8   1   13.64    1.20
  -4  -8   1   18.24    1.80
  -4   8   1   16.39    1.24
  -3   8   1   13.10    1.09
  -3  -8   1   12.74    1.10
  -3  -8   1   15.22    1.18
  -3  -8   1   17.49    1.46
  -3   8   1   13.41    1.09
  -3  -8   1   14.03    1.07
  -3   8   1   12.28    1.46
  -2  -8   1   36.81    2.94
  -2   8   1   39.60    3.16
  -1   8   1  122.08    8.88
  -1  -8   1  115.22    8.59
   1   8  -1  120.88    9.08
   0  -8  -1   40.72    3.18
   0   8  -1   41.92    3.35
   0   8   1   37.67    3.44
  -1   8  -1   38.06    2.96
  -1  -8  -1   37.89    3.01
   1   8   1   32.34    3.35
  -2   8  -1    1.91    0.65
  -2  -8  -1    1.45    0.46
   2   8   1    1.46    1.86
  -2  -8  -1    2.02    0.91
  -2   8  -1    2.09    0.25
  -2   8  -1    1.66    0.33
  -2  -8  -1    1.77    0.27
  -3  -8  -1    2.58    0.51
   3  -8   1    4.28    0.84
  -3   8  -1    3.51    0.43
  -3  -8  -1    3.28    1.09
   3   8   1    3.50    2.55
  -3  -8  -1    4.41    0.50
   3   8   1    3.81    0.91
  -3  -8  -1    3.42    0.56
  -3   8  -1    3.00    0.69
  -3   8  -1    3.82    0.60
  -3  -8  -1    2.94    0.36
  -3   8  -1    3.50    0.40
  -4  -8  -1   52.21    4.00
   4   8   1   56.11    4.42
  -4   8  -1   59.10    4.03
   4  -8   1   60.14    4.42
  -4  -8  -1   59.13    4.13
  -4  -8  -1   54.80    4.62
  -4   8  -1   53.54    4.07
  -4  -8  -1   54.14    4.20
  -4  -8  -1   47.04    4.05
  -4   8  -1   54.87    4.15
  -5  -8  -1    0.13    0.34
  -5  -8  -1   -0.10    1.59
  -5   8  -1    0.31    0.44
  -5   8  -1    1.00    0.66
  -5   8  -1   -0.24    0.54
  -5  -8  -1    0.07    0.65
   5   8   1   -0.45    1.40
   5  -8   1    0.22    1.46
   6   8   1    8.16    1.80
  -6   8  -1    6.28    0.91
  -6   8  -1    7.66    0.79
   6  -8   1    7.74    2.00
  -6  -8  -1    6.15    1.97
  -6  -8  -1    6.39    0.73
  -6  -8  -1    7.30    1.05
  -7  -8  -1    1.99    1.87
   7   8   1    1.77    1.83
  -7  -8  -1    2.13    0.86
  -7  -8  -1    0.99    0.48
  -7   8  -1    0.50    0.54
  -7   8  -1    1.26    0.73
   7  -8   1    0.65    1.85
  -8  -8  -1   17.45    1.79
   8  -8   1   18.35    2.79
  -8   8  -1   13.53    1.58
  -8  -8  -1   19.72    2.99
  -8  -8  -1   15.28    1.37
  -8   8  -1   15.58    1.42
   8   8   1   13.61    2.58
  -9  -8  -1    2.13    1.06
  -9   8  -1    0.68    0.68
  -9   8  -1    1.54    0.89
   9   8   1    2.30    2.23
  -9  -8  -1    0.80    0.54
   9  -8   1    3.06    2.39
  -9  -8  -1    2.38    2.66
 -10  -8  -1  142.32   10.23
 -10   8  -1  111.23   10.37
 -10   8  -1  156.40   10.30
  10   8   1  136.55   11.08
  10  -8   1  154.07   11.27
 -10  -8  -1  130.67   10.53
 -11   8  -1  116.06    9.32
 -11  -8  -1  131.47    9.49
 -12  -8  -1   -0.08    1.30
 -12   8  -1    0.43    1.14
 -13  -8  -1    6.17    1.61
 -13   8  -1    3.34    1.25
 -13   9   1   40.71    3.88
 -13  -9   1   48.98    4.10
 -12  -9   1   24.06    2.68
 -12   9   1   23.35    2.47
 -11  -9   1   23.99    2.63
 -11   9   1   28.10    2.22
 -10   9   1   12.16    4.57
 -10  -9   1   18.42    1.71
 -10  -9   1   17.81    3.32
 -10   9   1   21.65    1.77
 -10   9   1   15.59    2.01
 -10  -9   1   17.25    2.20
  -9   9   1   40.21    3.94
  -9  -9   1   47.89    3.75
  -9  -9   1   49.09    5.08
   9   9  -1   42.54    6.83
  -9  -9   1   48.34    4.13
  -9   9   1   53.43    3.81
  -9   9   1   51.62    4.04
  -8  -9   1    6.30    2.33
  -8   9   1    8.78    1.29
  -8  -9   1    7.36    0.87
  -8   9   1    7.68    0.90
  -8   9   1    6.01    1.09
   8   9  -1    7.26    4.52
  -8  -9   1    5.61    1.17
  -7  -9   1    9.50    1.35
  -7  -9   1   12.72    2.05
  -7   9   1   11.91    1.44
  -7   9   1   10.08    0.99
  -7  -9   1    8.65    0.97
  -7   9   1    9.49    1.16
  -6  -9   1   33.37    2.92
  -6   9   1   28.92    2.50
  -6  -9   1   28.18    2.20
  -6  -9   1   30.70    2.46
  -6   9   1   24.66    2.30
  -6   9   1   28.05    2.22
  -5  -9   1  158.95   12.25
  -5   9   1  163.62   12.31
  -5  -9   1  182.15   12.40
  -5  -9   1  186.27   12.71
  -5   9   1  170.00   12.27
  -5   9   1  173.31   12.51
  -4   9   1   73.80    5.66
  -4   9   1   81.15    5.98
  -4  -9   1   73.20    5.65
  -4   9   1   76.04    5.67
  -4  -9   1   76.43    5.68
  -4  -9   1   90.76    5.74
  -4  -9   1   86.26    6.00
  -3  -9   1   75.74    5.43
  -3   9   1   75.48    5.56
  -3  -9   1   68.67    5.24
  -2  -9   1    2.06    0.56
  -2   9   1    1.67    0.98
   1   9  -1  198.15   15.51
  -1   9   1  221.72   15.40
  -1  -9   1  204.63   15.04
   0   9   1   36.36    3.42
   0  -9  -1   38.64    3.06
   0   9  -1   40.92    3.38
   1   9   1   80.35    7.00
  -1  -9  -1   90.52    6.56
  -1   9  -1   85.39    6.56
  -2  -9  -1   22.20    1.94
  -2   9  -1   19.71    1.71
  -2  -9  -1   17.83    1.56
   2   9   1   21.03    3.07
  -3  -9  -1   87.91    7.37
  -3   9  -1   99.38    7.28
  -3  -9  -1  112.92    7.76
  -3  -9  -1  106.18    7.32
  -3   9  -1  106.52    7.30
  -3   9  -1   99.23    7.34
  -3  -9  -1  101.85    7.31
   3   9   1   94.66    8.57
  -3   9  -1  103.39    7.48
  -3  -9  -1   95.63    7.28
  -4  -9  -1    0.22    0.47
  -4   9  -1    0.26    0.47
  -4  -9  -1    2.00    1.29
  -4   9  -1   -0.11    0.32
  -4   9  -1    0.26    0.31
  -4   9  -1    0.23    0.60
  -4  -9  -1    0.89    0.46
  -4  -9  -1   -0.31    0.53
  -4  -9  -1    0.29    0.28
  -5   9  -1    1.97    0.49
  -5  -9  -1    1.31    0.50
  -5  -9  -1    4.56    1.52
  -5  -9  -1    1.60    0.41
  -5   9  -1    2.32    0.45
  -5   9  -1    1.83    0.69
   5   9   1    2.55    0.96
  -5  -9  -1    2.25    0.65
   5  -9   1    3.74    1.11
  -5   9  -1    2.63    0.68
  -5  -9  -1    2.51    0.82
  -6   9  -1  213.71   15.02
  -6  -9  -1  217.16   15.02
   6   9   1  187.22   15.17
  -6  -9  -1  192.76   14.85
  -6   9  -1  216.83   14.89
  -6   9  -1  187.92   14.93
  -6  -9  -1  227.09   15.63
   6  -9   1  217.60   15.24
  -7   9  -1   46.89    4.07
   7   9   1   44.65    4.40
  -7  -9  -1   56.16    5.01
  -7  -9  -1   56.12    4.23
  -7   9  -1   57.75    4.01
   7  -9   1   57.74    4.61
  -7  -9  -1   51.34    3.96
   8   9   1    7.26    1.66
  -8  -9  -1    8.40    1.30
  -8  -9  -1    9.64    2.46
  -8   9  -1    8.59    0.91
  -8   9  -1    5.68    1.07
   8  -9   1    9.54    2.09
  -8  -9  -1    6.91    0.85
  -9  -9  -1   19.66    2.12
   9   9   1   18.87    2.53
  -9  -9  -1   25.87    3.49
  -9   9  -1   18.26    1.97
   9  -9   1   24.26    2.91
  -9   9  -1   22.47    1.80
  -9  -9  -1   19.62    1.74
 -10   9  -1    6.98    1.25
 -10   9  -1    5.63    0.99
  10   9   1    8.55    2.26
 -10  -9  -1    6.79    1.46
 -11   9  -1    7.62    1.40
 -11  -9  -1    9.13    1.59
 -12   9  -1   77.03    6.42
 -12  -9  -1   88.14    6.61
 -12 -10   1   78.61    6.31
 -12  10   1   67.34    6.10
 -11  10   1    5.26    1.05
 -11  10   1    7.08    1.51
 -11  10   1    4.48    1.23
 -11 -10   1    4.67    1.43
 -10  10   1   48.68    4.63
 -10  10   1   64.58    4.57
 -10 -10   1   66.64    5.80
 -10 -10   1   60.71    4.83
 -10  10   1   63.02    4.87
  -9  10   1  123.93    8.46
  -9 -10   1  129.10    9.39
  -9  10   1   93.05    8.48
  -9 -10   1  110.54    8.64
  -9  10   1  126.91    8.73
   9  10  -1  100.57   11.14
  -8  10   1   31.24    2.74
  -8  10   1   32.40    2.44
  -8 -10   1   32.23    3.39
  -8 -10   1   31.12    2.65
  -8  10   1   25.22    2.47
  -7  10   1   14.08    1.51
  -7 -10   1   11.10    1.09
  -7  10   1   10.48    1.15
  -7 -10   1   11.18    1.35
  -7  10   1   12.08    1.11
  -7 -10   1   11.88    2.16
  -6 -10   1   24.05    2.04
  -6  10   1   27.73    2.07
  -6  10   1   27.45    2.42
  -6 -10   1   28.55    2.22
  -6  10   1   24.94    2.08
  -6 -10   1   28.06    2.76
  -5 -10   1   65.46    4.81
  -5 -10   1   53.93    4.35
  -5 -10   1   70.53    4.46
  -5  10   1   57.59    4.36
  -5  10   1   57.31    4.37
  -5  10   1   65.57    4.75
  -4  10   1   85.63    6.49
  -4  10   1  100.05    6.91
  -4 -10   1  107.99    6.84
  -4 -10   1   91.36    6.54
  -4  10   1   87.14    6.48
  -3  10   1  354.13   23.96
  -3 -10   1  355.64   23.76
  -3 -10   1  306.97   23.61
  -2  10   1   17.99    2.07
  -2 -10   1   19.79    1.64
  -1  10   1  601.18   43.93
   0 -10  -1   61.12    4.60
   0  10   1   52.73    5.02
   0  10  -1   64.70    5.03
   1  10   1  127.73   10.60
  -1 -10  -1  138.86   10.06
  -1  10  -1  133.63   10.11
  -2 -10  -1   25.70    2.20
  -2 -10  -1   22.07    1.91
  -2  10  -1   25.15    2.08
  -3  10  -1   18.41    1.61
  -3 -10  -1   15.61    1.43
  -3 -10  -1   20.40    1.87
   3  10   1   13.87    3.19
  -4  10  -1  187.76   13.65
  -4 -10  -1  170.07   13.64
  -4  10  -1  201.41   13.88
  -4 -10  -1  207.55   13.69
  -4  10  -1  190.21   13.72
  -4  10  -1  202.09   13.67
  -4 -10  -1  214.61   14.17
  -4 -10  -1  194.74   13.68
  -4 -10  -1  164.09   13.72
  -5 -10  -1   31.21    2.90
  -5  10  -1   40.47    2.89
  -5  10  -1   36.18    3.00
  -5  10  -1   39.25    3.10
  -5 -10  -1   42.96    2.96
  -5 -10  -1   38.22    2.86
  -5 -10  -1   44.34    3.04
  -5 -10  -1   38.76    3.60
  -5  10  -1   38.06    2.89
  -6 -10  -1  274.43   21.22
  -6 -10  -1  303.67   21.44
  -6 -10  -1  326.46   21.37
  -6  10  -1  317.66   21.27
  -6  10  -1  294.38   21.39
  -6  10  -1  254.92   21.38
  -6  10  -1  278.34   21.27
  -6 -10  -1  325.51   21.93
  -7 -10  -1   26.63    2.23
  -7 -10  -1   27.86    2.63
  -7  10  -1   32.04    2.49
  -7 -10  -1   26.28    3.39
  -7  10  -1   30.77    2.27
  -7  10  -1   24.17    2.29
  -7 -10  -1   32.57    2.48
  -8  10  -1   16.97    1.68
  -8 -10  -1   18.66    3.00
  -8 -10  -1   14.92    1.70
  -8  10  -1   14.04    1.51
  -8  10  -1   17.88    1.47
  -9 -10  -1    0.06    1.05
  -9  10  -1    1.55    0.65
  -9  10  -1    1.55    0.89
  -9  10  -1    0.78    0.68
 -10  10  -1    2.93    0.77
 -10  10  -1    2.12    0.99
 -10 -10  -1    2.29    1.21
 -11 -10  -1   75.55    5.46
 -11  10  -1   60.45    5.23
 -10  11   1   -1.80    4.00
 -10  11   1    0.99    1.32
 -10  11   1    0.98    0.73
  -9  11   1    1.96    1.17
  -9  11   1    1.75    0.66
  -9  11   1    2.35    0.68
  -8 -11   1   -0.44    1.91
  -8  11   1    0.14    0.55
  -8  11   1    1.06    1.01
  -8  11   1    0.30    0.47
  -7  11   1   25.17    2.07
  -7  11   1   26.87    2.48
  -7 -11   1   26.48    2.19
  -7 -11   1   26.15    2.86
  -7  11   1   25.86    2.07
  -6 -11   1   71.27    5.01
  -6 -11   1   68.72    5.45
  -6  11   1   73.40    5.37
  -6  11   1   64.09    4.94
  -6  11   1   65.55    4.97
  -5 -11   1   21.06    1.62
  -5  11   1   25.12    2.19
  -5  11   1   21.79    1.65
  -5  11   1   21.15    1.63
  -4 -11   1    3.16    0.47
  -4  11   1    3.18    1.04
  -4 -11   1    2.73    0.90
  -3 -11   1   13.70    1.17
  -3 -11   1   14.84    1.35
  -3  11   1   13.37    1.71
  -2  11   1  261.30   18.28
  -2 -11   1  247.79   17.89
  -2 -11   1  240.29   17.86
  -1  11   1    8.10    1.52
   0  11  -1   35.32    3.38
   0  11   1   39.46    3.58
  -1  11  -1    6.42    1.32
  -1 -11  -1    7.83    1.03
   1  11   1    3.85    2.04
  -2 -11  -1    0.80    0.51
   2  11   1   -1.38    2.18
  -2 -11  -1    1.03    0.88
  -2  11  -1    0.05    0.76
  -3 -11  -1   19.72    1.71
  -3  11  -1   21.73    1.91
  -3 -11  -1   23.01    2.13
  -4  11  -1   15.66    1.39
  -4 -11  -1   16.85    1.82
  -5 -11  -1   -0.12    0.41
  -5  11  -1    0.12    0.34
  -5 -11  -1    0.49    0.49
  -5 -11  -1   -0.08    1.42
  -5  11  -1   -0.04    0.24
  -5  11  -1    0.24    0.41
  -5  11  -1    1.69    0.76
  -6 -11  -1    5.05    1.84
  -6  11  -1    6.09    1.03
  -6  11  -1    5.77    0.85
  -6  11  -1    6.00    0.69
  -6  11  -1    6.30    0.71
  -6 -11  -1    9.00    0.89
  -7  11  -1    4.96    0.65
  -7  11  -1    3.23    0.85
  -7  11  -1    5.07    0.68
  -7 -11  -1    5.01    2.07
  -7  11  -1    4.05    0.97
  -8  11  -1    2.96    0.63
  -8 -11  -1    4.61    2.18
  -8  11  -1    1.66    0.90
  -8  11  -1    2.60    0.66
  -8  11  -1    2.22    0.92
  -9  11  -1   25.09    2.22
  -9  11  -1   21.59    1.99
 -10  11  -1    0.19    0.85
 -10  11  -1    0.50    0.97
  -9  12   1   -0.08    1.30
  -9  12   1   -0.32    0.56
  -8  12   1    0.93    0.46
  -8  12   1    1.41    1.11
  -7  12   1    1.17    1.06
  -7  12   1    1.22    0.30
  -7  12   1    0.48    0.52
  -7  12   1    0.02    0.40
  -6  12   1    3.25    1.09
  -5  12   1   -0.36    1.03
  -4  12   1    0.30    1.04
  -3  12   1   15.64    1.85
  -2  12   1    2.58    1.19
  -2 -12   1    1.46    0.43
  -1  12   1  117.07    9.15
   0  12   1   16.75    2.46
  -1  12  -1   40.33    3.61
   1  12   1   45.86    4.53
  -1 -12  -1   40.88    3.30
   2  12   1    3.05    2.25
  -2 -12  -1    4.29    0.66
  -2 -12  -1    7.71    1.08
  -2  12  -1    4.82    1.12
  -3  12  -1   10.32    1.27
  -3 -12  -1   12.44    1.46
  -3 -12  -1   10.00    0.99
  -4  12  -1    1.95    0.80
  -4 -12  -1    4.01    1.27
  -4  12  -1    0.68    1.67
  -4 -12  -1    2.04    0.52
  -5  12  -1    3.99    0.90
  -5 -12  -1    5.21    1.51
  -6  12  -1    4.73    0.55
  -6 -12  -1    7.39    1.77
  -6  12  -1    6.27    1.00
  -6  12  -1    4.29    0.62
  -7  12  -1   77.99    5.67
  -7  12  -1   75.32    5.52
  -7  12  -1   69.84    5.38
  -8  12  -1   49.34    3.87
  -8  12  -1   45.11    3.78
  -8  12  -1   47.38    3.62
   7  13  -1   31.39    4.90
  -7  13   1   34.94    3.13
  -6  13   1   22.61    2.34
  -5  13   1   -0.63    1.11
  -4  13   1    1.46    1.09
  -3  13   1   13.91    1.84
  -2  13   1   53.42    4.61
  -1  13   1    1.03    1.46
   1  13   1   34.62    4.06
  -2  13  -1   13.38    1.73
  -3  13  -1   13.24    1.55
  -4  13  -1   19.90    1.90
  -5  13  -1    3.64    0.88
  -4  14   1   46.23    4.04
  -3  14   1   98.14    7.80
  -2  14   1   21.31    2.56
  -1  14   1   -1.24    2.08
   0  14   1    3.68    2.18
 -16   0   2   19.96    2.98
 -15   0   2  560.32   41.57
 -14   0   2  162.66   12.93
 -13   0   2  189.41   14.85
 -12   0   2    0.33    0.74
 -12   0   2   -1.05    2.01
 -11   0   2   -0.19    0.67
 -10   0   2  158.28   11.68
  -9   0   2   24.61    2.05
  -8   0   2   17.42    3.25
  -8   0   2   15.60    4.40
  -7   0   2   26.60    2.13
  -6   0   2 1961.18  142.35
  -6   0   2 1942.35  142.88
   6   0  -2 1978.18  142.33
  -5   0   2 1843.68  128.26
   5   0  -2 1735.37  128.23
  -5   0   2 1705.23  128.54
  -4   0   2 2842.30  198.52
   4   0  -2 2665.29  198.50
  -3   0   2 1166.27   84.11
   3   0  -2 1159.40   84.10
  -2   0   2 3768.22  273.92
   2   0  -2 3810.61  273.91
  -1   0   2   39.55    3.12
  -1   0   2   41.51    3.13
   1   0  -2   42.12    3.13
   1   0  -2   44.05    3.12
   0   0   2  624.36   46.49
   0   0   2  638.92   46.43
   0   0  -2  657.47   46.43
   0   0  -2  647.29   46.47
   0   0  -2  656.46   46.47
   0   0  -2  632.04   46.39
   0   0   2  642.42   46.47
   1   0   2  132.17   10.21
   1   0   2  150.25   10.17
   1   0   2  132.67   10.40
  -1   0  -2  134.40   10.27
  -1   0  -2  137.67   10.21
  -2   0  -2  227.91   16.52
   2   0   2  223.50   17.07
   2   0   2  225.81   16.54
  -3   0  -2  840.77   61.30
   3   0   2  852.06   61.36
  -4   0  -2  638.68   47.19
   4   0   2  667.91   47.34
  -5   0  -2 3169.39  226.26
   5   0   2 3056.17  226.46
   6   0   2  244.85   17.85
  -6   0  -2  232.23   17.42
  -7   0  -2  153.77   11.53
  -8   0  -2   72.09    5.72
   9   0   2   95.10   10.98
   9   0   2   91.06    8.25
  -9   0  -2   98.80    7.51
 -10   0  -2   19.27    2.11
  10   0   2   17.59    3.60
 -11   0  -2    2.84    1.20
 -12   0  -2  171.68   13.03
 -13   0  -2    3.24    1.38
 -14   0  -2    0.37    1.34
 -15   0  -2   15.57    2.14
 -16  -1   2   16.72    2.92
 -15  -1   2   17.75    2.98
 -14  -1   2    8.94    2.58
 -13  -1   2   17.88    2.95
 -12  -1   2    7.56    2.37
 -12   1   2    6.02    1.00
 -12   1   2    4.47    2.24
 -12  -1   2    6.94    1.02
 -11  -1   2    1.38    0.72
 -11   1   2    2.47    0.76
 -10   1   2    2.50    0.69
 -10  -1   2    2.42    0.69
  -9   1   2    4.27    1.93
  -9  -1   2    4.72    0.73
  -9  -1   2    1.93    1.95
  -9   1   2    5.27    0.76
  -8   1   2    3.33    0.64
  -8  -1   2    2.85    0.64
  -8   1   2    2.47    1.90
  -8  -1   2    4.79    2.08
  -7  -1   2  410.70   29.65
  -7   1   2  405.42   29.65
  -6   1   2   13.78    2.55
  -6  -1   2   14.95    1.35
  -6   1   2   16.20    1.37
  -6  -1   2   10.78    2.53
  -6  -1   2   12.23    3.72
   6   1  -2   16.66    1.33
   6  -1  -2   16.34    1.33
  -5   1   2    2.15    1.36
  -5  -1   2    1.88    0.50
  -5   1   2    1.77    0.47
  -5  -1   2    1.53    1.40
   5   1  -2    1.44    0.40
   5  -1  -2    2.15    0.42
  -4  -1   2   30.80    2.34
  -4   1   2   32.73    2.64
  -4  -1   2   33.20    2.65
   4  -1  -2   29.90    2.32
   4   1  -2   28.99    2.31
  -4   1   2   31.31    2.34
   3  -1  -2 9999.00  712.66
  -3   1   2 9906.70  712.66
  -3  -1   2 9555.06  712.66
   3   1  -2 9982.40  712.66
   2  -1  -2   39.07    2.85
  -2  -1   2   38.91    2.86
   2   1  -2   37.64    2.85
  -2   1   2   37.32    2.88
  -2   1   2   37.27    2.86
   1  -1  -2  374.34   26.03
  -1   1   2  357.84   26.03
  -1  -1   2  344.96   25.99
  -1   1   2  357.18   26.05
   1  -1  -2  364.54   26.04
   1   1  -2  369.53   26.03
  -1  -1   2  352.94   26.03
   0  -1  -2    8.36    0.88
   0  -1   2    9.98    0.73
   0  -1   2    8.20    0.90
   0  -1   2    9.19    0.79
   0   1   2    8.72    0.80
   0   1   2    8.09    0.88
   0   1   2    8.61    1.02
   0  -1  -2    9.29    0.81
   0  -1   2    8.43    0.89
   0   1  -2    8.83    0.90
   0  -1  -2    9.86    1.03
   0   1  -2    8.00    0.79
  -1  -1  -2  536.92   37.78
   1  -1   2  652.15   38.17
   1   1   2  535.09   37.75
  -1   1  -2  523.39   37.84
   1   1   2  472.29   37.93
  -1  -1  -2  517.48   37.84
   1  -1   2  522.03   37.78
  -1   1  -2  519.73   37.78
   1   1   2  515.21   37.78
  -1  -1  -2  502.22   37.73
  -1  -1  -2  519.00   37.92
   2   1   2   25.75    2.21
   2   1   2   30.08    3.21
  -2  -1  -2   29.02    2.19
  -2  -1  -2   27.66    2.67
   2   1   2   28.12    2.11
   2  -1   2   26.26    2.22
  -2   1  -2   26.54    2.18
   3   1   2   20.96    1.52
   3  -1   2   16.91    1.73
  -3  -1  -2   20.29    2.57
  -3   1  -2   17.43    1.60
   3   1   2   17.62    3.01
   3   1   2   16.74    1.74
  -3  -1  -2   17.08    1.62
  -4  -1  -2  590.21   43.00
   4   1   2  580.05   43.12
  -4  -1  -2  719.78   43.84
   4  -1   2  587.13   43.13
  -4   1  -2  575.95   42.99
   5  -1   2  351.66   26.91
  -5   1  -2  361.23   26.65
  -5  -1  -2  359.88   26.66
   5   1   2  356.45   26.91
  -6   1  -2    1.79    0.88
  -6  -1  -2    3.77    3.08
   6  -1   2    3.40    1.81
   6   1   2    2.74    1.74
  -6  -1  -2    1.50    0.88
  -7  -1  -2    6.52    1.22
  -7   1  -2    7.22    1.20
  -7  -1  -2    8.38    3.42
   8  -1   2    4.65    5.02
  -8   1  -2    2.80    1.10
  -8  -1  -2    3.06    3.18
  -8  -1  -2    6.45    1.27
   9   1   2   72.34    6.57
   9  -1   2   63.38    6.47
  -9   1  -2   70.76    5.65
  -9  -1  -2   72.77    5.69
  10   1   2    5.30    5.83
 -10  -1  -2    6.53    1.30
 -10   1  -2    4.44    1.27
  10   1   2    4.65    2.93
  10  -1   2    3.02    2.85
 -11   1  -2    2.58    1.26
 -11  -1  -2    2.80    1.30
 -11   1  -2    2.22    3.44
 -12  -1  -2  157.29   12.00
 -13  -1  -2  138.66   10.69
 -14  -1  -2    5.67    1.61
 -15  -1  -2    2.04    1.44
 -16  -2   2    1.17    2.09
 -15  -2   2   23.21    3.32
 -14  -2   2    0.60    2.11
 -13  -2   2    0.45    2.11
 -12  -2   2    1.36    0.75
 -12  -2   2   -1.52    2.11
 -11  -2   2   77.03    5.85
 -10  -2   2   -0.52    1.85
 -10  -2   2    1.77    0.66
  -9  -2   2  133.59    8.97
  -9  -2   2   81.29    9.45
  -8  -2   2    1.87    1.89
  -8  -2   2    6.26    0.75
  -7  -2   2  188.66   13.80
   6  -2  -2  265.59   18.57
  -6  -2   2  244.12   18.57
  -6  -2   2  256.57   19.28
  -5  -2   2   55.88    4.61
   5  -2  -2   52.24    4.08
  -5  -2   2   58.36    4.12
  -4  -2   2  700.23   49.91
  -4  -2   2  704.03   49.12
   4  -2  -2  666.92   49.10
  -4  -2   2  644.13   49.28
  -3  -2   2 5296.48  386.53
   3  -2  -2 5396.34  386.53
   2  -2  -2    6.97    0.71
  -2   2   2    8.79    0.83
  -2  -2   2    7.72    0.72
  -1  -2   2  370.90   26.70
  -1  -2   2  362.27   26.67
  -1  -2   2  369.85   26.73
  -1   2   2  377.48   26.79
   1  -2  -2  369.09   26.76
   1  -2  -2  373.75   26.73
   0  -2   2   34.72    2.65
   0  -2   2   33.97    2.58
   0  -2  -2   34.29    2.64
   0  -2  -2   35.69    2.59
   0  -2   2   32.86    2.65
   0   2   2   32.19    2.75
   0  -2  -2   36.38    2.76
  -1  -2  -2  811.78   57.07
  -1  -2  -2  730.49   56.86
  -1  -2  -2  841.54   56.91
   1   2   2  766.64   57.09
  -1  -2  -2  808.66   56.97
  -1   2  -2  768.97   56.96
   1  -2   2  822.12   56.91
   2  -2   2    0.54    0.60
  -2   2  -2   -1.47    1.60
  -2  -2  -2    0.22    0.51
  -2  -2  -2    0.22    1.16
   2   2   2    0.17    0.40
   2   2   2    0.99    1.71
  -2  -2  -2    0.27    0.34
   3   2   2  111.39    9.11
   3  -2   2  102.69    8.27
  -3  -2  -2  107.26    8.20
   3   2   2  117.77    8.13
  -3  -2  -2  104.75    8.60
   4   2   2  102.41    6.85
  -4  -2  -2   84.35    6.93
   4   2   2   70.08    7.78
   4  -2   2   91.56    7.12
  -4  -2  -2   88.61    7.58
  -5  -2  -2   15.34    1.57
   5   2   2   16.11    1.42
   5  -2   2   13.13    2.04
   6  -2   2   34.38    5.78
   6  -2   2   34.27    3.76
  -6  -2  -2   35.37    3.09
  -7  -2  -2   41.03    4.94
  -7  -2  -2   34.25    3.05
  -8  -2  -2   24.60    4.22
  -8  -2  -2   25.02    2.31
   8  -2   2   16.27    3.11
  -9  -2  -2  109.25    8.78
  -9  -2  -2  140.97   10.64
 -10   2  -2   34.96    5.28
 -10  -2  -2   44.33    3.92
  10  -2   2   45.75    5.24
  11   2   2   56.38    8.54
 -11  -2  -2   34.70    3.40
 -11  -2  -2   47.48    5.94
 -12  -2  -2   89.68    7.15
 -13  -2  -2    5.19    1.48
  13   2   2    6.52    1.12
  14   2   2   61.41    4.45
 -14  -2  -2   45.84    4.70
  15   2   2    1.10    0.96
 -15   2  -2   -0.47    1.38
 -15  -2  -2    1.17    1.38
 -16   3   2    3.07    1.97
 -16  -3   2    4.08    2.12
 -15  -3   2    0.15    2.15
 -15   3   2    0.71    1.95
 -14   3   2   47.36    4.76
 -14  -3   2   49.84    4.86
 -13   3   2    5.39    2.17
 -13  -3   2    5.94    2.26
 -12  -3   2   31.92    2.52
 -12  -3   2   23.19    3.51
 -12   3   2   25.73    3.48
 -11  -3   2    7.69    0.97
 -11   3   2    6.97    1.01
 -11   3   2    4.40    2.09
 -11  -3   2    2.46    2.18
 -10  -3   2   -0.53    2.00
 -10  -3   2    1.31    0.65
 -10   3   2    1.89    1.89
 -10   3   2    0.28    0.65
  -9   3   2    5.17    0.80
  -9  -3   2    5.19    0.76
  -8   3   2   46.68    5.27
  -8  -3   2   47.24    5.34
  -8  -3   2   66.20    4.66
  -8   3   2   63.90    4.67
  -7  -3   2  779.35   56.38
  -7   3   2  833.82   56.40
  -7   3   2  674.03   56.89
  -7  -3   2  657.55   56.93
  -6   3   2    5.52    2.25
  -6   3   2    4.00    0.66
   6  -3  -2    5.67    0.69
  -6  -3   2    5.60    2.23
  -6  -3   2    5.19    0.66
   6   3  -2    6.52    0.71
  -5  -3   2   19.20    1.55
  -5  -3   2   18.82    2.36
  -5   3   2   19.79    1.57
   5  -3  -2   18.89    1.52
  -5   3   2   16.09    2.27
  -4   3   2  779.80   55.77
   4  -3  -2  748.91   55.73
  -4  -3   2  788.99   55.76
  -4  -3   2  773.38   55.96
  -3  -3   2  341.78   26.54
   3   3  -2  393.98   26.47
  -3   3   2  324.36   26.54
   3  -3  -2  332.46   26.53
  -2  -3   2    0.07    0.27
   2  -3  -2    0.14    0.30
  -2   3   2    0.03    0.36
  -1   3   2  168.73   12.75
  -1  -3   2  175.78   12.75
  -1   3   2  172.79   12.88
  -1   3   2  167.84   12.78
  -1  -3   2  184.56   12.79
   1  -3  -2  182.20   12.77
   1  -3  -2  180.37   12.84
   0  -3   2  197.94   14.10
   0  -3  -2  201.06   14.13
   0   3   2  184.85   14.26
   0   3   2  188.57   14.10
   0  -3   2  196.81   14.16
   0  -3  -2  196.10   14.10
   0  -3  -2  206.35   14.24
   0   3   2  180.90   14.14
   1   3   2   16.40    1.36
   1   3   2   14.23    1.78
  -1  -3  -2   16.93    1.43
  -1  -3  -2   18.16    1.33
   1  -3   2   17.12    1.37
  -1  -3  -2   13.77    1.27
  -1  -3  -2   17.19    1.68
  -1   3  -2   17.22    1.55
   2   3   2  298.65   21.96
  -2  -3  -2  312.07   22.02
   2   3   2  287.14   22.31
   2  -3   2  315.48   21.98
  -2  -3  -2  277.48   21.86
  -2  -3  -2  319.38   22.21
  -2  -3  -2  328.11   21.94
  -3  -3  -2  537.55   41.41
   3   3   2  550.94   41.59
   3  -3   2  586.73   41.61
  -3  -3  -2  627.73   41.54
  -3  -3  -2  606.41   41.87
   3   3   2  644.21   42.39
  -4  -3  -2   90.35    6.94
  -4  -3  -2   91.26    6.38
   4   3   2   86.75    6.58
   4  -3   2   82.68    6.57
  -4   3  -2   76.56    6.31
  -5  -3  -2   35.04    3.56
  -5  -3  -2   30.30    2.53
  -5   3  -2   27.65    2.46
   5   3   2   29.09    2.95
   5  -3   2   30.00    3.05
  -6   3  -2   48.85    4.06
  -6  -3  -2   52.29    4.12
  -6  -3  -2   58.23    5.33
   6  -3   2   48.79    4.73
   6   3   2   53.52    4.72
  -7  -3  -2   68.84    5.17
  -7  -3  -2   71.82    6.47
  -7   3  -2   62.42    5.09
   7   3   2   60.75    5.72
   7  -3   2   62.06    5.79
  -8  -3  -2  132.25    9.68
   8  -3   2  115.17   10.23
   8   3   2  118.73   10.22
  -8   3  -2  122.69    9.61
  -9  -3  -2  400.78   27.21
   9   3   2  297.35   26.21
  -9   3  -2  314.24   25.59
  -9  -3  -2  317.86   25.64
   9  -3   2  312.41   26.31
   9   3   2  416.66   25.51
 -10  -3  -2    8.15    1.51
 -10  -3  -2    5.68    3.83
 -10  -3  -2    9.92    1.16
  10  -3   2    6.75    3.44
 -10   3  -2   11.72    1.26
  10   3   2   10.12    1.23
  10   3   2    9.58    3.33
 -10   3  -2    6.71    1.43
 -11  -3  -2   10.14    4.24
 -11   3  -2    6.14    3.48
  11   3   2    9.16    6.14
  11   3   2   11.75    1.36
 -11  -3  -2    8.22    1.57
 -11   3  -2    9.86    1.61
 -12  -3  -2   40.68    3.91
  12   3   2   50.25    8.99
  12   3   2   51.40    3.66
 -12   3  -2   36.79    3.80
  13   3   2   34.88    2.70
 -13  -3  -2   31.06    3.03
 -14  -3  -2   46.01    4.20
 -14   3  -2   37.78    4.08
 -16   4   2    0.41    1.87
 -16  -4   2   -2.00    2.07
 -15  -4   2    6.63    2.43
 -15   4   2    7.45    2.23
 -14   4   2    1.24    2.03
 -14  -4   2    3.37    2.25
 -13   4   2    4.38    2.11
 -13  -4   2    7.15    2.39
 -12  -4   2   14.65    1.48
 -12   4   2   10.15    2.58
 -12  -4   2   14.49    2.68
 -11  -4   2   15.14    1.43
 -11   4   2   13.29    1.45
 -10  -4   2    6.77    0.89
 -10   4   2    6.61    0.97
  -9  -4   2    0.94    0.58
  -9   4   2    0.91    0.63
  -8  -4   2    5.37    1.98
  -8  -4   2    8.42    0.91
  -8   4   2    5.73    1.83
  -8   4   2    8.65    0.95
  -7   4   2    5.58    0.70
  -7  -4   2    6.22    1.99
  -7  -4   2    4.44    0.65
  -7   4   2    5.08    1.85
  -6   4   2  766.01   54.92
  -6  -4   2  750.26   54.90
  -5   4   2   18.48    2.53
  -5  -4   2   24.28    2.54
  -5   4   2   21.74    1.83
   5   4  -2   23.37    1.78
   5  -4  -2   22.39    1.78
   5   4  -2   25.29    1.75
  -5  -4   2   20.47    1.79
  -4  -4   2  177.21   13.73
   4   4  -2  187.67   13.45
   4   4  -2  193.98   13.41
  -4   4   2  182.73   13.49
  -4   4   2  176.42   13.71
  -4  -4   2  178.01   13.48
   4  -4  -2  177.18   13.45
   3   4  -2   86.87    5.99
   3  -4  -2   79.53    5.98
  -3  -4   2   78.63    6.00
  -3   4   2   81.23    6.01
  -2  -4   2    0.92    1.20
  -2  -4   2    0.13    0.30
  -2   4   2   -0.06    0.36
   2  -4  -2    0.25    0.30
   2   4  -2    0.17    0.31
   2  -4  -2    1.12    0.55
   1  -4  -2   10.42    0.92
  -1   4   2   10.21    0.96
  -1  -4   2   11.55    0.91
   1  -4  -2   10.09    1.12
  -1   4   2   11.42    0.91
  -1  -4   2   11.81    0.97
   1   4  -2   11.40    0.93
   0  -4  -2  156.00   12.01
   0  -4   2  159.15   11.92
   0   4  -2  160.41   11.88
   0  -4   2  165.35   11.86
   0  -4  -2  166.37   11.88
   0   4   2  160.28   11.86
   0   4   2  158.19   11.90
   0  -4  -2  169.59   11.85
  -1   4  -2  762.65   56.04
  -1   4  -2  739.04   56.10
  -1  -4  -2  773.94   56.24
  -1   4  -2  769.45   56.09
   1  -4   2  804.91   56.08
  -1  -4  -2  798.83   56.05
   1   4   2  759.62   56.07
  -1  -4  -2  780.96   56.10
  -2  -4  -2  317.35   22.34
  -2   4  -2  310.81   22.04
  -2  -4  -2  330.00   22.07
   2  -4   2  318.07   22.12
  -2   4  -2  295.47   22.12
   2   4   2  305.32   22.11
  -2  -4  -2  311.89   22.13
  -2  -4  -2  272.83   22.00
  -3  -4  -2   79.12    6.15
  -3   4  -2   82.82    6.22
  -3  -4  -2   87.84    6.25
  -3  -4  -2   90.48    6.68
   3  -4   2   88.49    6.43
   3   4   2   83.48    6.39
  -4  -4  -2    0.76    0.64
  -4  -4  -2    0.38    1.60
  -4   4  -2   -0.03    0.60
   4   4   2    0.26    1.16
   4  -4   2    0.74    1.18
  -5  -4  -2    4.93    2.01
  -5  -4  -2    4.88    0.92
   5   4   2    3.08    1.62
  -5   4  -2    5.09    0.85
   5  -4   2    5.50    1.81
  -6   4  -2    2.39    0.81
   6   4   2    2.43    0.71
  -6  -4  -2    4.03    2.29
  -6  -4  -2    3.15    0.91
  -7   4  -2    4.48    1.02
  -7  -4  -2    4.63    1.08
   7   4   2    6.43    0.94
  -7  -4  -2    4.42    2.58
  -8  -4  -2  923.92   69.80
  -8   4  -2  861.45   69.74
  -8  -4  -2 1041.76   70.80
   8   4   2  761.36   70.16
   8  -4   2  820.37   70.26
   8   4   2 1183.37   69.69
  -9  -4  -2   -0.63    1.05
   9   4   2   -1.33    2.48
   9   4   2   -0.25    0.87
   9  -4   2    1.06    2.60
  -9   4  -2    0.96    0.96
  -9  -4  -2    0.21    2.99
 -10   4  -2    1.74    1.06
  10  -4   2    1.10    3.29
 -10  -4  -2   -0.15    1.06
  10   4   2    1.73    0.93
 -10  -4  -2   -0.23    3.24
  10   4   2    5.71    3.21
 -11  -4  -2   34.28    3.46
 -11   4  -2   33.59    3.35
 -12   4  -2   23.25    2.74
 -12  -4  -2   27.27    2.87
 -13   4  -2   27.86    2.99
 -13  -4  -2   26.93    3.07
 -14   4  -2    8.34    1.67
  14   4   2   10.76    1.50
 -14  -4  -2   10.22    1.85
 -15  -5   2   38.22    4.44
 -15   5   2   27.78    4.12
 -14  -5   2   65.55    6.53
 -14   5   2   57.12    6.42
 -13  -5   2   22.80    3.47
 -13   5   2   19.88    3.33
  12   5  -2    0.56    0.74
 -12   5   2   -1.43    1.77
 -12  -5   2    0.42    1.97
 -11   5   2  105.31   12.09
 -11   5   2  106.24   13.37
 -11   5   2  174.38   11.72
 -11  -5   2  156.20   11.66
 -11  -5   2  114.69   12.23
  11   5  -2  184.98   11.66
 -10   5   2   35.60    2.79
 -10   5   2   24.06    3.46
  10   5  -2   39.99    2.73
 -10  -5   2   31.30    2.72
 -10  -5   2   23.56    3.62
 -10  -5   2   27.79    5.08
  -9  -5   2    0.61    0.59
  -9   5   2    0.34    1.60
   9   5  -2   -0.10    0.57
  -9   5   2    0.27    0.62
  -9  -5   2    0.63    1.77
   8   5  -2    2.44    0.57
  -8   5   2    2.58    0.64
  -8   5   2    0.40    1.52
  -8  -5   2    3.32    0.62
  -8  -5   2    3.04    1.65
   7   5  -2   25.43    1.81
  -7   5   2   22.02    1.88
  -7  -5   2   21.41    1.84
  -6  -5   2  305.92   25.60
  -6   5   2  269.31   25.09
  -6   5   2  333.64   24.71
   6   5  -2  379.99   24.65
  -6  -5   2  272.77   25.12
  -6  -5   2  329.63   24.69
  -5  -5   2   -1.62    1.90
  -5  -5   2   -0.27    0.35
  -5   5   2   -1.66    1.77
  -5   5   2    0.14    0.43
  -4   5   2   38.69    3.64
  -4  -5   2   44.56    3.77
   4  -5  -2   43.07    3.22
  -4  -5   2   43.05    3.25
  -4  -5   2   46.48    4.25
  -4   5   2   44.58    3.40
   4   5  -2   46.24    3.22
  -4   5   2   39.58    3.25
  -3   5   2    0.41    0.74
  -3  -5   2    0.79    1.39
  -3  -5   2    0.69    0.82
  -3  -5   2    0.35    0.32
   3   5  -2    0.03    0.28
   3  -5  -2    0.01    0.28
  -3   5   2   -0.35    0.69
  -3   5   2   -0.05    0.33
   2  -5  -2   11.77    0.95
  -2  -5   2   11.61    0.97
  -2  -5   2   10.91    0.88
  -2   5   2   13.00    1.29
   2   5  -2   12.11    0.95
  -2   5   2   12.07    0.98
  -2  -5   2   13.08    1.11
   1  -5  -2   72.08    5.49
  -1   5   2   73.32    5.49
   1  -5  -2   74.07    5.64
   1   5  -2   76.15    5.50
  -1  -5   2   80.15    5.54
  -1   5   2   75.63    5.53
  -1   5   2   65.47    5.70
  -1  -5   2   77.67    5.49
   0   5  -2    0.17    0.33
   0  -5  -2    0.39    0.79
   0   5   2    0.38    0.34
   0  -5  -2    0.31    0.36
   0  -5   2    0.21    0.33
  -1   5  -2  480.73   35.29
  -1  -5  -2  498.18   35.52
  -1  -5  -2  487.99   35.34
   1  -5   2  507.65   35.35
   1   5   2  481.34   35.34
  -1   5  -2  474.90   35.34
  -1  -5  -2  490.24   35.30
  -2  -5  -2   24.62    2.38
   2  -5   2   25.61    2.09
  -2  -5  -2   21.13    1.88
   2   5   2   23.93    2.06
  -2   5  -2   24.95    2.02
  -2  -5  -2   25.92    1.93
  -2  -5  -2   26.53    2.04
  -2   5  -2   24.06    1.90
   3  -5   2  111.23    8.00
  -3  -5  -2   93.55    7.67
  -3  -5  -2  111.96    7.88
   3   5   2   99.85    7.94
  -3  -5  -2  113.92    8.19
  -3  -5  -2  117.37    7.78
  -3   5  -2  104.75    7.73
   4   5   2  173.44   14.05
  -4  -5  -2  175.97   13.67
  -4   5  -2  185.70   13.76
   4  -5   2  198.93   14.16
  -4  -5  -2  205.58   14.30
  -4  -5  -2  214.63   13.84
  -5  -5  -2    3.02    1.85
  -5  -5  -2    1.50    0.79
  -5   5  -2    1.65    0.68
   6  -5   2   11.56    2.41
  -6  -5  -2   18.45    2.80
   6   5   2   17.93    1.50
  -6  -5  -2   15.63    1.63
  -6   5  -2   14.79    1.56
   6   5   2   11.19    2.32
   7   5   2   36.84    2.72
  -7  -5  -2   31.38    3.84
   7  -5   2   30.82    3.76
  -7   5  -2   30.83    2.76
  -7  -5  -2   34.98    2.87
   7   5   2   22.64    3.39
  -8  -5  -2   90.58    7.00
  -8   5  -2   79.58    6.90
  -8  -5  -2   84.74    7.95
   8   5   2   80.74    7.69
   8  -5   2   73.79    7.77
   9   5   2  374.95   29.82
  -9  -5  -2  431.19   30.02
  -9   5  -2  341.44   28.93
  -9  -5  -2  373.50   29.01
   9  -5   2  391.12   29.97
   9   5   2  461.82   28.91
 -10  -5  -2    0.53    1.09
  10   5   2    0.46    0.92
 -10   5  -2    1.49    0.97
  10   5   2   -3.76    3.56
  10  -5   2   -2.62    3.83
 -10  -5  -2   -1.26    3.05
 -11  -5  -2   -0.08    1.23
 -11   5  -2    0.58    1.10
  11   5   2    1.78    0.99
  12   5   2   22.77    2.00
 -12  -5  -2   16.31    2.19
 -12   5  -2   15.95    2.08
 -13  -5  -2   44.49    4.33
 -13   5  -2   42.19    4.22
 -14   5  -2    4.64    1.47
 -14  -5  -2    2.95    1.48
  14   5   2    6.34    1.24
 -15   6   2   46.38    5.30
 -15  -6   2   43.00    5.38
 -14   6   2   15.07    2.70
 -14  -6   2   13.18    2.76
  13   6  -2    2.71    0.90
 -13  -6   2    3.43    2.12
 -13   6   2    2.99    1.83
  12   6  -2   21.36    1.81
 -12   6   2   12.67    2.55
 -12  -6   2   15.58    2.77
 -11  -6   2    4.68    0.90
 -11  -6   2    3.03    2.05
 -11  -6   2    0.88    4.03
 -11   6   2    4.88    0.97
  11   6  -2    3.97    0.83
 -11   6   2    5.47    1.95
 -10  -6   2   50.24    4.00
 -10  -6   2   60.05    6.78
  10   6  -2   60.85    3.99
 -10  -6   2   34.82    4.69
 -10   6   2   37.41    4.60
 -10   6   2   51.17    4.04
  -9  -6   2    3.74    0.74
  -9  -6   2    0.25    3.45
  -9  -6   2    0.25    1.85
  -9   6   2    3.08    0.72
   9   6  -2    3.09    0.65
  -9   6   2    3.95    1.80
  -8  -6   2   -0.17    0.48
  -8  -6   2    2.46    3.13
  -8   6   2    0.42    0.61
  -8  -6   2    0.90    1.47
  -8   6   2    0.50    1.50
   8   6  -2   -0.36    0.47
  -7   6   2   29.98    2.25
  -7   6   2   16.74    2.69
  -7  -6   2   30.80    3.92
   7   6  -2   29.98    2.16
  -7  -6   2   27.56    2.19
  -7  -6   2   20.47    2.69
  -6  -6   2   -3.56    2.42
  -6   6   2    2.06    1.43
  -6  -6   2   -0.09    0.42
  -6  -6   2    4.12    1.32
  -6   6   2   -0.10    0.50
  -5  -6   2   32.31    2.60
  -5   6   2   29.41    3.20
  -5   6   2   37.93    2.80
  -5  -6   2   32.11    3.27
  -5   6   2   34.93    2.62
  -4  -6   2  101.74    9.12
  -4   6   2  107.21    9.13
  -4   6   2  110.50    9.27
   4   6  -2  159.84    9.15
   4  -6  -2  145.62    9.13
  -4   6   2  113.08    9.56
  -4  -6   2  132.40    9.62
  -4  -6   2  129.63    9.73
  -3  -6   2  389.73   28.47
   3   6  -2  424.14   28.50
  -3   6   2  369.98   28.69
  -3  -6   2  411.99   28.78
  -3   6   2  397.86   28.70
   3  -6  -2  390.67   28.49
  -3  -6   2  429.07   28.72
  -3   6   2  385.87   28.54
  -3  -6   2  365.97   28.53
   3   6  -2  349.69   29.03
   2  -6  -2   19.23    1.46
  -2  -6   2   19.94    1.53
  -2  -6   2   19.70    1.51
  -2   6   2   19.05    1.48
   2   6  -2   19.40    2.18
   2   6  -2   20.45    1.47
  -2   6   2   19.39    1.52
  -2   6   2   19.90    1.81
  -2  -6   2   17.34    1.46
   1  -6  -2   68.22    5.28
   1  -6  -2   72.33    5.46
  -1   6   2   71.66    5.29
  -1  -6   2   75.86    5.35
  -1  -6   2   76.31    5.30
  -1   6   2   68.81    5.58
  -1   6   2   71.63    5.33
   1   6  -2   72.58    5.28
   0  -6  -2   42.52    3.29
   0   6   2   43.87    3.07
   0   6   2   36.42    3.43
   0  -6   2   45.32    3.08
   0   6  -2   39.56    3.04
   0  -6  -2   37.44    3.04
   1   6   2  776.84   56.24
  -1  -6  -2  788.04   56.17
   1  -6   2  845.81   56.26
   1   6   2  680.33   56.51
  -1  -6  -2  774.53   56.20
  -1   6  -2  768.61   56.20
  -1   6  -2  753.83   56.16
  -1  -6  -2  799.15   56.41
  -2  -6  -2  143.59   12.18
  -2  -6  -2  184.40   12.56
  -2  -6  -2  179.94   12.28
   2   6   2  155.20   12.74
  -2   6  -2  168.66   12.16
  -2   6  -2  167.65   12.27
  -2   6  -2  166.12   12.19
   2  -6   2  172.92   12.38
  -2  -6  -2  187.04   12.23
   2   6   2  162.48   12.35
  -3   6  -2   35.40    2.75
   3  -6   2   34.75    3.20
   3   6   2   43.12    4.38
  -3   6  -2   36.76    2.89
  -3  -6  -2   39.22    2.93
  -3  -6  -2   31.47    2.71
   3   6   2   35.66    3.14
  -3  -6  -2   38.76    3.30
  -3  -6  -2   39.09    2.81
   4   6   2  100.55    8.84
  -4  -6  -2   96.73    7.47
   4   6   2   86.66    7.88
   4  -6   2   98.21    7.99
  -4  -6  -2  123.95    8.18
  -4  -6  -2  116.60    7.62
  -4   6  -2   99.55    7.54
   5  -6   2  171.58   15.01
  -5  -6  -2  227.55   15.23
  -5  -6  -2  223.55   14.69
  -5   6  -2  200.24   14.60
   5   6   2  157.80   14.91
  -6   6  -2   14.44    1.49
  -6  -6  -2   15.06    1.59
  -6  -6  -2   18.97    2.70
   6  -6   2   14.29    2.53
   6   6   2   12.39    2.22
   7  -6   2    4.66    2.37
  -7  -6  -2    4.83    2.30
  -7   6  -2    3.97    0.93
   7   6   2    0.77    2.14
  -7  -6  -2    3.71    1.07
   8   6   2  417.35   35.94
  -8  -6  -2  483.59   36.16
   8   6   2  529.86   35.27
  -8  -6  -2  440.18   35.36
   8  -6   2  459.34   36.19
  -8  -6  -2  557.49   35.19
  -8   6  -2  399.04   35.27
   9  -6   2  236.31   16.91
  -9  -6  -2  224.64   16.39
   9   6   2  238.04   15.26
  -9  -6  -2  197.57   15.37
 -10   6  -2   16.18    1.90
  10  -6   2   17.87    4.98
  10   6   2   18.97    1.83
 -10  -6  -2   17.31    2.05
  10   6   2   14.24    4.52
 -11  -6  -2   53.73    4.31
  11   6   2   55.80    4.07
 -12  -6  -2    2.57    1.36
 -12   6  -2    2.72    1.22
  12   6   2    3.22    1.15
 -13   6  -2    5.54    1.46
  13   6   2    8.89    1.32
 -13  -6  -2    5.35    1.62
 -14   7   2   28.54    3.68
 -14  -7   2   33.03    3.94
 -13   7   2   -0.23    1.73
 -13  -7   2    0.64    1.81
  13   7  -2    1.28    0.81
  12   7  -2   24.75    1.95
 -12   7   2   13.48    2.61
 -12  -7   2   19.08    2.83
 -12  -7   2   14.06    5.25
  11   7  -2   13.30    1.31
 -11  -7   2   11.09    2.36
 -11  -7   2   11.67    1.32
 -11   7   2   10.47    2.15
 -11   7   2   13.09    1.45
 -10  -7   2   -0.28    3.94
 -10  -7   2    0.62    0.67
 -10   7   2    1.28    0.78
 -10  -7   2    2.76    1.85
 -10   7   2   -0.11    1.50
  10   7  -2    0.50    0.60
   9   7  -2    4.60    0.74
  -9  -7   2    5.04    1.73
  -9  -7   2    4.64    0.73
  -9   7   2    5.79    0.91
  -9   7   2    4.94    1.71
  -8  -7   2   28.34    2.33
  -8   7   2   29.70    2.39
  -7  -7   2  845.89   52.35
  -7   7   2  730.85   51.16
  -7   7   2  725.73   51.30
  -7  -7   2  658.75   51.12
  -6   7   2   25.98    1.94
  -6   7   2   16.62    2.36
  -6  -7   2   26.06    2.90
  -6   7   2   24.03    2.15
  -6  -7   2   24.17    1.90
  -6  -7   2   16.90    2.51
  -5   7   2    3.72    0.54
  -5  -7   2    2.82    0.49
  -5   7   2    1.48    1.22
  -5  -7   2    4.55    1.43
  -5   7   2    1.70    0.89
  -5  -7   2    2.71    1.39
  -4   7   2   69.97    6.68
  -4  -7   2   80.50    6.80
  -4  -7   2  101.17    6.77
  -4   7   2   88.55    6.62
  -4  -7   2   86.77    6.42
  -4   7   2   90.96    6.44
  -3  -7   2  343.32   24.97
  -3   7   2  345.02   25.08
  -3  -7   2  340.39   24.86
  -3   7   2  367.47   25.17
  -3  -7   2  341.81   24.81
  -3   7   2  338.68   24.86
  -2  -7   2   18.23    1.68
   2  -7  -2   16.40    1.27
  -2   7   2   15.15    1.34
  -2  -7   2   18.82    1.36
  -2   7   2   16.10    1.30
  -2   7   2   17.70    1.72
  -2   7   2   16.62    1.54
  -2  -7   2   15.58    1.34
   2   7  -2   19.33    1.28
  -2  -7   2   15.19    1.29
  -1  -7   2    0.53    0.30
  -1   7   2    0.07    0.28
   1   7  -2    0.36    0.21
  -1   7   2    0.06    0.96
   1  -7  -2   -0.07    0.60
   1  -7  -2    0.24    0.20
   0   7  -2  517.94   37.84
   0  -7  -2  512.48   38.03
   0  -7  -2  507.76   37.83
   0  -7   2  586.00   37.90
   0   7   2  484.00   38.19
   0   7   2  518.15   37.88
  -1  -7  -2   21.46    1.58
  -1  -7  -2   22.32    1.99
   1  -7   2   22.62    1.81
  -1   7  -2   17.76    1.57
  -1   7  -2   21.40    1.59
   1   7   2   18.99    1.75
  -2  -7  -2    1.74    0.46
   2  -7   2    1.50    1.10
  -2  -7  -2    1.47    0.44
  -2   7  -2    2.06    0.43
   2   7   2    1.41    0.94
  -2  -7  -2    2.42    1.03
  -2   7  -2    1.58    0.51
   2   7   2    1.17    1.78
  -2  -7  -2    1.35    0.53
  -2   7  -2    1.66    0.37
  -3   7  -2    0.38    0.42
  -3  -7  -2    1.54    1.22
  -3  -7  -2    0.17    0.42
  -3   7  -2   -0.31    0.63
  -3  -7  -2    0.03    0.63
  -3  -7  -2    0.84    0.50
  -3   7  -2    0.16    0.42
  -4  -7  -2   47.30    3.85
   4   7   2   47.94    5.39
  -4   7  -2   52.13    4.06
  -4   7  -2   50.73    3.90
  -4  -7  -2   59.50    3.98
  -4  -7  -2   60.40    4.13
  -4  -7  -2   57.55    4.59
   4  -7   2   43.94    4.42
   4   7   2   39.73    4.29
  -5  -7  -2    1.07    1.87
  -5   7  -2   -0.13    0.57
  -5  -7  -2   -0.35    0.69
   6   7   2   10.71    2.30
   6  -7   2   12.35    2.60
  -6  -7  -2   12.41    2.41
  -6   7  -2   12.12    1.28
  -6  -7  -2   12.09    1.39
  -7  -7  -2    1.49    0.94
   7  -7   2    3.71    2.79
  -7  -7  -2    3.39    2.20
   7   7   2    5.36    2.55
  -7   7  -2    1.57    0.81
  -8  -7  -2   29.27    3.86
  -8  -7  -2   34.60    2.89
   8   7   2   38.81    4.35
  -8   7  -2   29.30    2.74
  -9   7  -2  155.22   12.75
   9   7   2  204.89   14.38
  -9  -7  -2  175.87   13.79
  -9  -7  -2  170.51   12.86
 -10   7  -2    0.06    0.97
 -10  -7  -2    0.04    0.67
 -10   7  -2    1.97    0.85
  10  -7   2   -0.71    3.86
 -10  -7  -2    0.52    1.22
  11   7   2   25.02    2.19
 -11  -7  -2   20.50    2.39
 -11   7  -2   20.11    2.28
  12   7   2    2.83    1.18
 -12   7  -2    1.70    1.14
 -12  -7  -2    1.45    1.37
  13   7   2   32.97    2.68
 -13  -7  -2   26.02    2.84
 -13   7  -2   23.34    2.65
  13   8  -2    2.40    0.84
 -13   8   2    2.79    1.65
 -13  -8   2    1.20    1.84
 -12  -8   2    3.87    1.93
 -12   8   2    5.12    1.73
 -11  -8   2   85.93    7.59
 -11  -8   2   70.09    5.24
 -11   8   2   78.69    5.33
 -11  -8   2   55.28    5.79
 -11   8   2   51.96    5.62
 -10  -8   2   -1.11    3.49
 -10  -8   2    0.04    0.57
 -10   8   2    2.00    1.53
 -10  -8   2    2.88    1.60
 -10   8   2   -0.29    0.73
  -9   8   2    2.12    0.76
  -9  -8   2    0.31    1.30
  -9  -8   2    2.03    0.67
  -9  -8   2    2.50    2.83
  -9   8   2    1.83    1.43
  -8  -8   2   -1.97    1.53
  -8  -8   2   -1.90    2.27
  -8   8   2    0.74    1.35
  -8   8   2    0.23    0.95
  -8   8   2   -0.46    0.64
  -8  -8   2   -0.35    0.58
  -7   8   2  264.70   18.55
  -7  -8   2  303.48   19.37
  -7  -8   2  236.03   18.96
  -7   8   2  278.80   18.76
  -7  -8   2  251.89   18.52
  -7   8   2  201.02   18.78
  -6  -8   2  328.31   20.49
  -6  -8   2  256.81   20.25
  -6  -8   2  265.66   19.85
  -6   8   2  284.17   19.88
  -6   8   2  225.06   20.11
  -6   8   2  294.70   20.09
  -5   8   2  186.98   13.01
  -5  -8   2  179.26   12.99
  -5   8   2  184.80   13.21
  -5   8   2  139.66   13.18
  -5  -8   2  167.54   13.33
  -5  -8   2  207.56   13.40
   5   8  -2  168.90   14.09
  -4  -8   2  144.34    9.50
  -4   8   2  139.58    9.55
  -4  -8   2  129.20    9.26
  -4   8   2  100.77    9.41
  -4   8   2  129.81    9.27
  -4  -8   2  112.35    9.52
  -3   8   2   15.53    1.68
  -3  -8   2   15.55    1.33
  -3   8   2   15.21    1.23
  -3   8   2   15.72    1.19
  -3  -8   2   16.88    1.19
  -3  -8   2   14.61    1.22
  -3  -8   2   14.54    1.18
  -2  -8   2    0.82    0.26
  -2   8   2    0.71    0.25
  -2   8   2    0.60    0.34
  -2   8   2    0.46    0.92
  -2  -8   2    1.09    0.35
  -2   8   2    0.33    0.60
  -1   8   2    2.70    1.10
   1  -8  -2    3.59    0.76
   0  -8  -2  236.03   17.49
   0  -8  -2  255.43   17.75
   0   8   2  247.01   17.99
   0   8  -2  258.10   17.50
   0  -8   2  208.76   17.56
  -1  -8  -2   10.14    0.81
   1   8   2    9.80    1.84
   1   8   2    6.58    1.10
  -1   8  -2   10.50    0.83
  -1   8  -2    9.06    0.95
  -1  -8  -2    9.91    1.32
   2  -8   2    1.34    1.06
  -2  -8  -2    0.21    0.45
  -2  -8  -2    1.14    1.04
   2   8   2    2.01    1.64
   2   8   2    1.38    0.95
  -2  -8  -2    0.84    0.35
  -2   8  -2    1.02    0.47
  -2   8  -2    0.39    0.41
  -2  -8  -2    0.81    0.41
  -3  -8  -2  139.47    9.35
  -3  -8  -2  140.23    9.71
   3   8   2  102.18    9.53
   3  -8   2  121.39    9.61
  -3   8  -2  128.38    9.25
  -3  -8  -2  109.02    9.26
  -3   8  -2  127.94    9.34
  -3   8  -2  127.86    9.27
   3   8   2  140.29   10.74
  -3  -8  -2  139.88    9.30
  -4  -8  -2  273.69   18.33
   4   8   2  216.69   18.98
  -4  -8  -2  280.98   17.86
  -4  -8  -2  211.11   17.76
  -4  -8  -2  267.88   17.94
  -4   8  -2  242.35   17.91
  -4   8  -2  240.42   17.79
   4  -8   2  251.95   18.32
  -4   8  -2  257.60   17.80
   4   8   2  207.54   18.13
  -5  -8  -2   23.18    1.80
   5  -8   2   23.49    2.96
   5   8   2   16.38    2.71
  -5   8  -2   19.90    1.68
  -5  -8  -2   17.40    1.59
  -5   8  -2   17.31    1.85
  -5  -8  -2   20.70    2.60
  -5  -8  -2   21.25    1.96
  -6  -8  -2   42.19    3.76
   6   8   2   41.88    4.56
  -6  -8  -2   57.04    4.57
  -6  -8  -2   44.97    3.60
  -6   8  -2   43.88    3.51
  -7   8  -2   17.99    1.76
   7  -8   2   24.57    3.99
   7   8   2   19.91    3.57
  -7  -8  -2   21.04    2.97
  -7  -8  -2   18.43    1.89
   8   8   2    3.45    3.27
  -8  -8  -2    4.42    2.39
   8  -8   2    4.46    3.57
  -8   8  -2    3.47    0.95
  -8  -8  -2    3.13    0.67
  -8   8  -2    4.03    0.88
  -8  -8  -2    3.85    1.16
  -9  -8  -2  222.59   16.29
  -9   8  -2  179.25   16.40
  -9  -8  -2  216.34   16.54
   9   8   2  230.66   17.58
   9  -8   2  239.77   17.76
  -9   8  -2  260.24   16.37
 -10   8  -2   51.80    4.87
 -10  -8  -2   61.72    5.05
  10  -8   2   73.93    6.68
 -10  -8  -2   65.47    4.70
 -11   8  -2   73.98    6.27
 -11  -8  -2   88.01    6.44
 -12   8  -2   43.99    3.97
 -12  -8  -2   50.57    4.15
 -13   9   2    1.41    1.52
 -13  -9   2   -1.22    1.65
 -12  -9   2   -1.40    1.81
 -12   9   2   -0.72    1.45
 -11   9   2    0.52    1.34
 -11  -9   2   -1.65    1.70
 -11   9   2    1.76    1.37
 -11   9   2   -0.33    0.91
 -11  -9   2    0.81    3.14
 -10  -9   2    0.04    0.71
 -10   9   2    0.89    1.35
 -10   9   2    1.12    1.27
 -10   9   2    1.18    0.75
 -10  -9   2    0.97    1.52
 -10  -9   2    3.91    2.84
  -9  -9   2   45.90    4.54
  -9   9   2   46.68    3.61
  -9   9   2   33.93    3.59
  -9  -9   2   40.42    3.25
  -9   9   2   44.17    3.30
  -9  -9   2   36.55    3.67
  -8   9   2   15.81    1.41
  -8   9   2   17.06    1.83
  -8  -9   2   21.19    2.61
  -8   9   2    9.37    1.65
  -8  -9   2   15.13    1.97
  -8  -9   2   14.50    1.37
  -7  -9   2    2.34    0.59
  -7   9   2    2.82    1.00
  -7   9   2    4.65    1.13
  -7  -9   2    0.52    1.44
  -7   9   2    3.27    0.61
  -7  -9   2    3.66    1.44
  -6   9   2   20.50    1.64
  -6  -9   2   20.28    1.64
  -6   9   2   16.25    1.87
  -6   9   2   19.32    2.01
  -6  -9   2   20.04    2.14
  -6  -9   2   21.83    2.20
  -5   9   2   29.81    2.28
   5   9  -2   23.85    3.63
  -5   9   2   32.64    2.72
  -5  -9   2   32.48    2.66
  -5  -9   2   29.32    2.63
  -5   9   2   28.44    2.45
  -5  -9   2   27.63    2.26
  -4   9   2    0.07    0.24
  -4   9   2    1.08    1.02
  -4  -9   2    0.72    0.82
  -4  -9   2   -0.44    0.68
  -4   9   2   -0.08    0.52
  -4  -9   2    0.18    0.34
  -4   9   2    0.39    0.32
  -3   9   2  153.33   13.40
  -3   9   2  184.42   13.38
  -3   9   2  193.47   13.79
  -3  -9   2  187.90   13.50
  -3  -9   2  183.97   13.41
  -3   9   2  187.52   13.42
  -3  -9   2  208.39   13.40
  -3  -9   2  203.21   13.49
  -3  -9   2  178.86   13.40
  -2   9   2  184.30   12.89
  -2  -9   2  169.30   12.44
   1  -9  -2    4.65    0.82
  -1   9   2    3.41    1.32
   0   9   2   72.62    6.44
   0  -9  -2   85.16    6.17
   1   9   2   18.58    2.52
  -1  -9  -2   20.28    1.90
  -2   9  -2    1.32    0.33
  -2   9  -2    1.20    0.46
  -2  -9  -2    0.24    0.51
  -2  -9  -2    1.39    0.33
   2   9   2   -0.69    2.10
  -2  -9  -2    2.48    1.17
  -2  -9  -2    1.46    0.24
  -2   9  -2    1.23    0.26
   2  -9   2    1.45    0.90
   2   9   2    1.81    0.96
   3   9   2    2.91    1.38
  -3   9  -2    4.92    0.49
  -3  -9  -2    3.24    0.53
   3   9   2    6.97    2.75
  -3   9  -2    4.35    0.62
  -3  -9  -2    3.91    0.45
  -3  -9  -2    3.02    0.62
  -3  -9  -2    3.94    1.34
  -3   9  -2    4.27    0.58
  -3   9  -2    3.97    0.46
  -3  -9  -2    2.36    0.58
   3  -9   2    5.32    1.54
   4   9   2    9.51    1.90
  -4   9  -2    8.25    0.94
   4   9   2    6.08    3.15
  -4  -9  -2    8.43    0.95
  -4   9  -2    8.12    1.01
  -4  -9  -2    9.52    1.73
  -4  -9  -2    7.68    0.92
  -4  -9  -2   10.03    0.84
  -4   9  -2    8.07    0.86
  -4  -9  -2    8.93    1.06
  -4   9  -2   12.76    0.90
   4  -9   2   11.19    2.13
  -5  -9  -2   64.18    6.18
   5   9   2   56.73    7.70
  -5  -9  -2   96.15    6.94
  -5   9  -2   78.16    6.23
  -5  -9  -2   90.09    6.19
  -5  -9  -2   85.00    6.41
  -5   9  -2   74.60    6.35
   5  -9   2  104.10    7.22
   5   9   2   92.46    7.03
  -5   9  -2  106.67    6.24
  -5   9  -2   82.89    6.27
  -5  -9  -2   88.59    6.31
  -6  -9  -2   30.93    2.46
  -6   9  -2   25.06    2.32
  -6   9  -2   34.32    2.30
  -6  -9  -2   28.00    2.24
  -6   9  -2   28.99    2.36
  -6   9  -2   24.43    2.52
  -6  -9  -2   28.90    2.64
  -6  -9  -2   25.61    3.27
   6  -9   2   26.53    3.64
   6   9   2   24.42    3.26
  -7   9  -2    1.29    0.57
  -7  -9  -2    1.52    1.20
  -7  -9  -2    0.39    0.87
  -7  -9  -2    1.37    0.52
   7  -9   2   -1.27    2.59
  -7   9  -2    0.20    0.72
  -7  -9  -2    0.67    2.21
   7   9   2   -0.41    2.08
  -8   9  -2   11.32    1.09
  -8   9  -2    9.56    1.23
  -8  -9  -2   10.19    2.73
  -8  -9  -2    8.44    0.98
  -8  -9  -2   10.53    1.42
   8  -9   2    9.37    2.98
   8   9   2   10.33    2.43
  -9   9  -2    3.35    1.06
  -9  -9  -2    7.69    0.83
  -9   9  -2    6.46    0.92
  -9  -9  -2    5.63    1.28
   9  -9   2    8.89    3.00
   9   9   2    2.38    2.16
 -10   9  -2   71.46    6.21
 -10  -9  -2   94.70    6.44
 -11   9  -2   18.88    2.05
 -11  -9  -2   21.13    2.29
 -12 -10   2    4.19    1.65
 -12  10   2    5.72    1.50
 -12  10   2    6.30    1.68
 -11  10   2   10.67    1.69
 -11  10   2    6.16    1.10
 -11  10   2    6.93    1.56
 -11 -10   2    5.37    1.63
 -10 -10   2   -0.63    2.28
 -10  10   2    0.77    1.31
 -10 -10   2   -2.66    1.44
 -10  10   2    0.75    1.05
 -10  10   2   -0.04    0.70
  -9  10   2   17.24    1.93
  -9 -10   2   23.13    2.91
  -9  10   2   21.32    1.78
  -9  10   2   23.87    2.28
  -9 -10   2   15.89    2.06
  -8  10   2    1.33    0.85
  -8  10   2    4.61    1.34
  -8  10   2    3.31    0.66
  -8 -10   2    5.14    1.31
  -7  10   2    5.87    0.75
  -7 -10   2    5.96    1.62
  -7 -10   2    5.11    0.77
  -7  10   2    5.84    1.34
  -7  10   2    5.43    0.93
  -7 -10   2    6.68    1.32
  -6 -10   2    1.61    0.50
  -6  10   2    2.27    0.64
  -6  10   2    1.62    0.46
  -6  10   2    1.59    1.19
  -6 -10   2    1.28    1.11
  -6 -10   2    2.03    0.95
  -5 -10   2    0.73    0.39
  -5  10   2    0.17    0.37
  -5  10   2    1.73    1.09
  -5  10   2    0.08    0.41
  -5 -10   2    0.06    0.70
  -5 -10   2    0.90    0.87
  -5  10   2    0.07    0.27
  -4  10   2   40.55    3.48
  -4 -10   2   43.60    3.17
  -4 -10   2   44.45    3.03
  -4  10   2   39.16    2.99
  -4 -10   2   38.02    2.95
  -3  10   2   11.96    1.69
  -3 -10   2   11.44    1.02
  -2  10   2  255.36   18.99
  -1  10   2   63.48    5.27
   0 -10  -2   50.34    3.87
   0  10   2   44.74    4.36
   1  10   2    8.44    2.11
  -1 -10  -2    6.44    1.11
  -2 -10  -2    8.82    1.34
  -2 -10  -2    7.05    0.83
  -2  10  -2    7.85    0.84
  -3 -10  -2   25.84    2.38
   3  10   2   26.54    4.02
  -3  10  -2   21.90    1.81
  -3 -10  -2   19.10    1.78
   3  10   2   21.08    1.85
  -3  10  -2   23.80    1.66
  -3 -10  -2   21.10    1.68
  -3 -10  -2   21.27    1.64
  -3  10  -2   22.40    1.71
  -4 -10  -2   36.32    3.29
  -4 -10  -2   48.52    3.89
   4  10   2   30.93    4.90
   4 -10   2   47.84    3.55
  -4  10  -2   43.03    3.34
  -4  10  -2   42.03    3.24
  -4 -10  -2   44.77    3.33
  -4 -10  -2   46.31    3.30
  -4  10  -2   49.16    3.24
   4  10   2   41.38    3.54
  -4  10  -2   41.78    3.33
  -4 -10  -2   41.27    3.20
  -5 -10  -2   72.48    6.67
   5 -10   2   97.39    7.08
   5  10   2   99.63    7.10
  -5  10  -2   86.49    6.68
  -5  10  -2  103.33    6.66
  -5 -10  -2   87.44    6.62
  -5 -10  -2   99.01    7.36
  -5 -10  -2   99.89    6.76
  -5  10  -2   87.99    6.79
  -5 -10  -2   99.08    6.83
  -5  10  -2   86.44    6.74
   6  10   2   11.92    1.88
  -6 -10  -2   14.81    2.39
  -6  10  -2   10.37    1.32
  -6 -10  -2   15.75    1.56
  -6  10  -2   13.53    1.11
  -6 -10  -2   13.19    1.32
  -6 -10  -2   10.49    1.06
  -6  10  -2   10.25    1.13
  -6  10  -2   13.34    1.27
   6 -10   2   12.72    2.12
  -7  10  -2    5.47    0.78
  -7 -10  -2    6.73    1.05
  -7 -10  -2    5.99    2.26
  -7  10  -2    5.98    0.75
  -7  10  -2    5.24    0.89
  -7 -10  -2    3.72    1.28
   7  10   2    3.73    1.49
  -7  10  -2    4.98    1.02
  -8 -10  -2   57.41    4.39
  -8  10  -2   60.34    4.18
  -8  10  -2   44.25    4.38
  -8  10  -2   60.42    4.31
  -8 -10  -2   55.63    4.61
   8  10   2   51.83    4.84
  -8  10  -2   47.67    4.20
  -9 -10  -2    9.20    1.41
  -9  10  -2    6.97    0.94
  -9  10  -2    6.49    1.53
  -9 -10  -2    7.69    1.76
  -9  10  -2    7.23    1.15
   9  10   2   10.33    2.00
 -10 -10  -2    0.10    1.57
 -10 -10  -2    1.47    1.17
 -10  10  -2    0.69    0.91
 -11  11   2   10.01    1.81
 -11  11   2    6.06    1.33
 -10  11   2    1.29    1.34
 -10  11   2    0.44    0.81
  -9  11   2   48.81    3.54
  -9  11   2   40.59    3.58
  -9  11   2   43.89    3.93
  -8  11   2    3.01    0.62
  -8  11   2    3.55    1.40
  -8  11   2    2.76    0.72
  -7  11   2   16.65    1.97
  -7  11   2   14.94    1.41
  -7  11   2   16.17    1.39
  -7 -11   2   16.57    1.63
  -6 -11   2   36.67    3.11
  -6  11   2   38.37    3.26
  -6 -11   2   37.04    2.86
  -6  11   2   34.72    2.73
  -6  11   2   35.74    2.76
  -6  11   2   36.29    2.69
  -5  11   2   -0.15    1.01
  -5 -11   2    0.87    0.35
  -5  11   2   -0.20    0.28
  -4 -11   2   23.59    1.93
  -4  11   2   22.05    2.35
  -3 -11   2   25.15    1.98
  -3  11   2   27.18    2.64
  -3 -11   2   26.55    2.01
  -2 -11   2    0.36    0.34
  -2  11   2    0.86    1.22
  -1  11   2  134.44   10.43
   0  11   2    7.62    1.90
   0 -11  -2    7.53    1.07
  -1 -11  -2    2.09    0.95
   1  11   2    2.53    2.17
   2  11   2   31.46    4.27
  -2 -11  -2   27.31    2.34
  -2 -11  -2   22.36    1.95
  -3 -11  -2   34.27    2.68
  -3  11  -2   31.68    2.64
   3  11   2   30.58    4.75
  -4  11  -2   30.77    2.36
  -4  11  -2   32.81    2.32
  -4 -11  -2   26.84    2.43
  -4 -11  -2   34.35    3.07
  -4  11  -2   29.13    2.46
  -5 -11  -2    9.10    0.99
  -5 -11  -2   12.74    2.03
  -5 -11  -2   10.81    0.98
  -5  11  -2    8.93    1.05
  -5  11  -2    9.10    0.99
  -5  11  -2   10.28    0.88
  -5  11  -2    8.63    0.85
  -6  11  -2    0.45    0.69
  -6 -11  -2    2.53    1.66
  -6  11  -2    1.08    0.46
  -6  11  -2    0.95    0.48
  -6  11  -2    1.28    0.65
   6  11   2    1.66    1.01
  -7  11  -2    0.37    0.73
  -7  11  -2    0.65    0.69
   7  11   2    1.00    1.17
  -7  11  -2    0.57    0.49
  -7  11  -2    0.15    0.51
  -8  11  -2    6.42    1.07
  -8  11  -2    7.30    0.86
   8  11   2    6.98    1.48
  -8  11  -2    5.93    0.89
  -8  11  -2    5.39    1.11
  -9  11  -2    0.31    0.85
  -9  11  -2    1.66    1.15
  -9  11  -2    0.13    0.75
  -9  12   2   20.21    2.31
  -9  12   2   16.87    1.59
  -8  12   2   14.87    1.95
  -8  12   2   12.76    1.19
  -7  12   2   22.58    1.77
  -7  12   2   23.63    1.79
  -7  12   2   24.13    1.86
  -7  12   2   22.34    2.41
  -6  12   2   14.14    1.72
  -6  12   2   10.72    0.88
  -5  12   2   64.88    5.33
  -4  12   2   30.96    2.99
  -3  12   2  277.34   20.67
  -2  12   2  123.66    9.64
  -1  12   2   23.99    2.73
   0  12   2   -0.52    1.72
  -1 -12  -2   15.61    1.49
   1  12   2   15.49    2.95
  -1 -12  -2   19.44    1.76
   2  12   2   37.09    4.36
  -2 -12  -2   35.39    2.73
  -2 -12  -2   26.89    2.34
   3  12   2    1.56    2.84
  -3 -12  -2    0.93    0.57
  -3 -12  -2    1.70    1.19
  -4  12  -2   44.42    3.62
   4  12   2   38.04    5.71
  -4 -12  -2   49.68    3.68
  -5  12  -2   13.48    1.44
  -5  12  -2   15.82    1.25
  -5  12  -2   16.45    1.28
  -6  12  -2    6.10    0.87
  -6  12  -2    5.75    0.59
  -6  12  -2    4.35    0.74
  -7  12  -2    9.47    0.95
  -7  12  -2    8.79    1.11
  -7  12  -2   11.14    1.19
  -8  12  -2   12.21    1.40
  -7  13   2    1.15    1.27
  -6  13   2    3.31    1.28
  -5  13   2    4.96    1.43
  -4  13   2  238.31   17.88
  -3  13   2    3.08    1.42
  -2  13   2    2.54    1.42
  -1  13   2    2.14    1.60
   0  13   2   21.53    3.02
   1  13   2    0.42    2.44
   2  13   2   25.87    3.87
  -4  14   2    1.66    1.26
  -3  14   2    4.82    1.60
  -2  14   2    5.03    1.75
  -1  14   2   -1.37    1.92
   0  14   2   12.17    2.87
   1  14   2   -2.13    2.56
   2  14   2   37.44    4.70
 -16   0   3   -1.38    2.35
 -15   0   3    0.88    2.60
 -14   0   3   -0.53    2.46
 -13   0   3   -0.85    2.25
 -12   0   3   -0.22    0.75
 -12   0   3   -1.22    2.06
 -11   0   3   -1.81    2.01
 -11   0   3    0.28    0.71
 -10   0   3   -0.15    2.18
  10   0  -3    0.41    0.57
 -10   0   3    3.66    3.99
 -10   0   3    0.65    0.66
  -9   0   3   -0.10    0.63
  -8   0   3    0.18    0.57
   8   0  -3    0.43    0.46
  -8   0   3    0.94    2.16
   7   0  -3   -0.16    0.44
  -7   0   3    0.46    1.62
  -7   0   3    0.08    0.53
   6   0  -3    0.09    0.44
  -6   0   3   -0.27    0.53
  -6   0   3    0.63    1.20
  -5   0   3   -0.60    0.59
   5   0  -3    0.81    0.49
  -4   0   3   -0.08    0.42
   4   0  -3   -0.24    0.44
  -3   0   3    0.02    0.44
   3   0  -3   -0.04    0.42
  -2   0   3   -0.29    0.50
  -2   0   3    0.25    0.46
   2   0  -3   -0.20    0.50
   1   0  -3    0.09    0.53
  -1   0   3   -0.25    0.56
  -1   0   3   -0.27    0.39
  -1   0   3    0.02    0.52
   0   0   3   -0.21    0.65
   0   0   3    0.32    0.75
   0   0  -3    0.07    0.46
   0   0   3    0.21    0.44
   0   0  -3   -0.21    0.64
  -1   0  -3    0.13    0.74
   1   0   3    0.15    1.08
   1   0   3    0.03    0.72
   1   0   3   -0.46    0.51
  -1   0  -3   -0.31    0.51
   1   0   3    0.10    0.37
  -2   0  -3    0.21    0.57
   2   0   3   -0.12    0.59
   2   0   3    0.71    2.10
  -2   0  -3    0.04    0.83
   2   0   3   -0.05    0.43
  -3   0  -3    0.26    0.65
   3   0   3   -1.18    2.44
   3   0   3    0.04    0.53
   3   0   3    0.15    0.74
  -4   0  -3    0.15    0.68
   4   0   3    0.05    0.92
  -5   0  -3   -0.72    0.81
   5   0   3    0.14    1.13
   6   0   3    0.19    1.53
  -6   0  -3   -0.10    0.83
   7   0   3   -1.32    1.82
  -7   0  -3   -0.06    0.90
  -8   0  -3    0.06    0.91
   8   0   3    0.15    2.06
  -8   0  -3   -0.88    3.15
   9   0   3    0.33    2.44
  -9   0  -3   -0.34    0.96
  -9   0  -3   -0.24    3.15
 -10   0  -3    0.59    1.09
 -10   0  -3    2.30    3.57
 -11   0  -3    0.47    1.17
 -11   0  -3    0.27    3.91
 -12   0  -3    0.67    1.20
 -13   0  -3    1.67    1.30
 -14   0  -3   -0.46    1.28
 -16  -1   3   66.98    6.33
 -15  -1   3    1.95    2.49
 -14  -1   3   45.54    4.94
 -12   1   3   34.72    2.74
 -12   1   3   20.29    3.58
 -12  -1   3   23.67    3.65
 -12  -1   3   35.16    2.73
 -11  -1   3   12.97    1.39
 -11   1   3   14.57    1.44
  10  -1  -3   67.41    5.20
  10   1  -3   71.73    5.21
 -10  -1   3   70.90    5.26
 -10   1   3   70.04    5.26
 -10   1   3   57.82    6.18
 -10  -1   3   57.29    6.23
  -9  -1   3   94.26    6.96
  -9   1   3   91.29    6.96
   8  -1  -3  114.14    8.33
  -8  -1   3  111.61    8.38
  -8   1   3  109.80    8.38
  -8  -1   3  105.46    9.29
   8   1  -3  117.15    8.33
  -8   1   3  106.64    9.26
  -7   1   3   41.99    3.09
  -7  -1   3   41.43    3.09
   7   1  -3   40.16    3.02
   7  -1  -3   36.59    3.02
  -7   1   3   41.30    3.80
  -7  -1   3   33.42    3.74
  -6   1   3    1.95    0.59
  -6  -1   3    1.95    0.55
   6  -1  -3    1.66    0.49
  -6  -1   3    3.71    1.36
   6   1  -3    1.85    0.51
  -6   1   3    1.58    1.20
  -5  -1   3  994.39   71.62
   5   1  -3  983.52   71.60
   5  -1  -3  986.51   71.60
  -5   1   3  993.77   71.63
  -4  -1   3   52.90    3.93
   4   1  -3   53.45    3.92
   4  -1  -3   50.42    3.91
  -4   1   3   52.08    3.93
   3  -1  -3  798.90   56.26
   3   1  -3  789.53   56.26
  -3   1   3  761.01   56.27
  -3  -1   3  765.28   56.26
  -3   1   3  767.45   56.26
   2  -1  -3   16.83    1.42
  -2  -1   3   15.62    1.41
  -2   1   3   16.59    1.45
   2   1  -3   17.15    1.43
  -2  -1   3   18.20    1.38
   2  -1  -3   17.68    1.44
  -2   1   3   15.76    1.42
   1  -1  -3 1469.19  103.70
  -1   1   3 1409.80  103.73
  -1   1   3 1402.66  103.65
  -1  -1   3 1407.10  103.64
  -1  -1   3 1421.41  103.69
  -1  -1   3 1420.55  103.67
   1  -1  -3 1474.62  103.69
  -1   1   3 1431.56  103.69
   1   1  -3 1488.91  103.69
   0   1  -3  223.59   15.38
   0  -1   3  229.71   15.32
   0  -1   3  203.32   15.45
   0   1   3  201.31   15.50
   0  -1  -3  222.26   15.38
   0  -1  -3  222.97   15.49
   0  -1  -3  192.12   15.32
   0   1   3  198.89   15.37
   0  -1   3  204.77   15.36
   0  -1   3  205.54   15.43
   0   1   3  205.01   15.43
   0   1  -3  217.95   15.44
   0  -1  -3  219.96   15.45
   1  -1   3  481.45   36.33
   1  -1   3  540.20   36.27
   1   1   3  528.21   36.29
   1  -1   3  490.70   36.54
   1   1   3  456.31   36.50
  -1  -1  -3  512.61   36.49
  -1   1  -3  507.40   36.33
   1   1   3  455.65   36.39
  -1   1  -3  516.39   36.42
   1  -1   3  468.01   36.40
  -1  -1  -3  512.11   36.42
  -1  -1  -3  517.82   36.34
  -1  -1  -3  482.54   36.27
   1   1   3  485.02   36.33
  -2  -1  -3  211.97   15.72
   2   1   3  228.79   15.43
  -2  -1  -3  212.52   15.48
  -2   1  -3  212.10   15.47
   2  -1   3  214.43   16.10
  -2   1  -3  200.49   15.57
   2   1   3  203.21   15.49
  -2  -1  -3  208.82   15.59
   2   1   3  187.01   15.86
   2  -1   3  211.00   15.50
   3   1   3  704.11   51.58
  -3  -1  -3  650.63   50.93
   3   1   3  663.79   50.85
   3  -1   3  693.35   50.86
   3   1   3  779.18   50.76
  -3   1  -3  653.90   50.91
  -3   1  -3  675.39   51.09
  -3  -1  -3  718.01   50.82
  -3   1  -3  688.79   50.81
  -4   1  -3  205.75   15.53
   4   1   3  188.26   15.07
   4   1   3  223.45   14.90
   4  -1   3  195.54   15.08
  -4  -1  -3  198.21   14.98
  -4   1  -3  196.87   14.97
   5   1   3    9.87    1.02
  -5  -1  -3    7.57    1.16
  -5   1  -3    8.46    1.16
   5   1   3    9.00    1.59
   5  -1   3   11.88    1.66
   6  -1   3   22.73    2.89
  -6   1  -3   33.87    4.11
   6   1   3   22.38    2.84
  -6  -1  -3   25.33    2.41
   6   1   3   30.70    2.25
  -6   1  -3   25.94    2.40
  -7  -1  -3    4.53    1.10
   7  -1   3    2.79    1.98
  -7   1  -3    9.14    3.02
   7   1   3    4.89    1.96
  -7   1  -3    6.57    1.15
  -8   1  -3   20.20    3.79
   8   1   3   14.79    2.87
  -8  -1  -3   18.60    1.92
  -8   1  -3   18.88    1.90
   8  -1   3   14.58    2.81
  -9   1  -3   54.83    5.72
   9   1   3   37.65    4.82
  -9  -1  -3   49.63    4.01
  -9   1  -3   47.82    3.96
   9  -1   3   44.43    7.65
   9  -1   3   46.46    5.04
 -10   1  -3  259.06   20.22
 -10  -1  -3  258.74   18.88
 -10   1  -3  248.07   18.85
 -11  -1  -3    0.71    1.18
 -11   1  -3    2.33    3.70
 -12  -1  -3   64.19    5.31
 -13  -1  -3    0.18    1.29
 -14  -1  -3   31.79    3.14
 -16  -2   3   15.56    2.99
 -15  -2   3   66.56    6.38
 -12   2   3   21.70    5.52
 -12  -2   3   37.31    2.98
 -11  -2   3    3.88    2.30
 -11  -2   3    0.88    0.74
 -11   2   3    0.91    4.05
 -10  -2   3   25.44    2.10
 -10  -2   3   16.99    3.25
  -9  -2   3   26.60    2.23
   8  -2  -3  860.82   60.63
  -8  -2   3  882.81   61.52
  -8  -2   3  799.84   60.66
   7  -2  -3   65.01    5.18
  -7  -2   3   78.33    5.27
  -7  -2   3   64.15    5.88
  -7  -2   3   73.19    7.17
  -6  -2   3  171.61   12.93
   6  -2  -3  171.19   12.55
  -6  -2   3  173.04   12.60
  -5  -2   3  454.00   33.05
   5  -2  -3  456.31   33.02
  -4  -2   3    1.39    0.47
   4  -2  -3    1.08    0.46
  -3   2   3   51.41    3.76
   3  -2  -3   48.13    3.68
  -3  -2   3   48.11    3.69
  -2  -2   3    1.71    0.50
   2  -2  -3    1.44    0.48
   2   2  -3    1.14    0.18
  -2   2   3    1.05    0.60
  -2  -2   3    1.09    0.35
   2  -2  -3    2.07    0.62
  -1   2   3  176.50   13.06
  -1  -2   3  167.33   12.93
  -1  -2   3  171.50   12.93
  -1  -2   3  177.84   12.99
   1   2  -3  182.43   12.90
   1  -2  -3  190.77   12.99
   1  -2  -3  180.76   13.02
   0  -2  -3   28.05    2.17
   0   2   3   27.10    2.42
   0  -2   3   25.50    2.16
   0  -2   3   28.58    2.08
   0   2  -3   27.51    2.15
   0  -2   3   28.05    2.26
   0  -2  -3   27.47    2.24
   0  -2  -3   29.28    2.37
   0  -2   3   28.10    2.27
   1  -2   3   98.95    7.02
  -1  -2  -3   92.64    6.60
  -1  -2  -3   94.96    6.73
  -1   2  -3   89.49    6.57
   1   2   3   80.82    6.74
  -1  -2  -3   90.49    6.50
  -1  -2  -3   80.71    6.43
   1  -2   3   90.40    6.50
  -2   2  -3  298.95   22.67
   2   2   3  285.22   22.88
  -2  -2  -3  326.00   22.81
  -2  -2  -3  313.82   22.53
  -2  -2  -3  289.88   22.44
   2   2   3  329.54   22.49
   2  -2   3  320.37   22.56
  -2  -2  -3  317.43   22.64
   3   2   3  317.63   21.95
  -3   2  -3  278.10   22.29
   3  -2   3  292.25   22.05
  -3  -2  -3  283.86   22.11
  -3  -2  -3  292.29   22.31
   3   2   3  309.25   22.88
  -3  -2  -3  312.05   22.01
   4  -2   3  139.34   11.51
  -4  -2  -3  152.60   11.87
   4   2   3  132.81   12.30
   4   2   3  169.06   11.34
  -4  -2  -3  149.96   11.40
   5  -2   3  234.23   19.53
   5   2   3  291.38   19.28
  -5   2  -3  237.39   20.03
  -5  -2  -3  256.37   19.37
  -5  -2  -3  256.44   19.88
   6   2   3  100.64    6.96
  -6  -2  -3   88.86    7.08
  -6   2  -3   83.71    8.00
  -6  -2  -3   88.47    7.86
   6  -2   3   84.49    7.44
   7  -2   3   19.95    5.53
  -7   2  -3   27.94    4.11
  -7  -2  -3   32.47    3.99
   7   2   3   34.76    2.57
  -7  -2  -3   27.48    2.70
   7  -2   3   26.78    3.45
   8  -2   3   15.46    5.58
   8  -2   3   15.18    2.94
  -8   2  -3   16.36    3.44
  -8  -2  -3   19.14    1.91
  -8  -2  -3   13.80    3.34
   9  -2   3    4.75    2.57
  -9  -2  -3    6.74    3.13
  -9   2  -3    4.93    3.08
  -9  -2  -3    5.44    1.23
 -10  -2  -3    0.53    1.06
 -10   2  -3    0.23    3.25
 -11   2  -3    3.70    3.57
 -11  -2  -3    2.49    1.21
 -12  -2  -3    0.68    1.22
  12   2   3   -2.16    6.70
 -13  -2  -3    1.70    1.34
  13   2   3    2.87    1.02
 -14  -2  -3    0.56    1.31
  14   2   3    1.69    1.06
 -16  -3   3   90.17    7.77
 -16   3   3   85.00    7.62
 -15  -3   3    2.23    2.46
 -15   3   3    7.08    2.64
 -14   3   3    2.55    2.43
 -14  -3   3    0.35    2.42
 -12  -3   3    8.69    1.12
 -12   3   3    3.28    2.19
 -12  -3   3    6.23    2.36
 -11  -3   3    8.28    1.11
 -11   3   3    5.35    2.19
 -11  -3   3    7.06    2.39
 -11   3   3   11.14    1.20
 -10  -3   3   13.21    1.29
 -10   3   3   12.44    1.31
  -9   3   3    5.82    0.89
  -9   3   3    4.33    2.39
  -9  -3   3    5.15    2.56
  -9  -3   3    5.97    0.88
  -8   3   3   67.75    6.64
  -8  -3   3   73.22    5.57
  -8   3   3   76.17    5.59
  -8  -3   3   72.57    6.72
  -7   3   3   62.47    4.40
  -7  -3   3   57.26    4.38
   7   3  -3   58.31    4.32
   7  -3  -3   55.75    4.32
  -7   3   3   48.07    4.99
  -7  -3   3   59.31    5.24
  -6   3   3  109.25    7.60
   6   3  -3  101.12    7.54
   6  -3  -3  101.79    7.54
  -6   3   3   92.54    7.92
  -6  -3   3  103.35    7.59
  -6  -3   3  100.76    7.99
  -5   3   3  267.02   19.97
   5   3  -3  270.70   19.93
  -5  -3   3  281.37   20.95
   5  -3  -3  283.52   19.93
  -5  -3   3  272.80   19.96
  -4  -3   3  200.13   14.52
  -4   3   3  186.73   14.52
   4  -3  -3  209.62   14.51
  -4   3   3  198.18   14.58
   3  -3  -3   -0.18    0.44
  -3   3   3    0.65    0.66
  -3   3   3   -0.02    0.45
  -3  -3   3    0.08    0.45
   2  -3  -3   55.46    3.93
  -2  -3   3   50.11    3.84
  -2   3   3   51.08    4.06
   2  -3  -3   54.60    4.01
  -2  -3   3   54.93    3.95
  -2   3   3   51.05    3.94
  -1  -3   3   48.30    3.35
  -1  -3   3   42.50    3.50
  -1  -3   3   44.72    3.44
  -1   3   3   44.30    3.63
   1  -3  -3   50.30    3.60
  -1   3   3   43.95    3.43
  -1   3   3   42.43    3.49
  -1  -3   3   42.75    3.41
   1  -3  -3   49.79    3.50
   0  -3   3   30.91    2.35
   0  -3  -3   31.49    2.60
   0   3   3   28.19    2.34
   0   3   3   25.92    2.63
   0   3  -3   32.12    2.28
   0  -3  -3   31.30    2.35
   0  -3   3   28.88    2.46
   0   3   3   27.54    2.43
   0  -3  -3   32.63    2.43
   1   3   3  259.30   20.37
  -1   3  -3  287.63   20.13
  -1  -3  -3  247.74   20.05
  -1  -3  -3  302.73   20.35
  -1  -3  -3  292.01   20.20
  -1  -3  -3  303.53   20.13
   1   3   3  269.41   20.12
   1  -3   3  281.94   20.13
   2  -3   3  124.95    8.79
  -2  -3  -3  128.06    9.09
  -2  -3  -3  108.27    8.66
   2   3   3  114.46    8.77
  -2   3  -3  120.10    8.89
  -2  -3  -3  127.42    8.88
  -2  -3  -3  130.36    8.77
   2   3   3  105.96    9.16
  -3  -3  -3   16.39    1.66
  -3  -3  -3   17.20    1.49
  -3   3  -3   14.50    1.42
  -3   3  -3   17.34    2.17
  -3  -3  -3   16.78    2.08
  -3  -3  -3   14.37    1.30
   3   3   3   14.89    2.84
   3   3   3   16.71    1.41
   3  -3   3   15.43    1.59
   3   3   3   14.28    1.55
  -4  -3  -3   61.78    5.02
   4   3   3   53.13    4.57
   4  -3   3   55.53    4.60
   4   3   3   60.16    4.35
  -4   3  -3   61.99    5.25
  -4  -3  -3   59.47    4.43
  -4   3  -3   52.39    4.38
   4   3   3   55.54    5.82
  -5  -3  -3   32.24    3.30
  -5  -3  -3   30.52    2.49
  -5   3  -3   26.43    2.42
   5   3   3   23.95    4.19
  -5   3  -3   27.50    3.58
   5   3   3   27.85    2.78
   5  -3   3   29.59    2.88
   6   3   3    0.29    1.51
  -6   3  -3    0.45    2.45
  -6  -3  -3    0.11    0.87
  -6  -3  -3   -0.40    1.95
   6  -3   3   -0.10    1.64
  -6   3  -3   -0.34    0.85
   7   3   3   13.40    2.48
  -7  -3  -3   13.16    1.58
  -7   3  -3   13.96    1.57
  -7  -3  -3   13.64    2.78
   7  -3   3   16.53    2.67
  -7   3  -3   10.64    2.97
  -8   3  -3   -1.49    2.55
  -8  -3  -3    0.35    2.49
  -8   3  -3   -0.06    0.91
  -8  -3  -3   -0.39    0.94
  -9   3  -3    1.38    1.00
  -9  -3  -3    0.57    1.04
  -9   3  -3    1.84    2.93
  -9  -3  -3   -0.96    2.61
 -10  -3  -3    4.34    2.96
 -10  -3  -3    5.70    1.31
 -10   3  -3    2.35    1.11
 -10   3  -3    1.32    3.11
 -11   3  -3    2.36    3.48
 -11   3  -3    6.44    1.34
  11   3   3    5.54    1.17
 -11  -3  -3    4.23    1.39
  12   3   3    6.27    1.20
 -12   3  -3    5.50    1.39
 -12  -3  -3    4.55    1.44
  13   3   3   14.21    1.66
 -13  -3  -3   12.63    1.91
 -13   3  -3   13.09    1.86
  14   3   3   32.23    2.53
 -14  -3  -3   25.35    2.71
 -16   4   3   -0.16    2.07
 -16  -4   3    1.99    2.40
 -15   4   3    2.07    2.33
 -15  -4   3    3.03    2.44
 -14   4   3    4.21    2.31
 -14  -4   3   10.64    2.76
 -13  -4   3   81.00    7.28
 -13   4   3   77.26    7.07
 -12  -4   3    5.76    1.04
 -12  -4   3    6.18    2.54
 -12   4   3    0.92    2.22
 -11  -4   3    6.61    0.99
 -11   4   3    5.05    1.00
 -11  -4   3    5.11    2.20
 -10   4   3   56.43    3.80
 -10  -4   3   29.18    4.51
 -10  -4   3   49.15    3.72
 -10   4   3   31.39    4.42
  -9   4   3  192.16   12.84
  -9   4   3  149.83   13.53
  -9  -4   3  156.38   13.59
  -9  -4   3  168.01   12.79
  -8   4   3   36.45    3.92
  -8  -4   3   31.49    4.15
  -8  -4   3   28.98    2.45
  -8   4   3   31.57    2.49
  -7  -4   3  124.66    9.47
   7  -4  -3  128.68    9.43
   7   4  -3  130.15    9.43
  -7   4   3  131.06    9.49
  -7   4   3  124.29   10.14
  -7  -4   3  127.24   10.26
   6  -4  -3   73.67    5.43
  -6  -4   3   69.87    5.47
   6   4  -3   76.85    5.44
  -6   4   3   72.30    5.50
  -6   4   3   71.51    5.96
  -6  -4   3   72.80    6.01
   5   4  -3  831.03   52.96
  -5   4   3  683.62   53.06
  -5  -4   3  672.75   53.05
   5   4  -3  700.77   53.03
   5  -4  -3  674.65   53.02
  -5  -4   3  672.66   53.27
  -5   4   3  663.79   53.24
  -4  -4   3  245.06   18.16
  -4   4   3  240.94   18.16
   4   4  -3  258.90   18.14
   4  -4  -3  250.26   18.13
   3  -4  -3   61.76    4.59
   3   4  -3   62.39    4.60
  -3  -4   3   61.29    4.61
  -3   4   3   61.58    4.62
  -2   4   3    2.03    0.42
  -2  -4   3    2.09    0.39
  -2  -4   3    1.86    0.50
   2  -4  -3    1.96    0.47
   2   4  -3    1.70    0.46
   2  -4  -3    1.65    0.68
  -2   4   3    1.37    0.49
  -2  -4   3    1.64    0.26
  -1  -4   3  141.44   10.85
   1  -4  -3  150.87   10.93
   1  -4  -3  156.29   10.83
  -1   4   3  144.08   10.84
  -1   4   3  147.32   10.80
   1   4  -3  150.40   10.83
  -1  -4   3  145.83   10.79
   0  -4  -3  310.75   21.59
   0   4  -3  299.64   21.58
   0  -4   3  293.56   21.59
   0   4  -3  304.05   21.63
   0  -4  -3  308.60   21.77
   0   4   3  283.81   21.59
   0   4   3  279.33   21.65
   0  -4  -3  305.38   21.64
   0  -4   3  291.66   21.67
  -1   4  -3  835.34   59.08
  -1   4  -3  832.89   59.11
  -1  -4  -3  861.63   59.34
   1   4   3  833.91   59.14
  -1   4  -3  831.65   59.18
  -1  -4  -3  847.52   59.19
   1  -4   3  843.00   59.14
  -1  -4  -3  852.25   59.12
  -1  -4  -3  706.09   59.07
  -2   4  -3  470.40   32.97
  -2  -4  -3  478.57   33.09
  -2  -4  -3  496.98   33.29
   2   4   3  455.14   33.01
  -2  -4  -3  492.18   33.00
   2  -4   3  478.03   33.03
  -2  -4  -3  391.69   32.90
  -2   4  -3  457.84   33.07
  -2   4  -3  463.35   33.07
   3   4   3  235.45   18.70
   3   4   3  247.77   18.06
  -3   4  -3  247.47   18.07
   3  -4   3  260.00   18.08
  -3  -4  -3  265.29   18.38
  -3   4  -3  283.23   18.42
  -3   4  -3  250.90   17.95
  -3  -4  -3  215.69   17.85
  -3  -4  -3  267.47   17.98
  -3  -4  -3  252.16   18.10
  -4   4  -3    7.08    2.15
   4   4   3    9.50    1.40
  -4   4  -3    8.28    1.05
  -4  -4  -3    7.35    1.33
   4  -4   3   10.19    1.54
  -4  -4  -3    9.00    1.85
   4   4   3   10.70    3.09
  -4  -4  -3   12.25    1.18
  -5  -4  -3  195.77   14.21
  -5   4  -3  155.76   14.12
   5   4   3  187.28   13.90
  -5  -4  -3  195.71   13.64
  -5   4  -3  178.76   13.58
   5  -4   3  184.82   13.94
  -6  -4  -3  466.01   31.73
   6   4   3  389.08   32.01
   6  -4   3  449.82   32.15
  -6   4  -3  344.95   32.18
  -6   4  -3  437.66   31.66
  -6  -4  -3  493.87   32.40
  -7  -4  -3   20.95    2.00
  -7   4  -3   12.15    3.04
   7  -4   3   20.58    3.05
  -7   4  -3   17.16    1.85
   7   4   3   16.94    2.89
  -7  -4  -3   21.58    3.08
  -8  -4  -3  153.13   11.78
  -8   4  -3  117.76   11.57
  -8  -4  -3  154.72   10.88
   8  -4   3  143.28   11.61
   8   4   3  130.86   11.45
  -8   4  -3  145.40   10.80
   9   4   3   58.44    3.75
  -9  -4  -3   52.62    5.20
  -9   4  -3   29.99    4.89
  -9  -4  -3   39.55    3.85
  -9   4  -3   39.13    3.77
 -10  -4  -3   42.29    3.81
 -10   4  -3   35.24    5.18
 -10   4  -3   37.26    3.70
 -10  -4  -3   49.57    5.36
  10   4   3   53.52    3.69
 -11  -4  -3    0.98    1.24
 -11   4  -3   -0.45    1.11
 -11   4  -3   -2.72    3.12
 -12  -4  -3   91.96    7.21
 -12   4  -3   88.72    7.14
  13   4   3    0.69    1.07
 -13  -4  -3   -0.91    1.34
 -13   4  -3    0.83    1.24
 -15   5   3    0.15    2.20
  15   5  -3    5.38    1.01
 -15  -5   3    3.62    2.43
 -14  -5   3   11.88    2.85
 -14   5   3    9.48    2.59
 -13   5   3   10.68    2.83
 -13  -5   3   15.21    3.04
 -11  -5   3    1.62    2.11
 -11   5   3    3.68    1.93
 -11  -5   3    3.61    0.90
 -11   5   3    4.56    0.96
 -10   5   3   32.11    2.41
 -10  -5   3   27.11    2.35
 -10   5   3   21.92    3.20
 -10  -5   3   22.72    3.28
  -9  -5   3   50.31    3.88
  -9   5   3   55.16    3.93
  -9   5   3   42.41    4.63
  -9  -5   3   36.20    4.70
  -8  -5   3    7.48    2.45
   8   5  -3    8.74    0.82
  -8  -5   3    6.71    0.90
  -8   5   3    8.37    1.00
  -7  -5   3   -1.42    2.27
   7   5  -3   -0.03    0.35
  -7   5   3    0.42    0.55
  -7   5   3   -0.90    2.30
  -7  -5   3   -0.08    0.50
   7   5  -3    0.44    0.49
   7  -5  -3   -0.11    0.46
  -6   5   3   46.87    4.70
  -6  -5   3   50.47    4.14
  -6   5   3   48.62    4.15
   6   5  -3   58.06    4.10
   6  -5  -3   54.30    4.09
  -6  -5   3   50.78    4.68
   6   5  -3   58.63    4.03
  -5  -5   3  224.93   16.47
  -5  -5   3  216.85   16.18
  -5   5   3  229.86   16.20
  -5   5   3  212.99   16.42
   5  -5  -3  213.31   16.13
   5   5  -3  231.18   16.14
   4   5  -3    8.29    0.72
  -4   5   3    6.94    0.77
   4  -5  -3    6.44    0.68
  -4  -5   3    6.53    0.69
  -3   5   3   10.03    0.93
   3  -5  -3    9.28    0.87
  -3  -5   3   10.03    1.75
  -3  -5   3    9.88    0.90
   3   5  -3    9.81    0.88
  -2   5   3   34.18    2.68
   2  -5  -3   37.73    2.70
   2   5  -3   35.81    2.70
   2  -5  -3   36.51    2.83
  -2  -5   3   34.65    2.68
  -2  -5   3   34.91    2.74
  -2   5   3   34.98    2.73
  -1  -5   3  147.29   10.85
  -1   5   3  148.81   10.78
   1  -5  -3  147.89   10.93
  -1   5   3  145.12   10.83
  -1  -5   3  148.78   10.78
   1   5  -3  151.24   10.81
   1  -5  -3  143.68   10.80
   0  -5   3   13.22    1.15
   0  -5  -3   13.73    1.51
   0  -5   3   12.54    1.28
   0   5   3   11.49    1.24
   0   5  -3   12.96    1.17
   0  -5  -3   13.39    1.18
   0   5   3   13.67    1.15
  -1  -5  -3  483.62   34.17
  -1   5  -3  458.32   34.22
  -1   5  -3  458.94   34.15
  -1  -5  -3  468.67   34.40
   1   5   3  457.26   34.19
   1  -5   3  495.58   34.21
  -1  -5  -3  476.67   34.23
  -2  -5  -3   10.27    1.03
   2   5   3   11.93    1.22
  -2   5  -3   10.71    1.28
  -2   5  -3   11.96    1.25
  -2  -5  -3   13.16    1.68
  -2  -5  -3   13.37    1.15
  -2   5  -3   11.81    1.09
  -2  -5  -3   11.59    1.26
   2  -5   3   12.49    1.27
   3  -5   3  151.56   10.81
  -3  -5  -3  126.51   10.54
  -3   5  -3  153.70   11.01
  -3  -5  -3  159.72   11.09
  -3   5  -3  146.04   10.61
  -3   5  -3  134.56   10.72
  -3  -5  -3  161.58   10.80
  -3  -5  -3  160.21   10.67
   3   5   3  142.01   10.77
   4  -5   3   35.70    3.06
  -4  -5  -3   37.75    2.72
  -4   5  -3   33.70    2.64
  -4  -5  -3   29.67    2.52
  -4  -5  -3   37.42    3.41
  -4   5  -3   31.88    2.86
  -4  -5  -3   37.93    2.95
  -4   5  -3   25.73    3.25
   4   5   3   29.40    2.91
  -5   5  -3   38.24    3.14
  -5  -5  -3   40.25    3.93
  -5  -5  -3   41.34    3.22
   5   5   3   37.34    3.60
   5  -5   3   43.45    3.72
  -5   5  -3   31.50    3.90
   6   5   3   72.14    4.91
  -6  -5  -3   65.48    5.76
  -6  -5  -3   66.42    5.00
  -6   5  -3   56.86    4.88
   6   5   3   54.92    5.43
   6  -5   3   58.21    5.56
   7   5   3   39.55    3.00
  -7  -5  -3   36.60    4.05
  -7  -5  -3   35.04    3.09
  -7   5  -3   32.21    2.99
  -8  -5  -3    7.22    2.54
  -8  -5  -3    8.54    1.40
  -8   5  -3    7.97    1.27
   8   5   3    9.93    1.24
   9   5   3    1.25    0.94
   9  -5   3    2.13    2.93
  -9   5  -3    1.39    0.96
  -9  -5  -3    2.51    2.61
  -9  -5  -3    2.14    1.09
   9   5   3   -0.50    2.47
  10   5   3   83.45    5.71
 -10  -5  -3   73.27    5.86
 -10   5  -3   66.24    5.73
 -11   5  -3   27.86    2.90
 -11   5  -3   22.89    4.53
 -11  -5  -3   31.39    3.04
 -12   5  -3   28.29    3.08
  12   5   3   39.49    3.07
 -12  -5  -3   34.16    3.27
 -13   5  -3    6.46    1.51
 -13  -5  -3    8.09    1.75
  13   5   3   11.06    1.48
 -15  -6   3   -2.06    2.34
 -15   6   3    1.02    2.09
  15   6  -3    1.67    0.88
 -14  -6   3    4.77    2.60
 -14   6   3    8.88    2.38
  14   6  -3   10.38    1.24
 -13  -6   3    6.60    2.76
 -13   6   3    8.53    2.55
  13   6  -3   13.13    1.32
  12   6  -3   10.76    1.15
 -12  -6   3    4.80    2.53
 -12   6   3    9.34    2.56
 -11  -6   3    0.29    0.71
 -11   6   3    0.65    0.85
  11   6  -3    0.59    0.62
 -10  -6   3   58.55    5.12
 -10   6   3   65.91    5.18
 -10  -6   3   51.01    7.06
  -9  -6   3    6.49    2.30
  -9   6   3   11.33    1.25
  -9  -6   3   10.76    1.15
   9   6  -3   12.22    1.05
  -9   6   3    6.12    2.08
  -9  -6   3    9.69    3.53
   8   6  -3    2.82    0.48
  -8  -6   3    2.38    0.63
  -8  -6   3    0.21    2.30
  -8   6   3    1.77    0.70
  -8   6   3    3.17    1.89
  -8  -6   3    0.13    1.85
  -7  -6   3   51.58    4.16
  -7   6   3   57.06    4.23
  -7   6   3   58.74    4.38
  -6  -6   3   15.25    1.48
  -6   6   3   17.41    1.55
  -6   6   3   17.00    2.57
   6   6  -3   19.26    1.48
  -6   6   3   17.55    1.76
   6  -6  -3   19.00    1.47
  -6  -6   3   22.37    2.70
  -5   6   3   45.14    3.58
   5  -6  -3   47.30    3.51
  -5  -6   3   44.51    3.55
   5   6  -3   48.80    3.51
  -5   6   3   44.52    3.74
  -5   6   3   51.12    4.04
  -5  -6   3   48.05    4.08
  -5  -6   3   51.19    4.84
   4  -6  -3   34.48    2.60
  -4   6   3   33.48    2.86
   4   6  -3   35.76    2.60
  -4  -6   3   36.58    2.95
  -4   6   3   37.78    2.91
  -4  -6   3   28.91    2.63
  -4   6   3   34.61    2.67
   3  -6  -3    7.92    0.70
  -3  -6   3    8.92    1.05
  -3   6   3    6.37    0.76
  -3   6   3    5.35    1.09
   3   6  -3    7.30    0.69
  -3  -6   3    6.79    0.75
  -2   6   3  354.51   26.43
   2   6  -3  371.00   26.44
   2  -6  -3  372.70   26.44
  -2  -6   3  363.81   26.44
  -2   6   3  360.75   26.69
   2  -6  -3  368.18   26.57
  -2  -6   3  357.55   26.49
  -2   6   3  365.07   26.48
   1   6  -3   62.05    4.53
   1  -6  -3   59.39    4.52
   1  -6  -3   58.95    4.70
  -1   6   3   60.36    4.52
  -1   6   3   59.16    4.85
  -1  -6   3   63.64    4.53
  -1  -6   3   60.04    4.61
  -1   6   3   60.71    4.59
   0   6   3  210.82   15.71
   0   6   3  198.35   16.03
   0  -6  -3  209.24   15.89
   0  -6   3  229.98   15.73
   0   6  -3  214.33   15.72
   0  -6  -3  216.31   15.72
   1   6   3  215.97   17.94
  -1  -6  -3  245.52   17.61
   1   6   3  234.42   17.60
   1  -6   3  243.65   17.61
  -1  -6  -3  253.48   17.56
  -1   6  -3  236.49   17.60
  -1   6  -3  233.63   17.54
  -1  -6  -3  262.30   17.85
   2  -6   3   83.99    6.00
  -2  -6  -3   84.62    6.25
   2   6   3   71.34    6.46
  -2  -6  -3   68.80    5.81
  -2   6  -3   75.19    5.86
  -2   6  -3   81.26    5.94
  -2  -6  -3   85.98    5.88
  -2  -6  -3   81.92    5.96
   2   6   3   77.27    5.97
  -2   6  -3   82.34    5.85
  -3  -6  -3    5.64    1.46
   3   6   3    2.33    2.19
   3   6   3    4.27    1.11
  -3  -6  -3    4.04    0.63
   3  -6   3    5.92    1.23
  -3  -6  -3    5.91    0.81
  -3   6  -3    4.66    0.89
  -3  -6  -3    5.58    0.99
  -3   6  -3    4.81    0.73
  -3   6  -3    4.67    1.50
  -4  -6  -3   60.47    4.25
   4   6   3   53.22    5.82
   4  -6   3   58.75    4.67
  -4   6  -3   45.87    4.67
  -4   6  -3   55.82    4.19
  -4  -6  -3   64.58    4.88
  -4   6  -3   52.78    4.36
  -4  -6  -3   61.54    4.45
   4   6   3   54.27    4.55
  -4  -6  -3   48.47    4.09
  -5  -6  -3   10.89    2.14
  -5   6  -3    8.12    1.41
   5   6   3    6.70    1.91
  -5  -6  -3   11.48    1.54
   5   6   3   13.89    3.59
  -5  -6  -3   11.87    1.24
  -5   6  -3   10.85    1.16
   5  -6   3   12.53    2.15
  -6  -6  -3  274.76   17.91
   6  -6   3  215.05   17.70
   6   6   3  195.88   17.57
  -6  -6  -3  251.13   17.23
  -6   6  -3  228.92   17.14
   7  -6   3  661.35   53.30
   7   6   3  617.44   53.17
  -7  -6  -3  770.01   52.81
  -7   6  -3  718.70   52.73
  -8  -6  -3  138.28   10.21
  -8  -6  -3  133.36    9.31
   8  -6   3  110.96   10.00
   8   6   3   97.67    9.85
  -8   6  -3  120.22    9.19
   9  -6   3  144.96   12.90
  -9  -6  -3  167.58   12.93
   9   6   3  191.68   11.90
  -9  -6  -3  158.36   11.99
  -9   6  -3  139.31   11.86
   9   6   3  128.60   12.70
 -10  -6  -3    0.23    1.19
 -10   6  -3   -1.75    3.04
  10   6   3    0.69    1.00
 -10   6  -3    1.66    1.14
 -11  -6  -3   12.77    1.82
  11   6   3   17.12    1.74
 -11   6  -3   12.32    1.70
 -12  -6  -3   24.21    2.72
 -12   6  -3   23.40    2.60
 -13  -6  -3   28.62    3.01
 -13   6  -3   22.94    2.84
 -14   7   3   18.69    2.90
  14   7  -3   20.78    1.77
 -13   7   3    6.20    2.33
  13   7  -3   13.21    1.27
 -13  -7   3    9.16    2.60
  12   7  -3   69.04    4.65
 -12  -7   3   63.30    7.65
 -12   7   3   39.48    5.37
 -12  -7   3   44.40    5.56
 -11  -7   3    1.76    4.06
 -11  -7   3    0.89    2.19
 -11   7   3    0.93    2.02
  11   7  -3    0.60    0.52
 -11  -7   3    0.17    0.77
 -11   7   3    0.05    0.82
  10   7  -3   93.20    6.47
 -10   7   3   83.77    6.62
 -10  -7   3   89.22    8.66
 -10  -7   3   80.53    6.57
  -9  -7   3   -0.73    2.67
  -9  -7   3    1.16    0.58
  -9   7   3   -0.08    0.74
  -8  -7   3    4.53    2.77
  -8  -7   3    8.59    0.98
  -8   7   3   11.20    1.15
  -8  -7   3    6.47    1.77
  -8   7   3   12.98    1.49
  -7   7   3   -0.62    1.68
  -7  -7   3    0.92    0.45
  -7   7   3    1.64    0.61
  -7  -7   3    4.84    2.96
  -7  -7   3    4.06    1.71
  -7   7   3    1.25    0.89
  -6  -7   3   30.34    2.43
  -6   7   3   30.09    2.47
  -6   7   3   31.46    2.71
  -6   7   3   30.73    3.49
   5   7  -3   57.37    3.87
  -5  -7   3   45.53    3.90
  -5   7   3   49.59    4.15
   5  -7  -3   54.06    3.86
  -5  -7   3   58.09    4.64
  -5  -7   3   52.44    4.66
  -5   7   3   50.73    4.51
  -5   7   3   47.24    3.93
  -4  -7   3  137.58   10.54
   4   7  -3  151.70   10.49
   4  -7  -3  137.51   10.48
  -4   7   3  145.78   10.79
  -4  -7   3  161.94   10.77
  -4   7   3  132.77   10.75
  -4  -7   3  147.14   10.87
  -4   7   3  144.77   10.56
   3  -7  -3   75.88    5.78
   3   7  -3   85.75    5.79
  -3   7   3   75.00    6.10
  -3   7   3   77.17    5.80
  -3  -7   3   79.58    5.85
  -3   7   3   76.96    5.85
  -3  -7   3   81.82    5.81
  -3  -7   3   74.89    5.79
   2   7  -3    8.92    0.79
  -2   7   3    8.28    1.30
   2  -7  -3    8.91    0.79
  -2   7   3    8.08    0.80
  -2   7   3    9.27    0.90
  -2  -7   3    9.53    0.81
  -2  -7   3    8.02    0.90
   2  -7  -3    7.82    1.04
  -1   7   3    0.67    1.13
   1  -7  -3    0.71    0.77
   1  -7  -3   -0.03    0.34
  -1   7   3    0.82    0.55
  -1   7   3    0.86    0.39
   1   7  -3    1.01    0.36
  -1  -7   3    0.14    0.38
   0   7   3   91.14    6.87
   0   7   3   82.78    7.25
   0  -7  -3   87.85    7.06
   0  -7   3  102.74    6.90
   0   7  -3   91.55    6.85
   0  -7  -3   93.24    6.85
  -1  -7  -3    0.75    0.49
   1   7   3    1.18    1.38
  -1  -7  -3   -0.12    0.99
   1   7   3    0.94    0.62
   1  -7   3    0.31    0.65
  -1   7  -3    0.40    0.48
  -2  -7  -3    0.77    0.49
  -2  -7  -3    0.28    1.18
  -2   7  -3    0.89    0.43
   2   7   3    0.23    1.76
  -2   7  -3    0.29    0.60
  -2  -7  -3    0.85    0.64
   2   7   3    0.48    0.83
   2  -7   3    0.23    0.88
  -2  -7  -3    0.96    0.47
   3   7   3    4.13    2.44
   3  -7   3    4.37    1.33
  -3  -7  -3    3.16    0.58
   3   7   3    1.57    1.12
  -3  -7  -3    3.42    1.47
  -3  -7  -3    3.75    0.68
  -3   7  -3    3.41    1.23
  -3  -7  -3    3.61    0.84
  -3   7  -3    3.18    0.81
  -3   7  -3    3.34    0.60
   4  -7   3   20.37    2.41
  -4  -7  -3   16.19    1.58
  -4  -7  -3   23.18    1.77
  -4   7  -3   13.46    2.23
   4   7   3   13.05    3.60
  -4   7  -3   21.05    1.69
   4   7   3   16.74    2.25
  -4  -7  -3   25.57    2.58
  -4   7  -3   20.08    1.88
  -4  -7  -3   22.66    1.96
   5   7   3    1.84    3.25
   5   7   3    4.36    1.82
  -5   7  -3    5.33    0.85
  -5  -7  -3    4.76    1.14
  -5  -7  -3    3.71    1.83
  -5  -7  -3    5.95    0.96
  -5   7  -3    5.26    1.11
   5  -7   3    5.57    2.05
  -6  -7  -3   36.85    2.94
   6  -7   3   31.64    3.73
  -6   7  -3   36.40    2.86
  -6  -7  -3   37.42    3.20
  -6  -7  -3   37.74    3.84
  -6   7  -3   29.54    3.05
   6   7   3   29.05    3.61
   7   7   3    4.04    2.27
  -7  -7  -3    6.32    2.35
  -7  -7  -3    6.13    1.51
   7  -7   3    4.87    2.51
  -7  -7  -3    4.36    1.10
  -7   7  -3    7.18    1.07
  -8  -7  -3  105.59    8.13
   8   7   3   82.38    7.94
   8  -7   3   84.84    8.09
  -8  -7  -3  102.68    7.15
  -8   7  -3   85.06    7.01
   9   7   3   -0.93    2.89
  -9   7  -3   -0.35    0.92
  -9  -7  -3    1.50    1.14
  -9  -7  -3    0.46    0.63
   9  -7   3    1.46    3.48
 -10   7  -3    1.01    1.03
 -10  -7  -3    0.22    1.17
 -11   7  -3   19.35    4.06
 -11  -7  -3   30.81    2.77
 -11   7  -3   24.45    2.51
 -12  -7  -3    2.20    1.37
 -12   7  -3    3.04    1.27
  14   8  -3    0.77    0.79
 -14  -8   3   -1.71    2.15
 -14   8   3    0.86    1.88
 -13   8   3    7.89    2.27
 -13  -8   3    8.94    2.52
  13   8  -3   13.06    1.26
 -12  -8   3   12.81    2.56
 -12   8   3    9.34    2.34
 -11   8   3   16.63    1.67
 -11  -8   3   16.63    1.56
 -11  -8   3   23.02    5.17
 -11  -8   3   13.07    2.61
 -11   8   3    9.29    2.41
 -10  -8   3    5.28    0.83
 -10   8   3    4.39    2.01
 -10   8   3    7.54    1.39
 -10   8   3    5.79    1.02
  -9   8   3    7.89    1.09
  -9  -8   3    5.58    3.25
  -9   8   3   10.09    1.45
  -9  -8   3    8.58    0.97
  -8   8   3   11.18    1.18
  -8  -8   3   12.08    1.12
  -8  -8   3   12.09    2.81
  -8   8   3    5.23    1.84
  -8   8   3   10.85    1.56
  -8  -8   3    8.52    2.00
  -7  -8   3   36.43    2.90
  -7   8   3   41.36    2.96
  -7  -8   3   45.30    4.08
  -7   8   3   25.63    3.39
  -7  -8   3   28.41    3.54
  -7   8   3   40.77    3.25
  -6   8   3   18.52    2.54
  -6  -8   3   28.65    2.79
  -6   8   3   26.15    2.32
  -6  -8   3   22.59    2.81
  -6  -8   3   23.35    1.96
  -6   8   3   24.90    2.00
  -5  -8   3   48.39    3.64
  -5   8   3   41.42    3.58
  -5  -8   3   41.51    3.28
  -5   8   3   42.78    3.30
  -4  -8   3  353.59   26.25
  -4   8   3  337.63   26.15
   4  -8  -3  371.87   26.14
  -4   8   3  347.05   26.51
  -4   8   3  345.89   26.45
  -4  -8   3  395.59   26.71
  -4  -8   3  324.84   26.19
  -4   8   3  338.46   26.20
   4   8  -3  412.18   26.14
  -3   8   3   10.70    1.03
   3  -8  -3   11.73    0.93
   3   8  -3   12.11    0.93
  -3   8   3   12.70    1.59
  -3  -8   3   11.70    1.06
  -3   8   3   10.73    1.35
  -3  -8   3   12.13    1.53
  -3   8   3   11.78    0.97
  -3  -8   3    9.25    0.91
  -3  -8   3   12.48    0.97
   2   8  -3  307.06   21.24
  -2   8   3  280.82   21.63
   2  -8  -3  288.09   21.24
  -2  -8   3  301.33   21.27
   2  -8  -3  264.41   21.41
  -2  -8   3  310.38   21.35
  -2   8   3  278.72   21.31
  -2   8   3  287.58   21.27
   1   8  -3  159.74   11.51
   1  -8  -3  152.97   11.72
   1  -8  -3  152.51   11.51
  -1   8   3  156.85   11.55
  -1  -8   3  173.20   11.56
  -1   8   3  142.17   11.94
   0   8  -3   17.05    1.32
   0  -8  -3   15.32    1.30
   0   8   3   15.74    1.39
   0   8   3   13.20    2.01
   0  -8  -3   14.26    1.68
   0  -8   3   18.64    1.44
   1   8   3   17.04    1.62
   1  -8   3   17.81    1.68
   1   8   3   15.64    2.24
  -1  -8  -3   17.81    1.89
  -1   8  -3   18.04    1.46
  -1  -8  -3   17.14    1.46
   2   8   3    2.81    1.94
  -2  -8  -3    1.45    0.50
  -2  -8  -3    1.63    0.48
   2   8   3    2.25    0.99
  -2   8  -3    2.47    0.47
   2  -8   3    1.85    1.09
  -2  -8  -3    3.16    1.21
  -2   8  -3    3.13    0.60
  -2  -8  -3    1.04    0.56
  -3  -8  -3    4.50    0.68
   3   8   3    3.24    1.34
  -3  -8  -3    8.99    1.56
   3   8   3    3.77    2.66
  -3  -8  -3    5.31    0.73
  -3   8  -3    4.27    0.52
  -3   8  -3    4.35    0.64
   3  -8   3    3.55    1.53
  -3   8  -3    6.23    0.85
  -3  -8  -3    5.92    0.90
  -4  -8  -3   38.44    3.46
  -4  -8  -3   52.63    3.73
  -4  -8  -3   56.69    4.26
  -4  -8  -3   54.16    3.61
  -4   8  -3   34.79    3.79
  -4   8  -3   46.98    3.52
   4   8   3   44.01    5.35
  -4   8  -3   47.65    3.68
   5   8   3    3.59    3.34
  -5  -8  -3    5.82    0.94
  -5  -8  -3    7.93    1.99
  -5   8  -3    6.63    0.86
  -5  -8  -3    4.85    0.75
  -5   8  -3    5.57    1.10
  -5  -8  -3    6.49    1.24
  -6  -8  -3    2.11    0.88
   6   8   3   -1.39    1.90
   6  -8   3    2.98    2.22
  -6   8  -3    1.86    0.73
  -6  -8  -3    2.16    2.05
  -6  -8  -3    2.65    1.18
  -6   8  -3    0.39    1.05
   7   8   3    1.26    2.32
   7  -8   3    5.47    2.83
  -7   8  -3    5.16    1.36
  -7  -8  -3    4.82    2.45
  -7  -8  -3    6.54    1.17
  -7   8  -3    6.85    1.02
  -7  -8  -3    7.40    1.55
  -8   8  -3   76.53    6.19
  -8   8  -3   73.52    6.42
  -8  -8  -3   87.07    6.61
   8  -8   3   85.48    7.76
   8   8   3   79.53    7.42
  -8  -8  -3   86.98    6.33
  -9  -8  -3  128.16   10.03
   9   8   3  131.14   11.12
  -9  -8  -3  140.79    9.80
  -9   8  -3  118.26    9.64
 -10   8  -3    4.29    2.91
 -10   8  -3    5.03    1.25
 -10  -8  -3    9.62    1.48
 -11  -8  -3   40.57    3.44
 -11   8  -3   37.77    3.31
 -13   9   3    4.92    1.87
 -13  -9   3    5.80    2.19
 -12   9   3   12.67    2.31
 -12   9   3   15.23    2.04
 -12  -9   3   12.03    2.35
 -11   9   3   16.66    1.73
 -11  -9   3   16.35    3.77
 -11  -9   3   18.08    2.51
 -11   9   3   10.70    2.24
 -11   9   3   18.02    2.07
 -10  -9   3   -1.72    1.81
 -10  -9   3    1.32    2.68
 -10   9   3    3.42    0.80
 -10   9   3    3.69    1.39
 -10  -9   3    3.75    0.79
 -10   9   3    2.77    1.70
  -9  -9   3   42.56    3.35
  -9  -9   3   42.61    4.43
  -9   9   3   47.04    3.80
  -9   9   3   44.97    3.39
  -9  -9   3   40.17    4.09
  -9   9   3   31.36    3.89
  -8  -9   3    0.55    1.80
  -8  -9   3    2.34    0.66
  -8  -9   3    3.23    1.87
  -8   9   3    1.80    0.61
  -8   9   3    2.00    1.15
  -7  -9   3    7.55    1.72
  -7   9   3    4.97    0.71
  -7  -9   3    4.31    0.75
  -7   9   3    5.03    1.31
  -6   9   3    7.54    0.85
  -6  -9   3    9.62    1.50
  -6  -9   3    6.51    0.85
  -6   9   3    7.20    1.38
  -5  -9   3   52.42    3.81
  -5  -9   3   57.91    4.01
  -5   9   3   54.50    4.24
  -5  -9   3   40.48    4.21
  -5   9   3   36.48    4.02
  -5   9   3   52.27    3.82
  -4  -9   3    6.02    1.54
  -4   9   3    8.57    0.71
  -4  -9   3    7.53    0.70
  -4   9   3    8.83    1.44
  -4  -9   3    6.57    0.79
  -4  -9   3    6.17    0.77
  -4   9   3    7.33    0.78
  -4   9   3    8.91    1.25
  -3   9   3   32.83    3.15
  -3   9   3   35.23    2.62
  -3  -9   3   37.33    2.64
  -3  -9   3   32.90    2.57
  -3  -9   3   39.62    2.72
  -3   9   3   34.92    2.68
  -3   9   3   34.29    3.04
  -2   9   3  116.06    9.38
   2   9  -3  131.32    8.87
   2  -9  -3  118.78    8.87
  -2   9   3  103.69    9.01
  -2   9   3  118.49    8.91
  -2  -9   3  126.99    8.92
  -2  -9   3  120.12    9.13
  -1   9   3   35.44    2.66
  -1  -9   3   38.23    2.69
   1   9  -3   35.69    2.59
  -1   9   3   29.29    3.24
   1  -9  -3   33.04    2.89
   1  -9  -3   33.53    2.58
   0   9   3   11.79    1.94
   0  -9  -3   11.68    0.96
   0   9  -3   12.41    0.97
   0   9   3   10.06    1.12
   0  -9   3   12.44    1.22
   0  -9  -3   12.24    1.46
  -1  -9  -3  104.79    7.72
   1   9   3   97.84    8.45
  -1  -9  -3  114.50    8.08
   1   9   3   93.40    7.89
   1  -9   3  105.05    7.96
  -1   9  -3  110.22    7.74
  -2  -9  -3   27.69    2.63
  -2  -9  -3   22.32    2.10
   2   9   3   20.79    3.32
  -2   9  -3   28.58    2.10
  -2  -9  -3   28.47    2.11
  -3  -9  -3   44.43    4.05
  -3  -9  -3   61.54    4.64
  -3  -9  -3   61.23    4.09
  -3   9  -3   56.16    4.14
  -3   9  -3   54.97    4.04
  -3  -9  -3   58.27    4.15
   3   9   3   41.88    4.35
   3   9   3   63.95    5.94
   4  -9   3    2.56    1.73
   4   9   3    1.09    1.26
  -4   9  -3    2.44    1.02
  -4  -9  -3    2.43    1.55
  -4  -9  -3    3.97    0.71
  -4  -9  -3    2.66    0.63
  -4   9  -3    3.34    0.52
   4   9   3    1.62    3.03
  -4   9  -3    3.01    0.55
  -4  -9  -3    4.78    0.90
  -4   9  -3    2.49    0.73
  -5  -9  -3    2.31    0.63
   5   9   3    4.49    1.60
  -5  -9  -3    5.69    0.89
   5  -9   3    2.31    2.09
  -5  -9  -3    6.14    1.82
  -5   9  -3    4.17    0.62
  -5   9  -3    3.76    0.68
  -5   9  -3    3.95    0.97
  -5  -9  -3    4.16    1.08
  -5   9  -3    2.16    1.32
  -6  -9  -3   27.95    2.24
   6   9   3   17.90    2.97
  -6   9  -3   22.18    2.08
   6  -9   3   27.50    3.83
  -6  -9  -3   24.03    3.15
  -6  -9  -3   27.45    2.01
  -6   9  -3   20.11    2.33
  -6  -9  -3   24.99    2.43
  -7   9  -3   20.44    1.88
   7  -9   3   17.21    4.05
  -7  -9  -3   23.34    2.03
  -7  -9  -3   26.60    3.22
  -7   9  -3   16.20    2.11
  -7  -9  -3   18.75    2.28
   8   9   3   48.33    5.13
  -8  -9  -3   48.41    3.65
  -8   9  -3   41.20    3.48
  -8  -9  -3   41.93    3.87
  -8   9  -3   35.75    3.71
  -9   9  -3    7.55    1.75
  -9  -9  -3   10.03    1.60
  -9   9  -3   11.86    1.47
  -9  -9  -3   10.80    2.06
 -10   9  -3   10.71    3.15
 -10  -9  -3   11.25    2.07
 -10   9  -3    8.08    1.75
 -10   9  -3    9.67    1.42
 -10  -9  -3   10.93    1.65
 -11   9  -3   14.05    3.59
 -11  -9  -3   14.94    2.48
 -11   9  -3   13.15    2.24
 -11  -9  -3   19.72    2.08
 -11   9  -3   17.69    1.90
 -12 -10   3   -2.49    1.86
 -12  10   3   -0.19    1.54
 -12  10   3    0.18    1.52
 -11  10   3    9.91    1.22
 -11  10   3   12.47    1.88
 -11 -10   3    2.41    1.92
 -11  10   3    5.68    1.69
 -10  10   3    9.18    1.68
 -10 -10   3    3.92    1.63
 -10  10   3    5.32    1.62
 -10  10   3    8.87    1.05
  -9  10   3  240.37   16.90
  -9 -10   3  260.71   17.62
  -9  10   3  234.42   17.19
  -9  10   3  195.32   17.09
  -9 -10   3  227.32   17.34
  -8 -10   3   11.60    2.02
  -8  10   3   11.55    1.14
  -8 -10   3    9.05    1.84
  -8  10   3    9.37    1.62
  -8  10   3    8.24    1.48
  -7  10   3   51.45    4.11
  -7  10   3   38.37    3.87
  -7 -10   3   57.05    4.16
  -7 -10   3   43.61    4.17
  -7 -10   3   45.62    3.63
  -7  10   3   49.61    3.65
  -6 -10   3   39.30    3.08
  -6  10   3   39.55    3.31
  -6 -10   3   32.30    3.31
  -6 -10   3   36.84    2.79
  -6  10   3   28.33    2.99
  -6  10   3   36.27    2.79
  -5 -10   3   41.24    2.93
  -5 -10   3   36.85    3.04
  -5  10   3   39.73    3.45
  -5  10   3   39.13    2.92
  -5 -10   3   36.97    2.96
  -5  10   3   39.68    2.98
  -5 -10   3   36.17    3.39
  -5  10   3   35.47    3.16
  -4  10   3  228.66   16.19
  -4  10   3  228.41   16.68
  -4 -10   3  201.38   16.20
  -4 -10   3  234.75   16.25
  -4 -10   3  234.25   16.20
  -4  10   3  224.60   16.25
  -4 -10   3  209.18   16.43
  -3  10   3   -0.37    0.23
  -3 -10   3    0.33    0.83
  -3  10   3    0.16    0.46
  -3 -10   3    0.13    0.25
  -3 -10   3    0.49    0.33
  -3  10   3   -0.49    1.24
  -2  10   3   77.87    6.51
  -2 -10   3   81.42    5.93
  -1  10   3   46.06    4.06
   1 -10  -3   44.06    3.62
   0  10   3  157.10   13.35
   0 -10  -3  183.75   13.01
   1  10   3   88.76    7.57
  -1 -10  -3  101.71    7.03
   1  10   3   73.02    6.76
  -1 -10  -3   88.33    6.60
  -1  10  -3   99.09    6.62
   1 -10   3   86.76    6.81
  -2 -10  -3  164.92   14.23
   2  10   3  188.85   15.33
  -2 -10  -3  225.13   14.64
   2  10   3  171.01   14.41
   2 -10   3  206.48   14.52
  -2  10  -3  207.81   14.21
  -2 -10  -3  204.14   14.19
   3  10   3   26.98    4.47
  -3  10  -3   31.36    2.41
  -3 -10  -3   26.78    2.41
  -3 -10  -3   37.05    3.07
   3 -10   3   36.43    3.24
  -3 -10  -3   31.76    2.41
   3  10   3   27.30    2.86
  -4  10  -3    0.33    0.41
  -4 -10  -3   -0.05    0.57
  -4 -10  -3    0.03    0.55
  -4  10  -3    0.24    0.36
  -4  10  -3   -0.16    0.60
  -4  10  -3    0.39    0.56
  -4 -10  -3    0.48    0.71
  -4 -10  -3    1.68    1.47
   5 -10   3   -0.41    2.73
  -5 -10  -3    0.85    0.69
  -5 -10  -3    0.26    0.56
  -5  10  -3    0.85    0.50
  -5  10  -3    0.83    0.49
  -5  10  -3    0.92    1.10
  -5  10  -3    0.45    0.67
  -5 -10  -3    0.55    0.88
  -5 -10  -3    0.94    1.75
   6  10   3    0.30    2.20
  -6 -10  -3    3.59    2.02
  -6  10  -3    2.24    0.61
  -6  10  -3    1.61    1.30
  -6  10  -3    2.79    0.65
  -6  10  -3    3.65    0.86
  -6 -10  -3    2.89    1.09
  -6 -10  -3    2.30    0.81
   7  10   3   13.65    2.89
  -7 -10  -3   16.88    1.67
  -7  10  -3    9.19    2.14
  -7  10  -3   13.13    1.44
  -7  10  -3   20.74    1.46
  -7  10  -3   14.91    1.43
  -7  10  -3   10.99    1.62
  -7 -10  -3   15.24    1.91
  -8  10  -3    6.70    1.11
  -8 -10  -3    6.23    1.28
  -8  10  -3    3.19    1.88
  -8  10  -3    6.55    1.47
  -8 -10  -3    7.33    1.64
  -8  10  -3   11.81    1.05
   8  10   3    8.46    2.68
  -9 -10  -3   41.24    3.46
  -9  10  -3   26.60    3.94
  -9  10  -3   34.90    3.28
  -9  10  -3   49.85    3.27
  -9  10  -3   35.89    3.58
  -9 -10  -3   41.99    3.78
 -10 -10  -3    6.02    1.39
 -10  10  -3    8.43    1.24
 -11  11   3   21.60    2.35
 -11  11   3   14.22    1.98
 -10  11   3   19.13    2.19
 -10  11   3   11.83    1.66
  -9  11   3    7.91    1.00
  -9  11   3   10.33    1.83
  -9  11   3    6.84    1.22
  -8  11   3   22.44    2.32
  -8  11   3   30.46    2.81
  -8  11   3   27.57    2.19
  -7  11   3   16.58    1.65
  -7  11   3   20.26    2.23
  -7  11   3   17.40    1.52
  -6 -11   3   82.32    5.88
  -6  11   3   67.41    5.68
  -6  11   3   82.69    6.20
  -6  11   3   78.01    5.66
  -6  11   3   76.31    5.59
  -5 -11   3    1.75    0.80
  -5  11   3    1.54    0.30
  -5  11   3    1.17    0.41
  -5  11   3    0.69    0.38
  -4  11   3  113.05    8.85
  -3 -11   3    8.67    0.72
  -3  11   3    6.02    1.76
  -2 -11   3   47.11    3.49
  -2  11   3   48.66    4.29
  -1  11   3   18.53    2.41
   0  11   3    9.93    2.30
   0 -11  -3   11.94    1.49
  -1 -11  -3    7.78    0.91
  -1 -11  -3    7.50    1.36
   1  11   3    7.29    2.53
  -2 -11  -3    2.73    0.68
   2  11   3    4.63    2.79
  -2  11  -3    2.57    0.28
  -2  11  -3    2.68    0.26
  -2 -11  -3    3.43    1.28
   2  11   3    2.98    0.51
  -3 -11  -3  167.07   15.46
   3  11   3  201.73   17.07
  -3  11  -3  239.12   15.38
  -3 -11  -3  215.40   15.88
   3  11   3  200.54   15.60
  -3  11  -3  209.84   15.42
   4  11   3    1.01    3.58
  -4  11  -3    3.14    0.47
  -4 -11  -3    3.51    1.57
   4  11   3    3.78    1.24
  -4  11  -3    2.38    0.56
   5  11   3   16.15    4.42
  -5  11  -3   12.97    1.30
  -5  11  -3    8.86    1.26
  -5  11  -3   10.93    1.12
  -5  11  -3   15.95    1.16
  -5 -11  -3   17.29    2.37
  -5  11  -3   14.90    1.17
   5  11   3   12.76    1.93
  -6  11  -3   29.40    2.57
  -6  11  -3   22.67    2.78
  -6  11  -3   26.83    2.42
  -6  11  -3   29.99    2.42
   6  11   3   27.52    3.14
  -7  11  -3   10.70    2.09
  -7  11  -3   16.49    1.52
  -7  11  -3   20.75    1.51
   7  11   3   13.42    2.37
  -7  11  -3   16.77    1.72
  -7  11  -3   14.97    1.52
  -8  11  -3    0.16    0.69
  -8  11  -3    1.48    1.12
  -8  11  -3    0.08    0.68
  -9  12   3   -0.76    1.68
  -9  12   3    0.45    0.65
  -8  12   3   14.66    2.05
  -8  12   3   10.73    1.14
  -7  12   3    4.78    0.61
  -7  12   3    4.54    1.63
  -6  12   3    7.12    1.64
  -6  12   3    3.66    0.51
  -5  12   3   42.01    3.90
  -4  12   3   43.47    4.05
  -3  12   3    4.43    1.68
  -2  12   3   21.24    2.71
  -1  12   3    0.49    1.83
   0  12   3   -0.83    2.12
   0 -12  -3    2.30    1.00
   1  12   3   16.03    3.16
  -1 -12  -3   15.02    1.79
  -2 -12  -3   50.70    4.23
   2  12   3   49.64    6.01
   3  12   3    1.50    3.60
  -3 -12  -3    2.74    1.34
  -4  12  -3    2.00    0.33
  -4 -12  -3    1.82    1.55
  -4  12  -3    1.30    0.38
  -5  12  -3   17.67    1.52
  -6  12  -3    2.04    0.50
  -6  12  -3    2.26    0.66
  -7  12  -3    0.48    0.72
  -7  13   3   17.75    2.45
  -6  13   3   82.32    6.80
  -5  13   3   64.33    5.56
  -4  13   3   21.35    2.74
  -3  13   3   11.77    2.01
  -2  13   3    4.45    1.77
  -1  13   3   -0.41    1.83
   0  13   3   35.69    4.25
   1  13   3   -1.31    3.42
   2  13   3   13.86    4.25
   3  13   3   12.13    4.11
  -3  14   3   -0.13    1.94
  -2  14   3   19.98    2.92
  -1  14   3    1.76    2.41
   0  14   3    5.71    3.09
   1  14   3    1.47    3.65
 -13   0   4    4.72    2.56
 -12   0   4   88.48    7.88
 -11   0   4   96.70    6.92
 -11   0   4   71.97    8.11
 -11   0   4   75.71    9.15
  10   0  -4  550.31   38.63
 -10   0   4  510.75   38.67
 -10   0   4  522.74   39.69
   9   0  -4   93.09    6.86
  -9   0   4   91.50    6.94
  -9   0   4   90.56    7.75
  -8   0   4  246.67   17.53
   8   0  -4  234.39   17.45
  -8   0   4  238.71   18.00
   7   0  -4    2.13    0.54
  -7   0   4    1.62    0.64
  -7   0   4    2.07    1.27
  -6   0   4   17.98    1.55
   6   0  -4   17.49    1.51
  -5   0   4  107.39    7.98
   5   0  -4  108.18    7.97
   4   0  -4   20.15    1.69
  -4   0   4   20.84    1.71
  -4   0   4   19.25    1.71
  -3   0   4    0.53    0.55
   3   0  -4    0.20    0.53
  -3   0   4    0.75    0.61
  -2   0   4  571.06   42.68
  -2   0   4  567.86   42.73
   2   0  -4  639.17   42.75
  -2   0   4  590.13   42.74
  -1   0   4  670.71   49.70
  -1   0   4  677.63   49.76
   1   0  -4  746.47   49.79
  -1   0   4  662.12   49.78
   0   0   4  380.65   29.03
   0   0  -4  428.99   29.05
   0   0   4  383.02   29.11
   0   0  -4  431.74   29.14
   0   0   4  372.23   29.16
   1   0   4   64.30    5.16
   1   0   4   73.12    5.11
   1   0   4   62.21    5.45
   1   0   4   59.92    5.26
  -1   0  -4   70.91    5.18
  -1   0  -4   76.69    5.32
  -2   0  -4 1670.03  122.97
  -2   0  -4 1701.70  122.86
   2   0   4 1800.87  122.78
   2   0   4 1588.54  122.85
   2   0   4 1603.79  123.28
  -3   0  -4   30.61    2.44
   3   0   4   22.61    3.67
   3   0   4   31.26    2.34
   3   0   4   25.63    2.45
  -3   0  -4   29.83    2.66
  -4   0  -4   16.72    1.58
   4   0   4   13.49    3.29
  -4   0  -4   17.79    2.25
   4   0   4   15.44    1.41
  -4   0  -4   15.25    1.82
   4   0   4   15.35    1.69
   5   0   4   29.93    2.22
   5   0   4   25.50    2.60
  -5   0  -4   24.04    3.00
  -5   0  -4   23.77    2.33
   6   0   4  297.03   23.79
  -6   0  -4  307.88   24.06
   6   0   4  342.76   23.41
  -6   0  -4  305.71   23.53
   7   0   4    1.26    0.68
  -7   0  -4    1.95    0.95
  -7   0  -4    0.75    2.21
   7   0   4    0.92    1.71
  -8   0  -4   -2.99    2.40
   8   0   4   -0.29    2.06
  -8   0  -4    0.19    0.94
  -9   0  -4  131.30   10.58
  -9   0  -4  125.91    9.55
   9   0   4  117.06   10.35
 -10   0  -4   28.18    4.30
 -10   0  -4   30.62    2.85
  11   0   4   31.02    2.65
 -11   0  -4   30.25    2.94
 -12   0  -4   14.95    1.97
  12   0   4   14.99    1.63
  13   0   4    0.79    0.91
 -13   0  -4    0.88    1.25
 -13  -1   4    0.35    2.38
 -12   1   4   15.42    5.10
 -12   1   4   12.01    3.03
 -12  -1   4   15.39    3.21
 -11  -1   4    0.20    2.92
 -11   1   4    1.11    0.79
 -11  -1   4    0.88    0.82
 -11   1   4    0.78    2.85
  10  -1  -4  285.36   19.70
 -10   1   4  248.25   20.79
 -10  -1   4  252.66   19.72
 -10   1   4  265.76   19.74
  10   1  -4  287.49   19.70
 -10  -1   4  195.02   21.29
 -10  -1   4  249.76   20.84
  -9  -1   4   59.69    4.45
  -9   1   4   57.03    4.45
   9   1  -4   56.77    4.36
   9  -1  -4   59.36    4.37
  -9   1   4   51.47    5.35
  -9  -1   4   51.17    5.33
   8  -1  -4   37.29    2.99
  -8   1   4   39.52    3.08
   8   1  -4   36.75    2.99
  -8  -1   4   42.09    3.09
  -8   1   4   35.40    3.71
  -8  -1   4   45.83    3.82
  -7   1   4  393.89   28.58
   7  -1  -4  389.47   28.53
  -7  -1   4  403.96   28.58
   7   1  -4  394.22   28.53
  -7   1   4  379.34   28.86
  -7  -1   4  380.44   28.87
   6   1  -4 1606.08  115.18
   6  -1  -4 1623.92  115.18
  -6   1   4 1577.32  115.21
  -6  -1   4 1553.00  115.21
  -5  -1   4  437.68   31.80
  -5   1   4  418.42   31.80
   5   1  -4  453.77   31.79
   5  -1  -4  439.82   31.79
  -4  -1   4   -0.11    0.55
  -4   1   4   -0.27    0.55
  -4   1   4    0.90    0.64
   4  -1  -4   -0.72    0.61
   4   1  -4   -0.42    0.55
   3   1  -4  560.74   39.16
   3  -1  -4  550.57   39.16
  -3   1   4  535.23   39.17
  -3  -1   4  535.78   39.12
  -3  -1   4  521.51   39.16
  -3   1   4  533.61   39.15
  -2  -1   4  321.48   22.69
  -2   1   4  313.84   22.78
  -2  -1   4  316.17   22.72
  -2  -1   4  310.26   22.74
   2   1  -4  316.33   22.76
   2  -1  -4  331.18   22.77
  -2   1   4  291.54   22.69
  -2   1   4  305.27   22.74
   1   1  -4    4.03    0.74
   1  -1  -4    2.63    0.69
  -1  -1   4    2.69    0.54
  -1  -1   4    2.22    0.69
  -1   1   4    2.16    0.79
  -1   1   4    2.12    0.51
   1   1  -4    2.11    0.57
  -1  -1   4    1.96    0.65
  -1   1   4    1.88    0.63
   0   1  -4    4.95    0.71
   0  -1   4    4.31    0.96
   0   1   4    5.06    1.16
   0   1  -4    5.65    0.84
   0   1   4    5.36    0.71
   0  -1   4    5.52    0.60
   0  -1   4    5.36    0.71
   0  -1  -4    5.10    0.72
   0  -1   4    3.86    0.87
   0   1   4    3.88    0.85
   0   1  -4    4.70    0.86
   0  -1  -4    4.99    0.86
   1  -1   4  133.38   10.76
   1   1   4  141.62   10.67
   1  -1   4  137.51   10.66
   1  -1   4  141.65   10.95
   1   1   4  132.06   10.91
   1   1   4  132.30   10.76
  -1   1  -4  146.11   10.77
  -1   1  -4  149.73   10.78
  -1  -1  -4  158.98   10.80
  -1  -1  -4  147.31   10.68
  -1   1  -4  146.72   10.67
   1  -1   4  157.09   10.60
   2  -1   4  550.83   36.89
   2  -1   4  561.23   37.69
  -2   1  -4  486.81   37.11
  -2  -1  -4  513.91   36.97
  -2   1  -4  500.97   36.97
  -2   1  -4  506.71   37.08
  -2  -1  -4  511.62   37.09
   2   1   4  477.44   36.97
   2  -1   4  489.74   36.98
   2   1   4  458.77   37.33
   2   1   4  512.56   36.90
   3  -1   4    0.38    0.54
  -3  -1  -4    0.07    0.62
   3  -1   4    0.85    0.73
   3   1   4   -1.71    2.39
   3   1   4   -0.17    0.70
   3   1   4    0.81    0.58
  -3   1  -4    0.63    0.93
  -3  -1  -4    0.53    0.98
  -3   1  -4    0.18    0.62
  -3   1  -4    0.14    1.21
  -4  -1  -4   28.93    2.50
  -4   1  -4   26.51    2.45
   4   1   4   32.77    2.39
  -4   1  -4   31.06    3.04
   4   1   4   25.86    4.07
   4   1   4   27.09    2.58
   4  -1   4   30.25    2.63
  -4  -1  -4   24.36    2.66
  -4   1  -4   29.40    2.71
   4  -1   4   31.01    2.34
   5   1   4   28.66    2.84
   5  -1   4   28.69    2.84
  -5   1  -4   30.10    3.31
   5   1   4   34.66    2.50
  -5  -1  -4   29.45    2.61
  -5   1  -4   27.11    2.57
   6   1   4    5.08    0.83
  -6   1  -4    5.47    2.10
   6   1   4    3.13    1.52
  -6  -1  -4    4.35    1.02
  -6   1  -4    3.77    0.98
   6  -1   4    1.82    1.51
  -7   1  -4   61.00    5.93
   7   1   4   69.57    4.86
   7   1   4   58.19    5.48
  -7  -1  -4   62.16    5.00
  -7   1  -4   57.20    4.95
   7  -1   4   61.81    5.53
   8   1   4   61.62    4.41
  -8  -1  -4   52.19    4.54
  -8   1  -4   55.80    4.55
   8   1   4   53.92    5.28
   8  -1   4   46.19    5.17
  -8   1  -4   59.24    5.64
  -9  -1  -4   15.23    2.00
   9   1   4   21.24    1.85
  -9   1  -4   17.59    2.03
  -9  -1  -4   19.80    3.44
   9  -1   4   16.86    3.38
  10   1   4  103.48    7.28
  10  -1   4  100.62   11.59
 -10  -1  -4   88.94    8.47
 -10  -1  -4   88.83    7.45
 -10   1  -4   85.17    8.54
  11   1   4   33.55    2.69
 -11  -1  -4   25.71    2.87
  12   1   4    4.66    1.11
  12   1   4   -1.67    7.25
 -12  -1  -4    2.22    1.34
 -13  -1  -4   13.05    1.94
 -16  -2   4    3.39    2.89
 -14  -2   4    4.69    2.69
 -13  -2   4   23.11    3.55
 -12  -2   4   19.16    3.39
 -11  -2   4    1.44    0.78
 -10  -2   4   71.82    5.93
 -10  -2   4   48.32    3.97
  -9  -2   4    3.26    4.10
  -9  -2   4    6.60    0.92
   9  -2  -4    5.52    0.76
  -9  -2   4    2.85    2.37
  -8  -2   4   42.00    3.16
  -8  -2   4   38.41    3.83
   8  -2  -4   38.51    3.06
  -7  -2   4    0.84    1.31
  -7  -2   4   -0.31    0.56
   7  -2  -4    0.14    0.47
  -6  -2   4  468.55   34.55
   6  -2  -4  481.29   34.52
  -5  -2   4  223.55   16.60
   5  -2  -4  224.33   16.58
  -5   2   4  235.77   16.65
   4  -2  -4   26.70    2.01
  -4   2   4   24.64    2.10
  -4  -2   4   22.53    2.00
   3  -2  -4  197.76   13.58
  -3   2   4  179.88   13.62
  -3  -2   4  181.85   13.52
  -3  -2   4  182.59   13.57
  -2   2   4   17.01    1.63
  -2  -2   4   15.60    1.42
   2  -2  -4   18.11    1.58
  -2  -2   4   15.55    1.48
  -2  -2   4   16.73    1.40
   2  -2  -4   18.79    1.51
  -1  -2   4  700.25   51.52
  -1   2   4  685.17   51.63
   1  -2  -4  732.26   51.59
   1   2  -4  728.09   51.47
  -1  -2   4  695.36   51.55
   1  -2  -4  746.73   51.57
  -1  -2   4  686.94   51.48
   0  -2   4    1.16    0.38
   0  -2  -4    0.37    0.41
   0  -2   4    0.58    0.83
   0   2   4    0.26    1.02
   0  -2   4    0.92    0.48
   0  -2  -4    1.65    0.91
   0   2  -4    1.82    0.56
   0  -2   4    0.04    0.72
   0  -2  -4    1.24    0.55
   0  -2  -4    0.39    0.68
   1  -2   4  113.93    8.49
   1  -2   4  121.04    8.93
  -1  -2  -4  100.96    8.39
   1   2   4   97.72    8.75
  -1   2  -4  123.04    8.56
  -1  -2  -4  125.90    8.73
   1  -2   4  105.32    8.59
  -1  -2  -4  121.65    8.61
   1  -2   4  126.40    8.41
  -1  -2  -4  119.24    8.50
   2  -2   4  707.13   54.33
   2   2   4  658.70   54.13
  -2   2  -4  746.29   53.89
   2  -2   4  771.08   53.68
  -2  -2  -4  775.33   54.03
  -2  -2  -4  791.52   53.80
  -2  -2  -4  783.10   53.91
   2  -2   4  764.99   53.80
  -2  -2  -4  678.53   53.67
  -3  -2  -4  256.57   18.32
   3   2   4  240.62   18.81
   3   2   4  250.65   17.91
  -3   2  -4  229.04   18.15
  -3  -2  -4  247.31   17.98
   3  -2   4  238.08   18.00
  -3  -2  -4  249.62   18.13
  -4  -2  -4   13.46    1.45
   4   2   4   15.36    1.34
   4   2   4   13.16    3.31
  -4   2  -4   11.72    2.01
  -4  -2  -4   12.92    2.16
  -4  -2  -4   14.08    1.73
   4  -2   4   13.38    1.61
   5   2   4  156.28   10.56
   5  -2   4  133.62   10.81
  -5   2  -4  130.92   11.10
  -5  -2  -4  138.07   10.84
  -5  -2  -4  138.21   10.65
   6  -2   4   88.88    7.30
  -6   2  -4   83.18    7.64
  -6  -2  -4   94.48    6.98
  -7   2  -4    3.27    2.48
   7   2   4    2.09    0.81
   7  -2   4    2.61    1.90
  -7  -2  -4    1.78    0.96
   8   2   4  103.77    7.14
  -8   2  -4   90.82    8.24
  -8  -2  -4   85.33    7.23
   8  -2   4   85.40    7.93
   9   2   4  299.03   20.14
  -9   2  -4  258.31   21.21
  -9  -2  -4  245.32   20.25
   9  -2   4  273.23   23.33
 -10   2  -4  279.25   21.61
 -10  -2  -4  276.28   20.56
 -11  -2  -4    2.04    1.23
  12   2   4   14.26    7.30
 -12  -2  -4    9.04    1.67
 -13  -2  -4   -0.99    1.35
 -16  -3   4    9.72    3.04
 -16   3   4    0.77    2.65
 -14   3   4    8.45    2.88
 -14  -3   4    6.40    2.80
 -13  -3   4    5.18    2.64
 -13   3   4    4.32    2.45
 -12  -3   4   -1.40    2.43
 -12   3   4    0.67    2.31
 -11  -3   4    1.89    2.72
 -11  -3   4    0.30    0.73
 -11   3   4    0.18    2.63
 -11   3   4    0.23    0.80
 -10   3   4   10.52    3.27
 -10  -3   4   11.52    3.36
 -10   3   4   13.67    1.36
 -10  -3   4   11.79    1.32
  -9  -3   4  218.74   17.01
   9   3  -4  235.54   16.95
   9  -3  -4  235.85   16.95
  -9   3   4  230.44   17.87
  -9  -3   4  221.00   17.86
  -9   3   4  239.29   17.04
  -8  -3   4    3.09    3.56
  -8  -3   4   -0.48    0.65
  -8   3   4    0.04    0.67
   8  -3  -4    0.22    0.49
   8   3  -4   -0.34    0.48
  -8   3   4    1.80    1.78
  -8  -3   4   -0.44    1.76
  -7  -3   4  168.60   12.21
  -7   3   4  170.97   12.22
   7   3  -4  170.25   12.15
   7  -3  -4  158.99   12.14
  -7   3   4  159.82   12.52
  -7  -3   4  163.64   12.57
  -6  -3   4 1074.74   78.89
  -6   3   4 1101.02   78.90
   6   3  -4 1089.69   78.85
   6  -3  -4 1090.79   78.85
  -5   3   4   30.38    2.56
   5   3  -4   32.77    2.54
  -5   3   4   33.97    2.67
   5  -3  -4   33.61    2.55
  -5  -3   4   31.27    2.56
   4   3  -4  415.89   30.41
  -4   3   4  427.67   30.51
   4  -3  -4  433.97   30.42
  -4  -3   4  405.72   30.43
  -4   3   4  411.65   30.43
   3   3  -4  471.15   31.35
   3  -3  -4  422.84   31.49
  -3   3   4  379.82   31.56
  -3  -3   4  382.99   31.41
  -3  -3   4  397.83   31.49
  -3   3   4  385.14   31.49
  -2  -3   4   68.42    5.25
  -2   3   4   72.45    5.48
   2  -3  -4   78.51    5.42
  -2   3   4   66.72    5.28
  -2  -3   4   69.76    5.28
  -2  -3   4   72.87    5.35
  -2   3   4   71.35    5.35
   2  -3  -4   75.32    5.35
  -1  -3   4  682.40   50.07
  -1   3   4  676.71   50.25
   1  -3  -4  739.72   50.19
  -1  -3   4  678.46   50.13
  -1   3   4  664.99   50.12
  -1   3   4  678.13   50.06
  -1  -3   4  676.38   50.06
   1  -3  -4  754.44   50.13
   0  -3   4   15.35    1.20
   0   3   4   14.78    1.31
   0  -3   4   13.62    1.61
   0  -3   4   15.63    1.32
   0   3   4   11.54    1.71
   0   3  -4   14.54    1.27
   0  -3  -4   16.40    1.65
   0  -3   4   14.35    1.48
   0   3   4   14.49    1.45
   0  -3  -4   15.56    1.33
   0  -3  -4   15.47    1.46
  -1  -3  -4  258.02   17.53
  -1  -3  -4  202.25   17.43
  -1   3  -4  243.83   17.52
  -1  -3  -4  252.17   17.74
   1  -3   4  260.63   17.43
  -1  -3  -4  249.45   17.63
   1  -3   4  261.64   17.99
   1   3   4  221.09   17.80
   1   3   4  235.26   17.52
   1  -3   4  242.65   17.53
  -2  -3  -4   81.07    6.41
   2   3   4   71.39    6.92
  -2  -3  -4   93.54    6.88
   2  -3   4   85.85    6.55
   2   3   4   83.28    6.54
  -2  -3  -4   97.67    6.68
  -2   3  -4   92.04    6.62
  -2  -3  -4   99.05    6.55
  -2   3  -4   84.61    6.51
  -3  -3  -4   16.09    1.46
   3   3   4   13.76    2.70
  -3  -3  -4   12.98    1.26
  -3   3  -4   16.00    1.42
   3   3   4   15.33    1.54
  -3  -3  -4   16.39    2.07
   3  -3   4   15.17    1.53
  -3   3  -4   14.39    1.75
  -3  -3  -4   15.72    1.74
  -4   3  -4  122.41    9.55
  -4  -3  -4  129.99    9.59
  -4   3  -4  120.00    9.87
   4   3   4  119.31   10.77
   4   3   4  113.54    9.66
   4  -3   4  129.37    9.73
  -4  -3  -4  147.47   10.12
   4   3   4  146.22    9.54
  -4  -3  -4  119.35    9.75
  -5  -3  -4  198.34   14.66
  -5   3  -4  184.01   14.61
   5   3   4  185.20   14.83
   5   3   4  218.22   14.58
  -5  -3  -4  209.72   15.20
  -5   3  -4  189.56   15.06
   5  -3   4  203.50   14.89
  -5  -3  -4  190.25   14.82
  -6   3  -4  104.75    9.21
   6   3   4  127.62    8.48
  -6  -3  -4  120.50    9.20
  -6  -3  -4  116.46    8.58
  -6   3  -4  106.96    8.51
   6   3   4   98.13    8.80
   6  -3   4  102.13    8.88
   7   3   4  143.40    9.41
  -7   3  -4  126.56   10.40
  -7  -3  -4  123.96   10.19
  -7  -3  -4  120.00    9.49
  -7   3  -4  119.77    9.45
   7   3   4  115.15    9.92
   7  -3   4  113.53    9.97
  -8  -3  -4  330.44   23.67
  -8   3  -4  332.20   23.89
  -8  -3  -4  325.80   22.92
  -8   3  -4  294.68   22.85
   8   3   4  294.66   23.47
   8  -3   4  302.50   23.53
  -9  -3  -4   39.14    4.48
  -9   3  -4   33.92    3.29
  -9   3  -4   45.40    5.02
  -9  -3  -4   42.74    3.43
 -10   3  -4    9.25    3.59
 -10  -3  -4   10.31    1.60
 -10   3  -4    8.04    1.47
 -11  -3  -4    0.49    1.19
 -11   3  -4    0.23    1.15
 -12  -3  -4   17.58    2.08
 -12   3  -4   13.46    1.94
 -13  -3  -4    2.97    1.42
 -13   3  -4    1.36    1.30
 -16  -4   4    0.58    2.60
 -16   4   4   -1.66    2.50
 -15   4   4   -2.94    2.70
 -15  -4   4   -1.56    2.68
 -14   4   4   25.56    3.87
 -14  -4   4   31.65    4.10
 -13  -4   4   15.37    3.28
 -13   4   4   21.32    3.31
 -12   4   4   15.46    2.97
 -12  -4   4   11.44    2.85
 -11  -4   4   -0.04    0.77
 -11   4   4    1.35    2.47
  11  -4  -4    0.53    0.62
  11   4  -4    0.07    0.61
 -11   4   4    1.07    0.82
 -11  -4   4    2.14    2.65
 -10  -4   4    3.37    0.82
 -10   4   4    3.42    0.88
  -9   4   4    0.35    0.68
  -9  -4   4    1.12    0.69
   9   4  -4    0.96    0.56
   9  -4  -4    0.24    0.52
  -9   4   4    0.31    2.34
  -9  -4   4   -0.17    2.67
  -8   4   4   61.03    4.71
  -8  -4   4   59.42    4.69
   8   4  -4   63.94    4.63
   8  -4  -4   61.03    4.62
  -8   4   4   61.95    5.40
  -8  -4   4   57.56    5.48
  -7  -4   4  407.36   29.51
  -7   4   4  416.82   29.53
   7   4  -4  415.94   29.45
   7  -4  -4  391.23   29.44
  -7   4   4  392.40   29.85
  -7  -4   4  401.88   29.90
  -6  -4   4  294.29   21.96
  -6   4   4  306.95   21.98
   6   4  -4  309.45   21.93
   6  -4  -4  294.50   21.92
   5   4  -4   15.97    1.37
   5  -4  -4   16.54    1.37
  -5  -4   4   16.49    3.37
  -5   4   4   16.43    1.61
  -5  -4   4   16.25    1.41
  -5   4   4   13.75    1.42
   4   4  -4   66.74    4.81
   4  -4  -4   65.59    4.81
  -4   4   4   65.71    4.96
  -4  -4   4   59.77    4.81
  -4   4   4   62.60    4.83
  -3   4   4    3.61    0.62
   3  -4  -4    4.30    0.61
   3   4  -4    3.50    0.61
  -3   4   4    3.83    0.93
  -3  -4   4    3.68    0.47
  -3  -4   4    4.49    0.68
  -2   4   4    1.01    0.88
   2  -4  -4    1.16    0.54
  -2   4   4    1.55    0.46
  -2  -4   4    1.80    0.39
  -2  -4   4    0.84    0.40
   2  -4  -4    1.90    0.79
  -2  -4   4    0.56    0.53
  -2   4   4    1.48    0.60
   2   4  -4    0.92    0.55
  -1  -4   4  131.19    9.18
  -1  -4   4  123.93    9.28
  -1   4   4  117.47    9.51
   1  -4  -4  127.92    9.44
  -1  -4   4  122.49    9.36
  -1   4   4  120.49    9.34
  -1  -4   4  117.02    9.27
  -1   4   4  122.80    9.28
   1   4  -4  130.85    9.34
   1  -4  -4  135.86    9.35
   0   4  -4    3.61    0.59
   0   4   4    3.16    0.59
   0   4   4    2.77    1.17
   0  -4   4    3.63    0.41
   0  -4  -4    4.42    1.02
   0  -4  -4    3.34    0.61
   0   4  -4    3.30    0.42
   0  -4   4    3.21    0.80
   0   4   4    3.49    0.76
   0  -4   4    3.43    0.59
   0   4  -4    2.49    0.69
   0  -4  -4    2.71    0.72
  -1   4  -4    8.83    0.90
  -1   4  -4    9.95    0.96
  -1  -4  -4    7.34    0.84
  -1  -4  -4    7.71    1.39
  -1  -4  -4   10.72    1.15
   1  -4   4    7.67    0.96
  -1  -4  -4   10.22    1.00
   1   4   4   10.39    1.01
  -1   4  -4    8.51    1.10
   1   4   4   10.37    1.63
   2   4   4    5.97    1.71
   2   4   4    7.36    0.96
   2  -4   4    6.79    0.96
  -2  -4  -4    7.18    0.92
  -2   4  -4    7.61    0.89
  -2  -4  -4    7.90    1.53
  -2  -4  -4    7.26    0.78
  -2   4  -4    7.26    1.08
  -2   4  -4    7.43    1.04
  -2  -4  -4    8.69    1.13
  -3  -4  -4   13.26    1.28
   3   4   4   14.85    2.67
   3   4   4   16.59    1.59
  -3  -4  -4   16.32    2.17
  -3   4  -4   14.43    1.69
  -3  -4  -4   17.94    1.73
  -3   4  -4   16.32    1.45
  -3   4  -4   14.17    1.66
   3  -4   4   13.83    1.55
  -3  -4  -4   17.50    1.51
  -4  -4  -4   73.87    5.78
   4  -4   4   69.49    5.38
   4   4   4   56.77    6.56
  -4   4  -4   60.17    5.45
   4   4   4   62.63    5.31
  -4   4  -4   65.34    5.34
  -4  -4  -4   71.68    5.42
  -4   4  -4   67.21    5.15
  -4  -4  -4   71.35    5.20
   5   4   4  105.12    8.41
   5  -4   4  107.11    8.47
  -5  -4  -4  110.64    8.20
   5  -4   4  128.91   10.53
  -5  -4  -4  121.77    8.81
  -5   4  -4  109.33    8.16
  -5   4  -4  104.73    8.34
  -5  -4  -4  112.56    8.41
  -5   4  -4   96.78    8.61
   5   4   4   94.99    9.55
  -6   4  -4  963.73   70.83
  -6  -4  -4 1095.11   70.92
  -6   4  -4  880.61   70.41
  -6  -4  -4  999.81   70.51
   6   4   4  944.84   70.59
   6  -4   4  951.83   70.64
  -6  -4  -4 1021.17   70.32
  -6   4  -4  942.24   70.25
  -7  -4  -4  131.22    9.66
   7   4   4  103.19    9.29
   7  -4   4  110.26    9.44
  -7  -4  -4  127.46    8.88
  -7   4  -4  110.11    8.77
  -8   4  -4   18.69    3.46
  -8  -4  -4   13.02    2.88
  -8  -4  -4   15.42    1.75
  -8   4  -4   11.44    1.58
  -9  -4  -4    0.87    2.48
  -9  -4  -4    2.34    1.12
  -9   4  -4    0.52    0.97
  -9   4  -4    2.46    3.12
 -10   4  -4   19.66    4.20
 -10  -4  -4   16.50    2.08
 -10   4  -4   16.45    1.96
  10   4   4   20.33    1.94
  11   4   4    1.68    1.07
 -11  -4  -4    0.41    1.19
 -11   4  -4   -0.59    1.12
 -12  -4  -4   15.60    2.04
 -12   4  -4   13.10    1.89
  12   4   4   16.78    1.83
 -13  -4  -4   30.39    3.20
 -13   4  -4   28.93    3.08
 -15   5   4   31.91    4.22
 -15  -5   4   34.98    4.41
 -13  -5   4    2.95    2.40
 -13   5   4    2.60    2.38
 -12   5   4   13.47    2.81
 -12  -5   4   13.42    2.92
 -11  -5   4    7.36    2.87
 -11   5   4   11.96    1.35
 -11   5   4    8.75    2.61
 -11  -5   4    9.97    1.24
 -10  -5   4  170.42   12.47
 -10   5   4  144.34   13.36
 -10  -5   4  163.64   13.57
 -10   5   4  174.09   12.50
  -9   5   4  131.80   10.58
  -9  -5   4  122.56   10.54
  -9  -5   4  134.70   11.79
   9   5  -4  162.67   10.58
   9  -5  -4  159.81   10.57
  -9   5   4  128.34   11.59
  -8  -5   4   40.04    3.16
  -8   5   4   40.30    3.19
  -8   5   4   37.38    4.15
   8  -5  -4   39.93    3.09
   8   5  -4   40.79    3.10
  -8  -5   4   36.91    4.23
   7   5  -4   92.46    5.96
  -7  -5   4   74.75    6.10
  -7   5   4   73.45    6.11
   7  -5  -4   73.81    6.03
   7   5  -4   78.79    6.04
  -7   5   4   74.73    6.60
  -7  -5   4   77.37    6.65
  -6  -5   4  462.35   34.31
  -6   5   4  473.95   34.33
   6  -5  -4  465.01   34.26
  -6   5   4  468.21   34.56
  -6  -5   4  458.98   34.59
   6   5  -4  491.33   34.27
   5  -5  -4   53.64    4.01
   5   5  -4   57.28    4.02
  -5  -5   4   48.95    4.05
  -5   5   4   51.72    4.07
   4  -5  -4  102.03    7.32
   4   5  -4  104.04    7.33
  -4  -5   4   92.12    7.35
  -4   5   4   97.09    7.36
   3  -5  -4  197.74   13.98
  -3   5   4  198.56   13.96
  -3  -5   4  179.20   13.88
   3   5  -4  204.13   13.99
  -3  -5   4  196.95   14.02
  -3   5   4  191.92   14.01
  -3  -5   4  190.13   13.95
   2   5  -4  660.70   45.82
   2  -5  -4  657.79   45.82
  -2   5   4  627.69   45.78
   2  -5  -4  638.61   45.92
  -2   5   4  621.08   45.84
  -2  -5   4  605.80   45.84
  -2  -5   4  614.76   45.78
   1   5  -4    8.77    0.94
   1  -5  -4    7.95    1.16
  -1   5   4    7.64    0.84
  -1  -5   4    8.18    0.85
  -1  -5   4    8.08    1.01
  -1   5   4    8.25    0.96
   1  -5  -4    9.52    0.96
  -1  -5   4    8.08    0.66
   0  -5  -4    1.62    0.58
   0   5   4    1.08    0.70
   0  -5  -4    1.12    1.01
   0   5   4    1.17    0.51
   0  -5   4    1.00    0.75
   0  -5   4    1.75    0.56
   0   5  -4    2.51    0.64
  -1  -5  -4    0.42    0.45
   1  -5   4    1.50    0.67
  -1  -5  -4    0.36    0.54
  -1  -5  -4    1.08    1.09
  -1   5  -4    0.82    0.33
   1   5   4    0.37    0.60
  -1   5  -4    0.92    0.53
  -1   5  -4    0.65    0.66
  -1  -5  -4    0.39    0.69
   2   5   4    0.91    0.71
   2  -5   4    0.55    0.71
  -2  -5  -4    0.07    1.19
  -2  -5  -4    1.22    0.63
  -2   5  -4    0.46    0.62
  -2   5  -4    1.25    0.56
  -2  -5  -4    0.50    0.45
  -2   5  -4    0.58    0.74
  -2  -5  -4    0.61    0.85
  -3  -5  -4    3.05    1.47
  -3  -5  -4    3.27    0.57
  -3   5  -4    3.29    1.03
  -3  -5  -4    4.66    0.79
  -3   5  -4    3.29    1.01
  -3  -5  -4    3.82    0.98
   3   5   4    3.51    0.98
   3  -5   4    3.68    1.03
  -3   5  -4    3.22    0.69
  -4  -5  -4    5.76    0.73
  -4  -5  -4    5.77    0.98
  -4   5  -4    6.67    1.46
  -4   5  -4    5.80    0.92
  -4  -5  -4    5.43    1.80
   4   5   4    6.92    1.28
   4  -5   4    5.88    1.36
  -4   5  -4    5.79    1.21
  -4  -5  -4    7.73    1.27
   5  -5   4  695.66   49.86
  -5   5  -4  669.88   49.52
  -5   5  -4  638.05   49.87
  -5  -5  -4  764.10   50.14
  -5   5  -4  635.75   49.67
  -5  -5  -4  717.19   49.77
  -5  -5  -4  729.89   49.59
   5   5   4  626.75   49.76
  -6   5  -4    8.74    2.52
  -6  -5  -4   15.20    2.51
   6   5   4   10.18    2.13
  -6   5  -4   11.16    1.67
  -6  -5  -4   12.12    1.85
  -6  -5  -4   14.79    1.54
  -6   5  -4   11.84    1.39
   6  -5   4   11.95    2.24
  -7   5  -4   45.85    4.30
  -7  -5  -4   61.58    5.08
  -7   5  -4   57.13    5.34
  -7  -5  -4   48.95    4.39
   7   5   4   47.26    4.88
   7  -5   4   49.68    5.05
  -7  -5  -4   52.51    4.17
  -7   5  -4   49.96    4.09
   8   5   4   51.78    3.67
  -8  -5  -4   37.92    4.61
  -8   5  -4   42.15    4.99
  -8  -5  -4   43.55    3.73
  -8   5  -4   39.81    3.64
   9   5   4    3.05    1.05
  -9   5  -4    1.37    2.89
  -9   5  -4    3.45    1.12
  -9  -5  -4    3.01    1.12
 -10   5  -4   14.96    3.86
 -10  -5  -4   16.41    2.00
 -10   5  -4   11.41    1.81
  10   5   4   19.92    1.84
 -11   5  -4    5.30    1.36
 -11   5  -4    4.97    3.60
 -11  -5  -4    5.76    1.46
  11   5   4    6.92    1.28
 -12  -5  -4   33.48    3.44
 -12   5  -4   31.91    3.36
  15   6  -4    6.02    0.98
 -15  -6   4    7.33    2.91
 -15   6   4    1.19    2.53
 -14  -6   4   18.50    4.21
 -14   6   4   22.21    3.99
  13   6  -4    6.15    0.85
  12   6  -4    5.51    0.77
  11   6  -4   78.54    5.39
 -11   6   4   68.50    5.56
 -11  -6   4   64.07    5.52
 -10   6   4  154.70   11.72
 -10  -6   4  147.08   11.67
  10   6  -4  179.71   11.56
 -10   6   4  116.61   12.32
 -10  -6   4  108.52   12.37
   9   6  -4   24.62    1.79
  -9   6   4   20.59    2.02
  -9  -6   4   20.11    1.96
  -9   6   4   22.81    2.24
  -8  -6   4   -0.31    2.19
  -8  -6   4    1.33    0.61
  -8   6   4    1.43    0.70
  -8   6   4    2.97    1.01
   8   6  -4    1.80    0.59
   8  -6  -4    1.99    0.56
   8   6  -4    2.14    0.34
  -8   6   4    3.53    2.35
  -7  -6   4  100.07    7.86
  -7   6   4  105.28    7.89
   7   6  -4  111.54    7.81
   7  -6  -4  105.46    7.80
  -7   6   4   99.58    8.41
  -7   6   4  111.25    8.08
  -7  -6   4   98.12    8.39
  -6   6   4    0.03    0.58
  -6  -6   4    1.20    0.52
   6   6  -4    0.74    0.45
   6  -6  -4    0.69    0.42
  -6   6   4    1.24    1.00
  -6   6   4    1.48    1.25
  -6  -6   4    1.27    1.06
  -5   6   4    1.16    0.61
  -5  -6   4    0.97    0.53
   5   6  -4    1.43    0.45
   5  -6  -4    1.33    0.47
  -5   6   4    1.41    0.90
  -4   6   4  142.09   11.60
  -4  -6   4  155.99   11.87
   4   6  -4  163.12   11.39
   4  -6  -4  161.74   11.39
  -4  -6   4  146.77   11.42
  -4   6   4  153.67   11.43
   3  -6  -4   26.12    1.96
  -3  -6   4   23.44    1.82
  -3   6   4   24.38    1.94
   3   6  -4   25.62    1.96
  -3  -6   4   23.83    1.93
  -3  -6   4   25.41    2.03
  -3   6   4   25.43    2.01
   2   6  -4   72.64    5.45
   2  -6  -4   74.54    5.45
   2  -6  -4   74.82    5.61
  -2  -6   4   72.45    5.51
  -2   6   4   74.00    5.50
  -2   6   4   72.40    5.42
  -2  -6   4   71.23    5.42
  -1   6   4  192.03   14.15
  -1  -6   4  190.57   14.15
   1  -6  -4  198.41   14.33
  -1  -6   4  190.64   14.25
  -1   6   4  191.86   14.23
   1   6  -4  199.45   14.18
   1  -6  -4  194.41   14.18
   0  -6  -4  104.62    7.83
   0   6  -4  101.11    7.62
   0  -6  -4  107.06    7.64
   0   6   4   98.94    7.59
   0  -6   4  102.63    7.60
  -1  -6  -4   23.75    2.14
   1   6   4   19.23    1.70
  -1  -6  -4   19.91    1.65
  -1   6  -4   20.60    1.73
   1  -6   4   19.72    1.73
  -1  -6  -4   15.46    1.57
  -1  -6  -4   22.66    1.79
  -1   6  -4   19.88    1.62
  -2   6  -4   21.62    1.87
  -2  -6  -4   17.90    1.80
   2  -6   4   25.76    2.06
  -2  -6  -4   26.92    2.49
  -2   6  -4   23.70    1.79
  -2  -6  -4   24.17    1.92
  -2   6  -4   22.02    1.99
  -2  -6  -4   24.68    2.07
   2   6   4   22.90    1.99
  -3  -6  -4   10.49    1.11
  -3   6  -4    8.66    1.15
  -3   6  -4    9.03    1.03
  -3  -6  -4    8.34    1.78
   3   6   4    9.74    1.32
   3  -6   4    8.71    1.35
  -3  -6  -4    7.51    0.91
  -3   6  -4   10.38    1.24
  -3  -6  -4    9.96    1.27
  -4  -6  -4   11.05    2.00
  -4  -6  -4    7.08    0.89
  -4   6  -4    7.02    1.43
  -4  -6  -4   10.18    1.14
   4   6   4    5.36    1.44
   4  -6   4    9.63    1.62
  -4   6  -4    9.19    1.02
  -4   6  -4    9.10    1.29
  -4  -6  -4   10.34    1.40
  -5  -6  -4  229.47   15.85
  -5   6  -4  191.74   16.09
  -5  -6  -4  259.24   16.51
  -5   6  -4  195.02   15.93
  -5  -6  -4  234.60   16.06
  -5   6  -4  208.24   15.77
   5   6   4  198.25   16.12
   5  -6   4  220.37   16.21
  -6   6  -4  871.42   62.07
  -6  -6  -4  951.86   62.18
  -6   6  -4  826.79   61.48
  -6   6  -4  789.85   61.65
  -6  -6  -4  898.87   61.57
  -6  -6  -4  875.85   61.75
   6   6   4  734.08   61.87
   6  -6   4  870.93   62.06
  -7  -6  -4   25.06    2.28
  -7   6  -4   21.22    2.17
  -7   6  -4   28.31    3.46
   7  -6   4   25.27    3.50
   7   6   4   19.10    3.20
  -7  -6  -4   32.32    3.50
  -7   6  -4   20.36    2.47
  -7  -6  -4   23.89    2.57
  -8   6  -4   37.00    3.31
   8   6   4   31.43    4.39
  -8  -6  -4   52.39    4.60
   8  -6   4   37.22    4.62
  -8   6  -4   37.67    4.57
  -8   6  -4   40.71    3.63
  -8  -6  -4   38.54    3.72
  -8  -6  -4   40.35    3.41
  -9  -6  -4    2.19    1.71
  -9   6  -4    1.85    2.98
  -9  -6  -4    1.65    1.14
  -9   6  -4    1.56    1.00
 -10   6  -4    0.60    2.97
 -10  -6  -4    1.61    1.18
 -10   6  -4    0.47    1.08
  10   6   4    1.41    1.10
  11   6   4   14.01    1.68
 -11   6  -4    9.94    3.47
 -11  -6  -4    9.80    1.80
 -11   6  -4   10.38    1.66
  12   6   4    1.22    1.25
 -12  -6  -4   -1.55    1.34
 -12   6  -4   -1.14    1.20
  14   7  -4    1.76    0.70
 -14  -7   4   -0.36    2.52
 -14   7   4   -0.32    2.42
 -13   7   4    3.36    2.43
 -13  -7   4    3.34    2.68
  13   7  -4    2.65    0.66
 -12  -7   4   -0.34    2.63
  12   7  -4    1.24    0.55
 -12   7   4    2.31    2.38
 -11   7   4   18.46    1.89
 -11  -7   4   17.28    1.78
  11   7  -4   20.24    1.58
 -10   7   4   12.88    2.84
 -10  -7   4   12.31    2.92
 -10   7   4   23.87    2.02
  10   7  -4   23.35    1.72
 -10  -7   4   18.26    1.92
 -10   7   4   25.80    2.34
  -9  -7   4  114.95    8.41
  -9   7   4  114.17    8.44
  -9   7   4  117.82    8.65
  -9   7   4   97.36    9.20
  -9  -7   4   99.95    9.25
  -8  -7   4   36.35    3.01
  -8   7   4   38.36    3.06
  -8   7   4   39.27    4.45
  -8  -7   4   35.30    4.14
  -8   7   4   40.83    3.34
  -7   7   4    4.64    0.84
  -7  -7   4    3.98    2.86
  -7  -7   4    5.49    0.80
  -7   7   4    4.39    1.17
   7   7  -4    6.66    0.72
   7  -7  -4    5.65    0.69
  -7   7   4    2.88    2.06
  -7  -7   4    9.12    2.39
  -6   7   4   81.70    6.30
   6   7  -4   85.62    5.99
  -6  -7   4   95.32    7.26
  -6  -7   4   85.81    6.64
  -6   7   4   71.27    6.46
   6  -7  -4   78.44    5.97
  -6  -7   4   78.09    6.05
  -6   7   4   79.26    6.08
   5   7  -4   74.08    5.20
   5  -7  -4   64.83    5.18
  -5   7   4   73.73    5.54
  -5   7   4   65.88    5.50
  -5  -7   4   74.12    5.62
  -5  -7   4   67.68    5.26
  -5   7   4   67.64    5.27
  -4   7   4    1.67    0.48
  -4  -7   4    1.66    0.44
   4   7  -4    2.32    0.48
  -4   7   4    3.25    1.00
   4  -7  -4    2.99    0.48
  -4  -7   4    1.28    0.90
  -4  -7   4    1.96    0.58
  -4   7   4    1.42    0.57
  -3   7   4   54.97    4.37
   3  -7  -4   57.18    4.37
  -3  -7   4   58.62    4.38
  -3   7   4   57.14    4.75
   3   7  -4   62.45    4.39
  -3  -7   4   59.27    4.45
  -3   7   4   59.66    4.45
   2   7  -4  122.86    8.58
   2  -7  -4  120.30    8.57
  -2   7   4  105.71    8.91
  -2   7   4  116.58    8.57
   2  -7  -4  112.33    8.73
  -2  -7   4  115.59    8.56
  -2  -7   4  117.46    8.66
  -2   7   4  110.23    8.63
   1   7  -4    0.71    0.48
   1  -7  -4    0.63    0.48
  -1   7   4   -0.31    1.24
   1  -7  -4    1.34    0.87
  -1  -7   4    0.59    0.68
  -1   7   4    0.74    0.64
  -1   7   4    0.59    0.46
  -1  -7   4    0.60    0.47
   0   7  -4    3.97    0.67
   0  -7  -4    3.70    0.66
   0   7   4    4.73    1.46
   0  -7   4    3.89    0.72
   0   7   4    3.91    0.68
   0  -7  -4    5.18    1.12
   1   7   4   16.85    2.42
   1   7   4   19.47    1.68
   1  -7   4   21.93    1.73
  -1  -7  -4   19.00    2.08
  -1   7  -4   20.12    1.69
  -1  -7  -4   20.60    1.68
  -1  -7  -4   15.10    1.55
  -2  -7  -4    1.71    0.53
   2   7   4    1.37    1.81
  -2  -7  -4    1.18    0.60
  -2  -7  -4    0.86    1.24
  -2   7  -4    1.29    0.53
   2   7   4    1.49    0.81
   2  -7   4    1.66    0.86
  -2   7  -4    1.35    0.71
  -2  -7  -4    2.35    0.76
   3   7   4    6.91    2.52
  -3   7  -4    5.55    0.71
  -3  -7  -4    4.72    1.57
  -3  -7  -4    4.59    0.82
  -3  -7  -4    4.18    0.66
   3   7   4    2.48    1.10
   3  -7   4    4.71    1.24
  -3   7  -4    3.86    0.73
  -3   7  -4    4.74    0.97
  -3  -7  -4    5.95    1.03
  -4   7  -4    1.90    0.69
   4   7   4    2.77    3.11
  -4   7  -4    1.72    0.86
  -4  -7  -4    0.93    1.57
   4   7   4    2.10    1.36
   4  -7   4    2.82    1.53
  -4   7  -4    1.42    0.94
  -4  -7  -4    4.73    1.06
  -4  -7  -4    2.82    0.61
  -4  -7  -4    4.60    0.85
  -5   7  -4  124.60   11.08
  -5   7  -4  147.59   11.06
  -5  -7  -4  153.84   11.53
  -5  -7  -4  163.63   10.96
  -5  -7  -4  158.27   11.14
   5   7   4  131.63   11.30
   5  -7   4  139.82   11.37
   5   7   4  124.68   12.31
  -5   7  -4  148.94   10.88
   6   7   4   24.64    3.22
  -6  -7  -4   27.72    2.32
  -6   7  -4   22.71    2.77
  -6   7  -4   23.28    2.17
  -6  -7  -4   29.40    3.29
   6  -7   4   23.34    3.40
  -6   7  -4   23.26    2.46
  -6  -7  -4   24.49    2.59
  -7   7  -4   84.82    6.77
  -7   7  -4   82.27    7.48
  -7  -7  -4  105.38    7.79
  -7  -7  -4   91.26    7.11
  -7   7  -4   75.44    6.94
  -7  -7  -4  101.22    6.91
  -8  -7  -4   31.55    2.73
  -8   7  -4   28.18    2.57
   8  -7   4   23.61    3.84
  -8   7  -4   25.76    3.84
  -8   7  -4   25.82    2.84
  -8  -7  -4   32.28    3.09
  -9   7  -4   -0.10    1.41
  -9  -7  -4    1.30    1.49
  -9  -7  -4    0.07    1.12
  -9   7  -4    0.30    1.01
  -9   7  -4    1.58    2.81
 -10   7  -4    3.06    2.97
 -10   7  -4    5.94    1.77
 -10  -7  -4    6.07    1.92
 -10  -7  -4   10.45    1.56
 -10   7  -4    6.66    1.30
 -11   7  -4    4.74    3.37
 -11   7  -4    1.89    1.65
 -11  -7  -4    6.34    2.06
 -11  -7  -4    3.80    1.34
 -11   7  -4    3.76    1.16
 -13  -8   4    6.63    2.71
 -13   8   4    9.40    2.62
 -13   8   4   11.65    1.92
 -12  -8   4   84.78    8.17
 -12   8   4   81.31    5.64
 -12  -8   4   60.26    6.27
 -12   8   4   45.83    5.92
 -11  -8   4   22.71    2.01
 -11  -8   4   12.98    3.14
 -11  -8   4   27.08    4.35
 -11   8   4   13.62    2.97
 -11   8   4   25.38    2.43
 -11   8   4   22.46    2.08
 -10   8   4    5.06    1.04
 -10  -8   4    4.31    0.90
 -10   8   4    6.89    1.47
  -9  -8   4   25.01    2.11
  -9   8   4   25.74    2.19
  -9   8   4   15.29    2.90
  -9  -8   4   20.64    2.93
  -9  -8   4   33.35    4.71
  -9   8   4   27.34    2.57
  -8   8   4    3.30    2.11
  -8  -8   4    5.61    2.14
  -8   8   4    0.74    0.71
  -8  -8   4    2.19    3.25
  -8  -8   4    1.50    0.56
  -8   8   4    0.84    1.16
  -7   8   4   46.84    3.89
  -7   8   4   45.85    4.68
  -7  -8   4   47.47    4.90
  -7  -8   4   43.02    3.53
  -7   8   4   46.10    3.58
  -7  -8   4   55.35    4.86
  -6  -8   4  249.36   19.17
  -6   8   4  242.16   18.75
  -6  -8   4  281.01   19.01
   6   8  -4  276.36   18.44
   6  -8  -4  255.16   18.43
  -6   8   4  247.46   19.02
  -6  -8   4  228.25   18.49
  -6   8   4  241.70   18.52
  -5  -8   4   77.98    5.56
  -5   8   4   74.69    5.73
   5   8  -4   74.13    5.29
   5  -8  -4   69.87    5.28
  -5   8   4   68.83    5.73
  -5  -8   4   78.37    5.88
  -5  -8   4   70.08    5.38
  -5   8   4   65.12    5.37
  -4  -8   4  209.23   15.49
  -4   8   4  209.74   15.90
   4   8  -4  232.39   15.53
   4  -8  -4  212.03   15.52
  -4   8   4  211.02   15.55
  -4  -8   4  206.56   15.54
  -4  -8   4  214.15   15.81
  -4  -8   4  211.56   15.61
  -4   8   4  209.13   15.61
   3   8  -4  294.90   20.41
   3  -8  -4  278.49   20.40
  -3  -8   4  284.54   20.51
  -3   8   4  276.14   20.42
  -3   8   4  276.11   20.49
  -3   8   4  278.58   20.79
  -3  -8   4  273.76   20.42
   2   8  -4   10.95    1.01
  -2   8   4   11.43    1.03
   2  -8  -4   11.27    1.36
   2  -8  -4   10.71    1.00
  -2   8   4   11.22    1.16
  -2  -8   4   11.97    1.21
  -2  -8   4   11.36    1.04
  -2   8   4    9.07    1.67
   1   8  -4  183.75   12.94
   1  -8  -4  172.04   12.92
  -1   8   4  161.67   13.37
   1  -8  -4  175.75   13.16
  -1   8   4  177.24   12.95
  -1  -8   4  179.48   12.96
   0  -8  -4  173.72   13.20
   0   8   4  171.97   12.99
   0   8   4  153.87   13.42
   0  -8   4  193.60   13.03
   0   8  -4  175.67   12.97
   0  -8  -4  178.36   12.97
  -1   8  -4    1.59    0.55
  -1  -8  -4    1.21    0.59
   1   8   4    0.11    1.60
  -1  -8  -4    1.16    1.20
  -1  -8  -4    1.15    0.54
   1   8   4    1.39    0.68
   1  -8   4    1.36    0.79
  -2   8  -4   37.17    2.83
   2  -8   4   37.95    3.13
   2   8   4   35.40    3.05
   2   8   4   31.89    3.83
  -2  -8  -4   43.15    3.41
  -2   8  -4   34.65    2.91
  -2  -8  -4   40.64    2.97
  -2  -8  -4   29.75    2.80
  -2  -8  -4   41.46    2.88
  -3  -8  -4   -0.47    0.61
   3   8   4   -0.91    2.44
  -3   8  -4    0.20    0.52
   3   8   4    0.55    1.15
  -3  -8  -4    0.54    1.39
   3  -8   4   -0.36    1.25
  -3   8  -4   -0.18    0.73
  -3  -8  -4    0.09    0.78
   4   8   4   25.38    3.01
  -4   8  -4   28.94    2.53
  -4  -8  -4   25.49    2.42
  -4  -8  -4   37.15    3.35
   4  -8   4   29.94    3.20
  -4   8  -4   32.08    2.69
  -4  -8  -4   34.00    2.77
  -4  -8  -4   39.03    2.64
   4   8   4   33.93    4.80
  -4   8  -4   33.45    2.53
   5   8   4  307.70   27.87
  -5  -8  -4  408.15   27.13
  -5  -8  -4  415.76   26.56
  -5   8  -4  315.34   26.57
  -5   8  -4  362.86   26.46
  -5   8  -4  355.99   26.62
  -5  -8  -4  396.08   26.70
   5   8   4  315.58   26.91
   5  -8   4  344.28   27.06
  -6  -8  -4   84.34    6.58
  -6  -8  -4   81.38    5.81
  -6   8  -4   71.95    5.70
  -6   8  -4   61.62    5.98
  -6   8  -4   72.84    5.93
  -6  -8  -4   79.15    6.03
  -7   8  -4   93.72    8.25
  -7  -8  -4  115.11    7.88
  -7   8  -4   99.01    7.75
  -7   8  -4   96.16    7.98
  -7  -8  -4  115.23    8.16
   7  -8   4   85.73    8.63
  -8  -8  -4   29.70    2.60
  -8   8  -4   24.82    2.39
  -8   8  -4   23.49    2.70
  -8  -8  -4   28.16    2.93
  -9   8  -4   79.98    6.47
  -9   8  -4   81.49    7.49
  -9   8  -4   75.85    6.71
  -9  -8  -4   92.55    6.95
  -9  -8  -4   90.33    6.63
 -10  -8  -4   42.23    3.33
 -10   8  -4   30.70    3.08
 -10   8  -4   35.14    4.60
 -10   8  -4   36.05    3.52
 -10  -8  -4   37.53    3.76
 -11   8  -4    5.72    1.75
 -11  -8  -4    2.94    1.83
 -11  -8  -4    4.52    1.45
 -11   8  -4    3.58    1.23
 -13  -9   4    1.08    2.16
 -13   9   4    0.13    2.11
 -13   9   4    3.45    1.61
 -12  -9   4    2.03    2.10
 -12   9   4    0.13    2.08
 -12   9   4    1.83    1.54
 -11   9   4   -0.26    0.92
 -11   9   4    1.05    1.46
 -11  -9   4   -1.37    1.88
 -11   9   4    0.92    2.12
 -10  -9   4  160.78   12.74
 -10   9   4  176.84   12.81
 -10  -9   4  204.22   14.21
 -10   9   4  181.98   13.12
  -9  -9   4    9.51    1.15
  -9   9   4   11.52    1.23
  -9   9   4   10.40    1.74
  -8   9   4   16.75    2.62
  -8  -9   4   15.11    2.76
  -8  -9   4   25.97    3.09
  -8   9   4   22.26    2.35
  -8  -9   4   18.59    1.81
  -8   9   4   25.24    1.89
  -7  -9   4   -1.16    0.71
  -7   9   4   -2.29    1.56
  -7   9   4   -0.66    0.59
  -7  -9   4    0.60    1.50
  -7   9   4    0.15    1.19
  -6  -9   4    5.92    0.86
  -6   9   4    8.96    0.92
  -6  -9   4    9.62    1.36
  -6   9   4    9.29    1.57
  -5  -9   4  106.91    7.91
  -5   9   4  102.65    8.29
   5   9  -4  126.20    7.86
   5  -9  -4  107.69    7.84
  -5   9   4  101.89    7.87
  -5  -9   4  116.74    8.70
  -5  -9   4  104.50    7.94
  -5   9   4  100.44    7.93
  -5  -9   4   97.09    7.86
  -5   9   4  103.86    8.40
  -4  -9   4   85.59    6.38
  -4   9   4   81.41    6.81
   4   9  -4   93.96    6.35
   4  -9  -4   83.46    6.34
  -4   9   4   79.67    6.65
  -4  -9   4   86.54    6.47
  -4   9   4   84.10    6.45
  -4   9   4   85.95    6.39
  -4  -9   4   88.00    6.84
   3  -9  -4   39.45    3.06
  -3   9   4   40.49    3.10
   3   9  -4   44.03    3.08
  -3  -9   4   41.07    3.12
  -3   9   4   39.03    3.64
  -3  -9   4   41.02    3.39
  -3  -9   4   37.94    3.21
  -3   9   4   41.25    3.19
   2   9  -4    9.71    0.82
   2  -9  -4    8.72    0.81
  -2   9   4    6.12    1.62
   2  -9  -4    7.84    1.23
  -2   9   4    9.08    0.97
  -2   9   4    8.05    0.85
  -2  -9   4    9.14    0.91
   1  -9  -4    1.22    0.46
   1   9  -4    1.33    0.42
  -1   9   4    1.86    1.43
  -1   9   4    2.20    0.49
   1  -9  -4    2.71    1.02
  -1  -9   4    1.44    0.60
   0   9  -4   43.73    3.27
   0  -9  -4   42.21    3.27
   0   9   4   36.39    3.95
   0   9   4   40.82    3.34
   0  -9   4   48.42    3.41
   0  -9  -4   41.59    3.62
   1   9   4   47.06    3.61
   1  -9   4   50.75    3.69
  -1  -9  -4   36.02    3.43
   1   9   4   42.20    4.35
  -1  -9  -4   43.87    3.85
  -1   9  -4   47.55    3.46
  -1  -9  -4   49.74    3.47
  -2  -9  -4   26.26    2.45
   2   9   4   28.55    3.73
  -2  -9  -4   38.05    3.14
  -2   9  -4   31.85    2.52
  -2  -9  -4   34.14    2.54
   2   9   4   30.94    2.75
   2  -9   4   35.40    2.93
   3   9   4   14.25    3.48
   3   9   4   10.77    1.81
  -3  -9  -4   14.33    2.16
   3  -9   4   16.73    2.19
  -3  -9  -4   16.73    1.42
  -3   9  -4   13.51    1.46
  -3  -9  -4   17.84    1.54
  -3   9  -4   14.54    1.33
   4   9   4    2.03    3.52
  -4  -9  -4    0.35    0.58
  -4   9  -4    0.35    0.53
  -4  -9  -4    0.93    0.72
   4   9   4    1.36    1.42
   4  -9   4    2.48    1.86
  -4   9  -4    0.50    0.38
  -4  -9  -4    1.95    1.68
  -4   9  -4    0.06    0.28
  -4   9  -4    0.30    0.83
  -4  -9  -4    1.09    0.88
   5   9   4    3.52    3.77
   5  -9   4    5.22    2.33
   5   9   4    4.14    1.78
  -5   9  -4    4.65    0.97
  -5  -9  -4    6.20    2.04
  -5   9  -4    6.88    0.97
  -5   9  -4    7.58    0.74
  -5  -9  -4    7.59    1.07
  -5   9  -4    5.41    1.17
  -5  -9  -4    8.60    1.37
  -6   9  -4    8.31    1.12
   6   9   4    3.18    3.84
  -6   9  -4    4.81    1.30
   6  -9   4    8.17    2.60
  -6   9  -4    9.87    1.45
  -6  -9  -4   10.51    1.62
  -6  -9  -4   10.78    1.30
   7  -9   4   23.20    3.79
   7   9   4   16.29    2.96
  -7   9  -4   17.52    2.53
  -7  -9  -4   28.03    2.30
  -7   9  -4   24.50    2.14
  -7  -9  -4   25.39    2.57
  -7   9  -4   22.72    2.42
  -8   9  -4    2.27    1.67
  -8  -9  -4    3.61    1.13
  -8   9  -4    2.47    0.99
  -8   9  -4    2.68    1.40
  -8  -9  -4    3.29    1.57
   8   9   4    4.70    2.97
  -9   9  -4   68.13    7.19
  -9  -9  -4  100.58    6.72
  -9   9  -4   74.50    6.78
  -9  -9  -4   96.97    7.04
  -9   9  -4   80.85    6.53
 -10  -9  -4   29.13    2.58
 -10   9  -4   21.81    2.32
 -10   9  -4   24.05    2.72
 -10  -9  -4   24.74    2.89
 -12  10   4   -0.10    1.51
 -12 -10   4    3.00    1.85
 -12  10   4   -0.23    1.85
 -11  10   4   15.47    2.63
 -11 -10   4   11.41    2.49
 -10  10   4    1.57    1.86
 -10 -10   4    4.80    2.30
 -10  10   4    3.67    0.84
 -10  10   4    4.70    1.57
  -9  10   4   63.29    4.89
  -9 -10   4   48.54    5.18
  -9  10   4   46.81    4.87
  -9  10   4   61.43    4.48
  -8  10   4    0.36    0.63
  -8 -10   4    0.23    2.00
  -8  10   4   -0.10    1.43
  -8  10   4   -0.17    1.44
  -7 -10   4   54.07    3.92
  -7  10   4   56.24    4.17
  -7  10   4   34.26    3.90
  -7 -10   4   36.08    4.21
  -7 -10   4   43.75    3.56
  -7  10   4   49.20    3.59
  -6  10   4    2.42    0.49
  -6 -10   4    1.51    1.72
  -6  10   4   -0.31    1.22
  -6 -10   4    3.42    0.83
  -6  10   4    4.45    1.37
  -6 -10   4    0.83    0.49
  -6 -10   4    1.07    0.56
  -6  10   4    2.04    0.58
  -5 -10   4   69.82    4.95
  -5  10   4   76.49    5.54
  -5 -10   4   57.80    4.86
  -5 -10   4   72.17    5.03
  -5  10   4   73.74    5.04
  -5  10   4   60.66    5.39
  -5 -10   4   61.75    5.65
  -5  10   4   72.09    4.94
  -4 -10   4  197.33   15.42
  -4  10   4  172.79   15.24
  -4  10   4  177.76   14.80
  -4 -10   4  180.17   14.81
  -4 -10   4  181.11   14.88
  -4  10   4  177.14   14.87
  -4  10   4  187.62   15.22
   4 -10  -4  241.18   14.82
  -3  10   4    4.46    1.55
  -3  10   4    4.32    0.57
   3 -10  -4    4.78    0.52
   3  10  -4    6.28    0.53
  -3  10   4    3.55    0.69
  -3 -10   4    5.15    0.66
  -3  10   4    4.42    1.07
  -3 -10   4    7.42    1.55
  -2 -10   4    3.40    0.34
  -2  10   4    4.19    0.55
  -2 -10   4    5.30    0.68
  -2  10   4    3.80    1.56
   2  10  -4    4.88    0.46
   2 -10  -4    4.40    0.46
  -2 -10   4    5.28    1.06
   1 -10  -4    6.04    0.59
  -1  10   4    5.27    1.71
   1  10  -4    6.50    0.60
   1 -10  -4    6.40    1.20
  -1  10   4    4.51    0.72
  -1 -10   4    6.18    0.85
   0  10  -4    0.50    0.37
   0 -10  -4    0.45    0.39
   0  10   4   -0.32    0.63
   0 -10   4    1.57    0.91
   0  10   4   -0.24    1.65
   0 -10  -4    2.03    1.17
  -1  10  -4   15.44    1.21
  -1 -10  -4   14.40    1.21
   1  10   4   11.69    2.56
   1  10   4   14.11    1.52
   1 -10   4   13.88    1.73
  -1 -10  -4   10.41    1.27
  -1 -10  -4   15.72    1.79
  -2  10  -4    7.58    0.86
  -2 -10  -4    8.14    0.91
   2  10   4    5.99    2.71
  -2 -10  -4    8.26    0.93
  -2 -10  -4    6.93    1.60
   2 -10   4    6.53    1.74
   2  10   4    6.38    1.37
  -3 -10  -4    2.24    0.71
  -3 -10  -4    2.69    1.65
  -3  10  -4    1.84    0.62
   4 -10   4    2.55    1.92
   4  10   4    2.66    3.52
  -4  10  -4    3.72    0.64
  -4 -10  -4    3.08    1.81
   4  10   4    1.76    1.32
  -4 -10  -4    3.84    0.80
  -4  10  -4    3.91    0.79
  -4 -10  -4    3.91    0.95
   5  10   4    3.09    3.91
  -5  10  -4    4.47    0.62
  -5  10  -4    3.25    0.53
  -5  10  -4    4.66    0.71
  -5  10  -4    4.99    0.93
  -5 -10  -4    6.71    1.16
  -5 -10  -4    6.74    0.95
   6  10   4    0.40    1.86
  -6  10  -4   -0.73    0.80
  -6 -10  -4    1.04    0.87
  -6  10  -4    0.77    0.50
  -6  10  -4    0.23    0.63
  -6  10  -4    0.67    0.83
  -6 -10  -4    0.20    1.13
   7  10   4   27.09    3.81
  -7  10  -4   23.13    2.82
  -7 -10  -4   37.71    2.85
  -7  10  -4   31.06    2.92
  -7 -10  -4   36.16    3.09
  -7  10  -4   33.77    2.71
  -8 -10  -4   39.15    3.12
  -8  10  -4   30.52    2.91
  -8 -10  -4   39.31    3.44
  -8  10  -4   34.70    3.23
  -9  10  -4   39.26    3.62
  -9  10  -4   43.69    3.96
 -10  11   4    4.24    1.50
 -10  11   4    6.80    1.79
  -9  11   4    3.31    0.78
  -9  11   4    3.29    1.27
  -9  11   4    2.11    1.58
  -8  11   4    8.83    1.04
  -8  11   4   11.57    1.98
  -8  11   4    7.86    1.43
  -7  11   4    1.05    1.03
  -7  11   4    2.75    1.56
  -7  11   4    1.23    0.47
  -7  11   4    2.66    0.60
  -6  11   4   44.13    3.89
  -6  11   4   43.23    3.23
  -6  11   4   34.96    3.44
  -6  11   4   41.63    3.13
  -5  11   4   19.94    1.53
  -5  11   4   17.86    1.61
  -5  11   4   19.52    2.44
  -4  11   4    5.05    1.78
  -4  11   4    5.72    0.74
  -4  11   4    7.21    0.65
  -3  11   4   50.30    4.53
  -3 -11   4   40.44    3.91
  -3  11   4   52.18    3.68
  -2  11   4   32.69    2.86
  -2 -11   4   38.40    2.98
  -2  11   4   36.92    2.75
  -1  11   4    5.12    0.81
   1  11  -4    8.72    0.60
   1 -11  -4    7.15    0.61
   1 -11  -4    8.18    1.28
  -1  11   4    5.93    0.81
  -1  11   4    8.17    1.98
  -1 -11   4    7.36    1.14
   0  11   4    3.06    0.83
   0  11  -4    6.18    0.51
   0 -11  -4    5.41    0.51
   0  11   4    5.04    2.17
   0 -11  -4    7.36    1.34
  -1  11  -4  101.12    6.92
  -1 -11  -4   95.61    6.90
   1  11   4   88.05    8.09
  -1 -11  -4   98.76    7.39
   1  11   4   72.29    7.07
   2  11   4   11.70    1.79
   2  11   4   10.76    3.53
  -2 -11  -4   20.01    2.12
  -2  11  -4   18.26    1.42
   3  11   4   12.73    2.04
   3  11   4   16.89    4.35
  -3 -11  -4   19.65    2.38
  -3  11  -4   19.00    1.55
   4  11   4    1.53    1.51
   4  11   4    1.11    3.79
  -4  11  -4    0.37    0.59
  -5  11  -4   20.90    1.72
  -5  11  -4   19.09    1.84
   6  11   4    3.35    2.37
  -6  11  -4    6.26    0.81
  -6  11  -4    5.26    0.58
  -6  11  -4    5.58    1.01
  -7  11  -4    0.86    0.69
  -7  11  -4   -0.25    1.01
  -9  12   4    1.17    1.66
  -8  12   4   24.36    2.29
  -8  12   4   31.24    3.06
  -7  12   4    2.46    1.66
  -7  12   4    1.45    0.67
  -6  12   4    2.62    0.40
  -6  12   4    3.43    1.72
  -6  12   4    2.00    0.57
  -6  12   4    2.16    0.51
  -5  12   4   20.26    2.66
  -4  12   4    0.11    1.73
  -3  12   4    4.40    1.77
  -2  12   4   14.23    2.45
  -1  12   4    0.41    2.01
   0  12   4    3.01    2.24
   0 -12  -4    3.21    1.17
   1  12   4   11.56    3.27
  -1 -12  -4   16.25    1.92
   2  12   4   32.24    4.89
  -2  12  -4   33.61    2.43
  -2  12  -4   32.72    2.44
   2  12   4   30.36    2.62
  -3  12  -4   43.23    3.54
   3  12   4   39.59    5.97
  -3  12  -4   51.24    3.51
   3  12   4   44.85    3.88
  -4  12  -4    5.65    0.73
   4  12   4    6.90    4.20
  -5  12  -4    9.52    1.07
  -6  12  -4    2.68    0.75
  -6  13   4   71.66    6.19
  -5  13   4   10.63    2.27
  -4  13   4    1.34    1.89
  -3  13   4    6.34    2.20
  -2  13   4    0.14    2.05
  -1  13   4    2.40    2.14
   0  13   4   -1.39    2.54
   1  13   4    8.56    3.54
   2  13   4   -2.20    3.81
   3  13   4    0.57    4.03
 -16   0   5    2.66    2.76
 -15   0   5   -1.37    2.82
 -14   0   5   -1.81    2.70
 -13   0   5    1.94    3.04
 -12   0   5    0.94    3.26
 -11   0   5   -0.43    0.87
  11   0  -5    0.07    0.59
 -11   0   5   -2.52    2.82
  10   0  -5   -0.18    0.57
 -10   0   5   -0.35    0.80
 -10   0   5    0.43    2.10
  -9   0   5    0.41    0.69
   9   0  -5   -0.26    0.57
  -9   0   5    0.97    1.65
  -8   0   5    1.22    0.67
   8   0  -5    0.33    0.57
  -7   0   5    0.14    0.63
   7   0  -5    0.38    0.54
  -6   0   5    0.38    0.65
   6   0  -5    0.21    0.56
   5   0  -5   -0.31    0.61
  -5   0   5   -0.17    0.61
  -5   0   5    0.31    0.62
  -4   0   5    0.53    0.61
   4   0  -5    0.25    0.58
  -4   0   5   -0.25    0.61
   3   0  -5    0.48    0.62
  -3   0   5   -0.86    0.72
  -3   0   5    0.40    0.49
  -3   0   5   -0.07    0.62
   2   0  -5    0.22    0.70
  -2   0   5   -0.07    0.48
  -2   0   5    0.79    0.72
   2   0  -5    0.06    0.61
  -2   0   5    0.14    0.62
   1   0  -5    0.36    0.71
   1   0  -5    0.04    0.36
  -1   0   5   -0.49    0.86
  -1   0   5   -0.03    0.50
   1   0  -5    0.10    0.72
  -1   0   5   -0.19    0.66
   0   0  -5   -0.28    0.57
   0   0   5    0.11    0.54
   0   0  -5    0.17    0.79
   0   0   5    0.04    0.74
   0   0  -5    0.12    0.37
   0   0  -5   -0.22    0.78
   0   0   5    0.89    1.00
   1   0   5   -0.59    1.21
  -1   0  -5    0.70    0.97
   1   0   5    0.67    0.84
   1   0   5    0.10    0.61
  -1   0  -5    0.03    0.63
  -1   0  -5    0.61    0.89
   2   0   5    0.17    0.53
   2   0   5   -2.21    1.84
  -2   0  -5    0.42    0.66
  -2   0  -5    0.31    1.12
   2   0   5    0.12    0.66
  -2   0  -5    0.69    0.92
   3   0   5    0.80    0.78
   3   0   5    1.69    2.59
   3   0   5    0.61    0.57
  -3   0  -5   -0.54    1.31
  -3   0  -5   -0.78    0.74
  -3   0  -5   -0.66    1.06
  -4   0  -5   -0.05    0.74
  -4   0  -5    0.09    1.52
  -4   0  -5    0.15    1.11
   4   0   5    0.34    0.90
  -5   0  -5    0.16    0.86
   5   0   5    0.07    0.71
  -5   0  -5    1.25    1.61
  -5   0  -5    0.49    1.21
   5   0   5    0.43    1.10
  -6   0  -5    0.24    1.72
  -6   0  -5    0.90    1.24
   6   0   5    0.26    0.75
   6   0   5    2.18    1.47
  -6   0  -5   -0.46    0.89
   7   0   5    0.16    0.76
  -7   0  -5    2.29    1.92
   7   0   5    0.34    1.68
  -7   0  -5    1.27    1.39
  -7   0  -5   -0.37    0.88
   8   0   5    0.75    0.81
  -8   0  -5   -1.46    2.04
  -8   0  -5    0.42    1.38
  -8   0  -5    0.60    0.99
   9   0   5    1.29    0.84
  -9   0  -5    1.58    2.37
  -9   0  -5   -0.64    1.00
  10   0   5    1.47    0.93
 -10   0  -5    0.08    1.12
  11   0   5    0.64    0.94
  11   0   5    1.52    6.59
 -11   0  -5    1.21    1.28
  12   0   5    0.56    0.92
  12   0   5    2.29    7.70
 -12   0  -5   -0.17    1.31
 -16  -1   5    3.33    2.92
 -15  -1   5    0.59    2.65
 -14  -1   5    4.46    2.99
 -13  -1   5   -0.87    2.85
 -12  -1   5    6.37    3.55
 -12  -1   5   13.02    5.09
 -11   1   5  259.95   18.89
  11   1  -5  255.74   18.78
  11  -1  -5  256.91   18.78
 -11  -1   5  254.54   18.88
 -11   1   5  255.38   20.01
 -11  -1   5  258.04   20.02
 -10  -1   5    8.15    1.12
 -10   1   5    9.12    1.17
  10   1  -5    8.59    0.96
  10  -1  -5    8.93    0.98
 -10   1   5    6.71    2.36
 -10  -1   5    8.94    2.45
  -9   1   5  162.65   11.60
  -9  -1   5  158.89   11.58
   9   1  -5  154.90   11.49
   9  -1  -5  152.92   11.49
  -9   1   5  143.38   12.05
  -9  -1   5  165.39   12.15
  -8  -1   5   14.26    1.44
  -8   1   5   14.03    1.45
   8   1  -5   15.48    1.39
   8  -1  -5   15.53    1.39
  -8  -1   5   17.52    2.15
  -7   1   5   -0.11    0.61
   7   1  -5    0.86    0.54
   7  -1  -5    0.21    0.53
  -7  -1   5    0.18    0.61
   6   1  -5  505.19   36.33
   6  -1  -5  514.21   36.34
  -6   1   5  513.50   36.39
  -6  -1   5  470.62   36.35
  -6   1   5  496.51   36.36
   5   1  -5  221.18   16.01
   5  -1  -5  226.67   16.02
  -5   1   5  229.97   16.06
  -5  -1   5  208.39   15.99
  -5  -1   5  208.18   16.02
  -5   1   5  220.89   16.03
   4   1  -5   10.94    1.12
   4  -1  -5   12.41    1.16
  -4  -1   5   11.64    1.13
  -4   1   5   10.40    1.21
  -4  -1   5   10.12    1.14
  -4   1   5   10.15    1.14
  -3   1   5  134.11    9.72
  -3  -1   5  127.45    9.72
  -3   1   5  124.56    9.82
  -3  -1   5  127.49    9.76
  -3  -1   5  131.47    9.79
  -3   1   5  128.83    9.79
   3   1  -5  145.34    9.81
   3  -1  -5  141.26    9.81
   2   1  -5   62.57    4.53
   2   1  -5   67.29    4.65
  -2   1   5   57.12    4.62
  -2  -1   5   60.78    4.71
  -2   1   5   60.89    4.79
  -2  -1   5   59.48    4.63
  -2  -1   5   57.87    4.71
  -2   1   5   60.07    4.71
   2   1  -5   61.78    4.73
   2  -1  -5   68.00    4.75
   1   1  -5    5.12    0.87
   1  -1  -5    4.35    0.85
   1   1  -5    5.08    0.80
  -1   1   5    4.01    0.66
  -1  -1   5    2.90    0.65
  -1  -1   5    4.04    0.89
  -1   1   5    3.73    1.03
   1   1  -5    4.85    0.53
  -1  -1   5    3.99    0.82
  -1   1   5    4.81    0.87
   0   1   5  318.27   25.26
   0   1   5  326.28   25.05
   0  -1   5  326.01   25.05
   0   1  -5  359.26   25.13
   0  -1   5  319.45   25.21
   0  -1   5  323.86   25.16
   0   1   5  322.89   25.15
   0  -1  -5  373.44   25.09
   0   1  -5  362.97   25.08
   0   1  -5  378.57   25.19
   0  -1  -5  375.02   25.19
   1  -1   5    2.25    1.42
   1  -1   5    1.59    0.49
  -1   1  -5    1.73    0.85
   1  -1   5    0.83    0.84
   1   1   5    0.26    0.85
   1   1   5    0.70    0.60
   1  -1   5    0.60    0.59
  -1   1  -5    0.91    0.79
  -1  -1  -5    0.51    0.86
  -1  -1  -5    0.97    0.63
  -1   1  -5    1.15    0.60
   1   1   5    1.98    1.29
   2  -1   5  236.98   16.56
   2  -1   5  248.40   17.50
   2   1   5  205.01   17.09
  -2   1  -5  230.53   16.81
  -2   1  -5  231.12   16.80
  -2  -1  -5  221.25   16.80
  -2  -1  -5  235.73   16.67
  -2   1  -5  231.88   16.66
   2   1   5  210.69   16.65
   2  -1   5  216.24   16.66
   3  -1   5    0.16    0.54
   3   1   5    0.61    0.79
   3  -1   5    0.66    0.80
   3  -1   5    2.30    2.64
  -3   1  -5    0.47    0.72
   3   1   5    0.41    0.61
  -3  -1  -5   -0.09    0.72
  -3   1  -5    0.92    1.26
  -3   1  -5    0.59    0.98
  -3  -1  -5   -0.27    1.03
   4   1   5  238.77   21.16
  -4   1  -5  268.30   20.44
  -4   1  -5  267.74   20.16
   4   1   5  254.35   20.22
   4  -1   5  258.52   20.22
   4   1   5  298.34   20.09
  -4   1  -5  266.96   20.35
  -4  -1  -5  273.42   20.37
   4  -1   5  292.82   20.06
  -4  -1  -5  271.82   20.17
   5  -1   5  249.10   16.52
   5  -1   5  212.15   16.78
  -5  -1  -5  223.51   16.64
   5   1   5  174.41   17.68
   5   1   5  206.26   16.76
  -5   1  -5  228.89   17.01
  -5  -1  -5  227.85   17.05
   5   1   5  242.60   16.54
  -5   1  -5  210.05   16.81
  -5  -1  -5  215.06   16.83
  -5   1  -5  218.13   16.63
   6  -1   5   74.99    6.57
  -6   1  -5   82.58    6.33
   6  -1   5   88.56    6.18
   6   1   5   79.94    6.60
  -6   1  -5   75.23    6.78
  -6  -1  -5   83.16    6.90
  -6  -1  -5   83.51    6.34
  -6   1  -5   78.65    6.56
  -6  -1  -5   75.28    6.56
   7  -1   5    2.68    0.80
  -7   1  -5    4.16    2.00
  -7  -1  -5    1.24    2.03
   7   1   5    4.25    0.90
   7   1   5    2.27    1.80
   7  -1   5    4.82    1.90
  -7   1  -5    3.65    1.44
  -7  -1  -5    3.43    1.40
  -7  -1  -5    1.51    0.97
  -7   1  -5    1.66    0.95
   8  -1   5   28.89    2.34
   8   1   5   33.92    2.46
  -8   1  -5   24.93    3.41
  -8  -1  -5   28.30    3.52
  -8  -1  -5   24.73    2.89
  -8   1  -5   22.58    2.86
  -8  -1  -5   27.60    2.59
  -8   1  -5   22.21    2.51
   9  -1   5   56.77    4.64
  -9   1  -5   55.42    5.70
  -9  -1  -5   59.43    5.78
   9   1   5   63.33    4.73
  -9  -1  -5   62.61    4.93
  10   1   5   13.56    1.50
  10  -1   5   10.35    1.35
 -10  -1  -5   13.49    1.75
  11  -1   5    5.73    1.09
  11   1   5    4.91    1.15
  11  -1   5   10.70    7.34
 -11  -1  -5    5.05    1.39
  12  -1   5    2.55    0.90
  12   1   5    2.26    1.07
 -12  -1  -5    2.05    1.34
 -16  -2   5   -2.09    2.98
 -14  -2   5   -0.40    2.71
 -13  -2   5    4.70    2.99
 -11  -2   5   47.39    4.00
  11  -2  -5   51.11    3.89
 -11  -2   5   61.06    5.80
 -10  -2   5    8.45    1.14
  10  -2  -5    8.80    0.99
 -10  -2   5    8.30    2.57
  -9  -2   5    8.69    1.06
   9  -2  -5    8.52    0.95
  -9  -2   5    9.37    2.16
  -8  -2   5   16.12    1.53
   8  -2  -5   15.53    1.45
  -8  -2   5   18.16    2.21
  -7  -2   5   72.84    5.76
   7  -2  -5   78.91    5.72
   6  -2  -5   52.29    4.04
  -6   2   5   55.56    4.13
  -6  -2   5   50.43    4.06
   5  -2  -5   57.44    4.41
  -5   2   5   59.47    4.50
  -5  -2   5   56.82    4.43
  -4  -2   5    2.95    0.67
   4  -2  -5    4.27    0.70
  -4   2   5    2.05    0.80
  -4  -2   5    3.42    0.61
   3   2  -5    8.29    0.67
  -3  -2   5    8.43    0.85
   3  -2  -5    6.92    0.93
  -3   2   5    6.37    1.06
  -3  -2   5    6.73    0.88
  -3  -2   5    7.34    0.97
   2   2  -5   16.74    1.23
  -2  -2   5   14.00    1.34
  -2  -2   5   14.25    1.42
  -2   2   5   15.44    1.62
  -2  -2   5   13.47    1.44
   2  -2  -5   17.90    1.52
  -1  -2   5   16.83    1.65
  -1   2   5   16.23    1.81
   1   2  -5   18.98    1.51
  -1  -2   5   15.43    1.62
  -1  -2   5   17.69    1.49
   1  -2  -5   16.35    1.61
   0  -2   5  321.56   22.22
   0   2   5  277.61   22.52
   0  -2   5  275.34   22.44
   0  -2   5  292.80   22.41
   0   2  -5  319.18   22.33
   0  -2  -5  319.33   22.33
   0  -2  -5  328.47   22.44
   0  -2   5  283.37   22.29
   1  -2   5   15.60    1.31
   1  -2   5   18.40    2.23
  -1   2  -5   17.06    1.59
   1   2   5   12.85    1.95
  -1  -2  -5   15.43    1.46
   1  -2   5   15.41    1.66
  -1  -2  -5   16.70    1.67
   1  -2   5   14.87    1.45
   2  -2   5   60.65    4.34
   2  -2   5   60.58    5.41
   2   2   5   47.49    4.96
  -2   2  -5   57.77    4.59
  -2  -2  -5   57.73    4.62
   2  -2   5   53.91    4.46
  -2  -2  -5   58.20    4.46
   3  -2   5   12.94    1.51
   3  -2   5   15.20    1.30
   3  -2   5   11.82    3.11
   3   2   5   12.38    2.89
  -3   2  -5   15.00    1.79
  -3  -2  -5   14.66    1.48
  -3  -2  -5   13.70    1.70
   4  -2   5    2.39    0.66
   4   2   5    3.37    0.79
   4   2   5    2.86    2.84
  -4  -2  -5    3.17    0.90
  -4   2  -5    3.33    1.39
  -4  -2  -5    1.88    1.19
   4  -2   5    3.15    1.06
   5  -2   5   22.44    2.55
   5  -2   5   25.79    2.15
   5   2   5   28.96    2.27
  -5   2  -5   23.26    2.86
  -5  -2  -5   26.32    2.37
  -5  -2  -5   28.60    2.71
   6   2   5    1.31    0.77
  -6   2  -5    1.00    1.58
   6  -2   5   -0.38    1.50
  -6  -2  -5    1.91    1.30
  -6  -2  -5    1.17    0.87
  -7  -2  -5   69.69    5.48
   7   2   5   73.97    5.34
  -7   2  -5   65.51    5.97
  -7  -2  -5   66.95    5.73
   7  -2   5   57.87    5.91
   8   2   5   28.98    2.37
  -8   2  -5   22.29    3.31
  -8  -2  -5   24.88    2.87
  -8  -2  -5   24.82    2.49
   9  -2   5   32.02    7.91
  -9   2  -5   41.58    4.52
   9   2   5   45.58    3.45
  -9  -2  -5   39.86    3.93
  -9  -2  -5   36.61    3.56
  10  -2   5   13.90    7.09
 -10   2  -5    9.75    2.92
 -10  -2  -5   10.48    1.64
 -11  -2  -5    1.40    1.27
  12  -2   5    1.84    0.89
 -12  -2  -5    1.38    1.32
 -15  -3   5    1.78    2.77
 -13   3   5   19.40    3.69
 -13  -3   5   18.22    3.79
 -11   3   5   66.49    5.18
  11   3  -5   67.96    5.07
  11  -3  -5   71.07    5.08
 -11  -3   5   67.26    6.83
 -11   3   5   67.98    6.81
 -11  -3   5   58.48    5.12
 -10  -3   5    1.49    0.76
 -10   3   5    0.91    0.74
  10   3  -5    1.04    0.63
  10  -3  -5    0.82    0.61
 -10   3   5    0.76    2.24
 -10  -3   5    1.88    2.26
  -9  -3   5   10.70    1.15
   9   3  -5    9.43    1.01
   9  -3  -5    8.75    0.98
  -9  -3   5    8.13    4.01
  -9   3   5    6.84    2.04
  -9  -3   5   11.78    2.31
  -9   3   5    9.50    1.17
  -8  -3   5  233.52   17.53
  -8   3   5  239.79   17.54
   8   3  -5  246.64   17.47
   8  -3  -5  237.40   17.47
  -8   3   5  233.32   17.89
  -8  -3   5  237.55   17.92
  -7  -3   5    1.44    0.65
  -7   3   5    1.48    0.68
   7   3  -5    2.40    0.60
   7  -3  -5    2.54    0.62
   6   3  -5   55.94    4.09
   6  -3  -5   55.66    4.09
  -6   3   5   53.91    4.22
  -6  -3   5   52.61    4.12
  -6   3   5   48.12    4.10
  -5  -3   5    2.91    0.70
  -5   3   5    2.84    0.69
   5   3  -5    2.89    0.67
   5  -3  -5    2.90    0.65
  -5   3   5    3.71    0.88
   4   3  -5   48.94    3.52
   4  -3  -5   46.24    3.51
   4   3  -5   45.84    3.31
  -4   3   5   43.78    3.62
  -4  -3   5   46.10    3.44
  -4  -3   5   40.71    3.50
  -4   3   5   40.51    3.50
   3   3  -5    3.27    0.34
   3   3  -5    2.10    0.69
   3  -3  -5    2.87    0.66
  -3   3   5    4.01    0.95
  -3  -3   5    2.82    0.58
   3  -3  -5    3.65    0.79
  -3   3   5    1.62    0.54
  -3  -3   5    2.66    0.55
  -3  -3   5    2.75    0.67
  -3   3   5    2.56    0.68
  -2   3   5   28.56    2.29
  -2  -3   5   27.34    2.29
  -2  -3   5   28.47    2.32
  -2   3   5   29.27    2.57
   2  -3  -5   33.03    2.51
  -2  -3   5   24.98    2.39
  -2   3   5   26.43    2.39
   2   3  -5   32.38    2.42
   2  -3  -5   33.27    2.43
  -1  -3   5   23.29    2.01
  -1   3   5   20.13    2.20
   1  -3  -5   22.73    2.12
   1   3  -5   24.39    1.84
  -1   3   5   21.36    1.90
  -1  -3   5   24.04    1.91
  -1  -3   5   21.73    2.03
  -1   3   5   23.37    2.05
   1  -3  -5   24.98    2.04
   0   3  -5  125.40    9.04
   0  -3   5  133.86    8.93
   0  -3  -5  102.13    8.94
   0  -3   5  121.90    9.25
   0   3   5  117.78    9.03
   0   3   5  113.46    9.32
   0  -3   5  119.13    9.03
   0  -3  -5  131.83    9.26
   0   3  -5  127.62    9.00
   0  -3   5  119.38    9.16
   0   3   5  113.70    9.14
   0  -3  -5  134.76    9.18
   0  -3  -5  135.67    9.07
   1  -3   5    4.90    0.61
  -1  -3  -5    4.09    0.60
  -1   3  -5    4.64    0.76
   1  -3   5    3.18    2.00
   1   3   5    3.78    1.42
  -1   3  -5    5.51    0.85
  -1  -3  -5    6.29    1.35
   1   3   5    4.38    0.80
   1  -3   5    3.58    0.76
  -1  -3  -5    5.43    0.83
  -1  -3  -5    4.98    1.01
   2  -3   5  156.42   10.45
   2  -3   5  125.86   11.26
   2   3   5  127.84   11.02
  -2   3  -5  147.47   10.63
  -2  -3  -5  128.01   10.43
  -2  -3  -5  156.68   10.90
   2   3   5  132.90   10.57
  -2  -3  -5  147.03   10.73
   2  -3   5  144.19   10.59
  -2  -3  -5  152.54   10.59
  -2   3  -5  142.98   10.56
  -3  -3  -5  214.02   14.19
  -3  -3  -5  167.55   13.60
   3   3   5  178.29   14.60
   3  -3   5  191.72   13.63
  -3   3  -5  189.78   13.90
   3   3   5  178.24   13.80
   3  -3   5  187.03   13.82
  -3  -3  -5  201.23   13.80
  -3   3  -5  191.31   13.76
  -3  -3  -5  200.08   13.98
   4   3   5   -0.85    3.06
  -4   3  -5    1.33    1.30
  -4  -3  -5   -0.72    1.71
  -4  -3  -5   -0.58    0.80
  -4   3  -5    1.05    0.78
  -4   3  -5    0.43    1.08
  -4  -3  -5    1.43    1.18
   4   3   5    1.14    0.97
   4  -3   5    0.31    1.02
   5   3   5  181.85   14.50
   5   3   5  215.84   14.28
   5  -3   5  189.85   14.52
   5   3   5  170.84   15.61
  -5  -3  -5  203.79   14.36
  -5   3  -5  186.08   14.31
  -5  -3  -5  211.58   14.87
  -5   3  -5  177.93   14.49
  -5  -3  -5  194.72   14.56
  -5   3  -5  174.56   14.57
  -6  -3  -5    2.58    0.98
  -6   3  -5    3.50    0.93
  -6   3  -5    2.65    1.56
   6   3   5    3.36    0.90
   6   3   5    3.24    1.56
   6  -3   5    2.34    1.56
  -6   3  -5    3.21    1.27
  -6  -3  -5    1.64    1.28
   7   3   5    4.21    1.01
  -7   3  -5    5.01    1.90
   7   3   5    2.64    1.87
   7  -3   5    1.99    1.86
  -7   3  -5    1.51    1.34
  -7  -3  -5    1.69    1.43
  -7  -3  -5    2.95    1.06
  -7   3  -5    4.19    1.03
  -8   3  -5    0.14    2.07
   8  -3   5    1.62    5.34
   8   3   5    1.58    0.96
  -8   3  -5    0.71    1.34
  -8  -3  -5    1.29    1.43
  -8  -3  -5    1.31    1.01
  -8   3  -5    1.42    0.96
   9   3   5    2.30    1.04
  -9   3  -5    2.44    2.30
  -9   3  -5    1.52    1.54
  -9  -3  -5    1.72    1.54
  -9  -3  -5    2.29    1.18
  -9   3  -5    1.31    1.06
 -10   3  -5    0.33    2.48
 -10  -3  -5    1.57    1.27
 -10  -3  -5   -0.61    1.71
 -10   3  -5    1.02    1.06
 -11  -3  -5    8.38    1.58
 -11   3  -5    8.34    1.49
 -12  -3  -5   22.33    2.40
 -12   3  -5   19.75    2.31
 -15  -4   5    3.76    2.90
 -15   4   5    1.14    2.75
 -14  -4   5   23.52    3.81
 -14   4   5   21.35    3.62
 -13   4   5    8.94    3.07
 -13  -4   5   13.55    3.28
 -12   4   5   32.32    4.43
 -12  -4   5   28.61    4.50
 -11   4   5   -1.08    3.00
 -11  -4   5    0.23    3.43
 -11  -4   5    2.65    0.87
 -11   4   5    0.90    0.89
  11   4  -5    2.51    0.83
  11  -4  -5    1.36    0.76
 -10  -4   5    0.44    0.74
 -10   4   5    0.19    0.78
  10   4  -5    0.31    0.58
  10  -4  -5    0.15    0.58
 -10   4   5   -0.82    2.54
 -10  -4   5   -1.88    2.49
  -9  -4   5   49.57    3.82
  -9   4   5   49.53    3.84
   9   4  -5   49.26    3.72
   9  -4  -5   45.82    3.70
  -9   4   5   46.74    4.58
  -9  -4   5   49.07    4.74
  -8  -4   5   15.01    1.47
  -8   4   5   15.33    1.47
  -8  -4   5   10.21    3.07
   8   4  -5   13.96    1.36
   8  -4  -5   14.81    1.35
  -8   4   5   18.07    1.69
  -8   4   5   13.02    2.11
  -8  -4   5   17.19    2.27
  -7   4   5   64.77    5.15
   7   4  -5   73.28    5.09
   7  -4  -5   65.76    5.06
  -7   4   5   68.77    5.27
  -7  -4   5   64.20    6.52
  -7  -4   5   63.93    5.13
  -6  -4   5    2.86    0.75
   6   4  -5    3.16    0.67
   6  -4  -5    3.52    0.67
  -6   4   5    3.82    0.77
  -6   4   5    3.46    1.01
   5   4  -5  254.45   18.15
   5  -4  -5  257.17   18.15
  -5   4   5  233.59   18.26
  -5  -4   5  246.25   18.17
  -5   4   5  244.00   18.18
   4   4  -5  151.55   10.62
   4  -4  -5  153.29   10.62
  -4   4   5  140.33   10.76
  -4  -4   5  137.66   10.52
  -4  -4   5  146.12   10.64
  -4   4   5  137.50   10.64
   3   4  -5  683.49   48.43
   3  -4  -5  711.91   48.44
  -3   4   5  676.07   48.59
  -3  -4   5  650.49   48.34
   3  -4  -5  684.67   48.48
  -3   4   5  668.58   48.38
  -3  -4   5  653.92   48.37
  -3  -4   5  645.64   48.44
  -3   4   5  654.00   48.44
  -2  -4   5   13.93    1.28
  -2  -4   5   13.61    1.29
  -2   4   5   15.12    1.66
   2  -4  -5   17.60    1.57
  -2  -4   5   14.44    1.43
  -2   4   5   12.39    1.40
   2   4  -5   15.35    1.40
   2  -4  -5   17.53    1.43
  -2   4   5   12.94    1.28
   1   4  -5    0.91    0.65
   1  -4  -5    1.12    0.67
  -1  -4   5    0.84    0.77
  -1   4   5    0.66    1.03
   1  -4  -5    1.37    0.96
  -1   4   5    1.21    0.54
  -1  -4   5    1.58    0.77
  -1   4   5    2.05    0.73
  -1  -4   5    1.67    0.57
   0  -4   5  125.54    8.65
   0  -4  -5   99.01    8.68
   0   4   5  111.24    8.76
   0  -4   5  134.58    9.24
   0   4   5  103.13    9.07
   0  -4  -5  131.97    8.80
   0  -4   5  117.20    8.77
   0  -4  -5  127.74    9.02
   0   4  -5  128.01    8.78
   0   4  -5  120.90    8.68
   0  -4   5  111.54    8.88
   0   4   5  103.42    8.85
   0   4  -5  126.62    8.89
   0  -4  -5  130.29    8.90
   1   4   5   54.39    5.16
  -1  -4  -5   53.12    4.63
  -1  -4  -5   65.01    5.08
  -1  -4  -5   66.37    4.77
  -1   4  -5   67.96    4.70
  -1   4  -5   61.34    4.73
  -1   4  -5   59.21    4.85
  -1  -4  -5   67.99    4.90
   1   4   5   62.00    4.75
   1  -4   5   63.21    4.76
   1  -4   5   64.80    4.61
   2   4   5    4.20    1.85
  -2   4  -5    6.35    0.99
  -2  -4  -5    5.87    0.72
  -2  -4  -5    3.43    1.50
   2   4   5    5.42    0.94
  -2  -4  -5    7.40    0.99
   2  -4   5    7.06    0.99
  -2   4  -5    5.67    0.85
  -2   4  -5    6.50    1.07
  -2  -4  -5    6.34    1.20
  -3  -4  -5   25.42    2.34
  -3   4  -5   31.65    2.66
   3   4   5   28.85    3.67
  -3  -4  -5   36.36    3.14
   3   4   5   29.94    2.62
   3  -4   5   30.62    2.63
  -3  -4  -5   31.45    2.56
  -3   4  -5   31.82    2.74
  -3  -4  -5   30.97    2.78
  -3   4  -5   32.42    2.52
  -4   4  -5  227.14   18.41
   4   4   5  233.87   18.40
   4  -4   5  247.64   18.42
  -4  -4  -5  258.50   18.33
  -4   4  -5  253.02   18.29
  -4  -4  -5  273.87   18.81
  -4   4  -5  250.55   18.47
  -4  -4  -5  263.23   18.53
   4   4   5  229.10   19.51
  -5  -4  -5    0.11    0.87
  -5   4  -5    0.54    0.81
  -5   4  -5   -0.08    1.28
   5   4   5    0.72    3.31
   5   4   5   -0.79    1.28
   5  -4   5    1.48    1.27
  -5   4  -5    0.63    1.14
  -5  -4  -5    0.50    1.17
  -5  -4  -5   -0.24    1.80
   6   4   5  334.14   27.21
   6  -4   5  364.86   27.27
   6  -4   5  390.16   29.03
  -6  -4  -5  399.47   27.00
  -6   4  -5  371.24   26.92
  -6   4  -5  331.90   27.19
  -6  -4  -5  409.41   27.58
  -6   4  -5  338.44   27.10
  -6  -4  -5  389.39   27.23
  -7  -4  -5   62.48    4.90
  -7  -4  -5   68.63    5.72
  -7   4  -5   61.51    4.85
  -7   4  -5   56.81    5.10
  -7  -4  -5   61.18    5.18
   7   4   5   57.11    5.38
   7  -4   5   61.78    5.51
  -7   4  -5   55.68    5.37
  -8   4  -5    4.83    2.14
  -8  -4  -5    8.54    2.53
  -8   4  -5    4.69    1.58
  -8  -4  -5    4.52    1.61
  -8  -4  -5    5.86    1.28
  -8   4  -5    4.44    1.15
  -9   4  -5   11.34    2.84
  -9   4  -5   15.19    2.15
  -9  -4  -5   15.05    2.31
  -9  -4  -5   17.34    1.93
  -9   4  -5   15.18    1.79
 -10   4  -5   39.87    3.50
 -10   4  -5   40.35    4.43
 -10   4  -5   33.43    3.81
 -10  -4  -5   42.18    4.02
 -10  -4  -5   41.87    3.57
 -11   4  -5   -0.96    1.63
 -11  -4  -5    0.52    1.74
 -11  -4  -5    0.42    1.22
 -11   4  -5    1.60    1.16
  12   4   5    9.93    1.44
 -12   4  -5    5.55    1.91
 -12  -4  -5    8.65    2.22
 -12  -4  -5    7.22    1.63
 -12   4  -5    8.13    1.56
 -15  -5   5    4.66    2.91
 -15   5   5    0.96    2.67
 -13   5   5   13.18    3.13
 -13  -5   5   17.08    3.42
 -12   5   5    5.22    3.08
 -12  -5   5    1.64    3.05
 -11   5   5    4.03    3.30
 -11  -5   5    2.47    3.33
 -11  -5   5    8.02    1.14
 -11   5   5    9.63    1.24
  10  -5  -5    6.05    0.88
 -10  -5   5    6.05    1.01
  10   5  -5    6.97    0.89
 -10   5   5    6.60    1.05
 -10   5   5    4.88    2.86
 -10  -5   5    7.65    3.14
  -9  -5   5   25.94    2.38
  -9   5   5   27.55    2.43
   9   5  -5   30.64    2.30
   9  -5  -5   28.29    2.30
  -9   5   5   27.77    3.35
  -9  -5   5   28.43    3.48
  -8  -5   5   60.31    4.68
  -8   5   5   62.83    4.71
   8  -5  -5   60.13    4.58
   8   5  -5   61.17    4.59
  -8   5   5   61.72    5.27
  -8  -5   5   55.09    5.24
   7   5  -5    0.02    0.18
  -7  -5   5    0.60    0.61
  -7   5   5    0.43    0.65
   7   5  -5    0.31    0.54
   7  -5  -5    0.25    0.53
  -7  -5   5    0.93    1.39
  -6   5   5    5.13    0.86
  -6  -5   5    5.19    0.80
   6   5  -5    5.45    0.73
   6  -5  -5    4.37    0.72
  -5  -5   5  197.56   15.36
   5   5  -5  206.83   14.35
   5  -5  -5  197.87   14.34
  -5  -5   5  186.32   14.36
  -5   5   5  189.65   14.38
   4   5  -5   49.98    3.50
  -4   5   5   44.00    3.44
   4  -5  -5   48.38    3.49
  -4  -5   5   42.74    3.36
  -4  -5   5   44.97    3.51
  -4   5   5   41.19    3.51
   3   5  -5  139.56   10.01
   3  -5  -5  143.71   10.02
  -3   5   5  132.03    9.96
  -3  -5   5  127.68    9.90
  -3  -5   5  135.87    9.96
   3  -5  -5  142.01   10.10
  -3  -5   5  134.44   10.05
  -3   5   5  139.98   10.06
  -2  -5   5   67.67    5.23
   2  -5  -5   77.83    5.48
  -2   5   5   67.63    5.59
  -2  -5   5   69.17    5.38
  -2   5   5   71.59    5.37
  -2   5   5   70.61    5.27
  -2  -5   5   63.66    5.26
   2   5  -5   74.58    5.34
   2  -5  -5   76.36    5.35
  -1  -5   5   23.93    1.77
  -1  -5   5   26.25    2.28
  -1   5   5   19.96    2.39
  -1  -5   5   22.42    1.93
   1  -5  -5   23.61    2.20
  -1  -5   5   24.47    2.13
  -1   5   5   21.68    2.08
   1   5  -5   23.46    2.03
  -1   5   5   23.63    1.94
   1  -5  -5   24.34    2.05
   0   5   5   52.73    4.16
   0  -5   5   51.16    4.16
   0  -5   5   57.29    4.01
   0   5   5   47.30    4.55
   0  -5  -5   56.33    4.45
   0  -5   5   49.50    4.29
   0   5   5   49.30    4.27
   0   5  -5   58.63    4.26
   0  -5  -5   56.23    4.26
  -1  -5  -5   14.25    1.49
   1   5   5   14.42    2.23
  -1  -5  -5   21.91    2.13
  -1   5  -5   19.99    1.50
  -1  -5  -5   18.99    1.65
  -1   5  -5   18.55    1.59
  -1   5  -5   18.47    1.77
   1   5   5   17.71    1.67
  -1  -5  -5   20.07    1.83
   1  -5   5   19.62    1.67
  -2  -5  -5   39.86    3.55
  -2  -5  -5   50.87    3.72
  -2   5  -5   48.70    3.68
   2   5   5   33.61    4.26
  -2   5  -5   45.00    3.62
  -2  -5  -5   52.58    4.14
   2   5   5   47.95    3.73
   2  -5   5   49.15    3.76
  -2   5  -5   52.48    3.84
  -2  -5  -5   56.70    3.89
  -3  -5  -5   25.22    2.33
  -3   5  -5   31.55    2.58
   3   5   5   28.27    3.76
   3   5   5   28.40    2.62
  -3  -5  -5   35.94    3.18
   3  -5   5   31.23    2.67
  -3   5  -5   31.47    2.70
  -3  -5  -5   31.16    2.74
  -3  -5  -5   34.12    2.55
  -3   5  -5   30.17    2.48
  -4  -5  -5  331.99   28.01
   4   5   5  378.68   28.33
   4   5   5  398.72   29.58
  -4   5  -5  371.42   28.26
  -4  -5  -5  444.31   28.71
  -4  -5  -5  437.70   28.25
  -4   5  -5  402.37   28.18
  -4   5  -5  391.66   28.36
  -4  -5  -5  444.04   28.44
   4  -5   5  408.32   28.39
   5   5   5   -1.74    3.18
  -5   5  -5    2.66    1.42
  -5  -5  -5   -0.85    1.93
  -5  -5  -5    0.87    0.88
  -5   5  -5    1.56    0.81
   5   5   5   -0.68    1.47
   5  -5   5   -0.70    1.44
  -5   5  -5    0.84    1.12
  -5  -5  -5    2.15    1.33
  -6   5  -5  335.97   27.88
  -6  -5  -5  408.56   27.73
  -6   5  -5  374.65   27.65
  -6  -5  -5  421.23   28.34
  -6   5  -5  360.55   27.85
  -6  -5  -5  403.65   27.98
   6   5   5  353.00   28.00
   6  -5   5  374.68   28.07
  -7  -5  -5   27.79    2.36
  -7   5  -5   22.48    2.26
  -7  -5  -5   26.04    3.36
   7   5   5   20.56    3.07
   7  -5   5   19.73    3.22
  -7   5  -5   23.59    2.57
  -7  -5  -5   26.44    2.74
  -7   5  -5   21.97    2.88
  -8   5  -5   -0.37    0.94
  -8   5  -5    1.14    1.99
  -8   5  -5    0.49    1.38
  -8  -5  -5    1.83    1.54
  -8  -5  -5   -0.14    1.05
  -9   5  -5   13.47    2.75
  -9   5  -5   13.75    2.11
  -9  -5  -5   13.85    2.24
  -9  -5  -5   13.70    1.83
  -9   5  -5   12.92    1.70
 -10   5  -5    5.32    2.61
  10   5   5    5.38    1.23
 -10   5  -5    3.14    1.67
 -10  -5  -5    8.45    2.02
 -10  -5  -5    6.05    1.48
 -10   5  -5    4.06    1.30
 -11  -5  -5   40.42    3.47
 -11   5  -5   32.32    3.32
  11   5   5   42.86    3.35
 -11   5  -5   33.81    3.78
 -11  -5  -5   34.64    3.83
  15   6  -5    0.95    0.76
 -14  -6   5   40.08    6.26
 -14   6   5   41.20    6.23
  13   6  -5   24.13    1.89
 -13   6   5   13.99    3.36
 -13  -6   5   14.85    3.51
  12   6  -5   10.39    0.99
 -12  -6   5    7.39    3.06
 -12   6   5    7.76    2.86
 -11  -6   5    0.82    3.12
  11   6  -5    1.38    0.46
 -11  -6   5    2.00    0.85
 -11   6   5    1.09    0.88
 -11   6   5    2.42    1.29
 -10   6   5   10.83    3.48
 -10  -6   5   13.67    3.78
 -10   6   5   12.00    1.46
 -10  -6   5   11.17    1.40
  10   6  -5   14.72    1.12
 -10   6   5   11.53    1.69
   9   6  -5    0.13    0.28
  -9  -6   5    0.13    0.71
  -9   6   5    0.31    0.74
   9   6  -5   -0.11    0.56
   9  -6  -5    0.73    0.57
  -9   6   5    0.53    1.10
  -9   6   5   -1.90    2.32
  -9  -6   5   -1.61    2.53
  -8   6   5  476.33   33.90
   8   6  -5  482.46   33.79
   8  -6  -5  456.12   33.78
  -8   6   5  455.42   34.34
  -8  -6   5  464.67   34.42
  -8  -6   5  447.41   33.87
   7   6  -5  233.51   16.56
   7  -6  -5  223.50   16.55
  -7   6   5  237.08   16.99
  -7  -6   5  218.34   16.99
  -7  -6   5  217.83   16.63
  -7   6   5  229.61   16.66
   6   6  -5  270.80   18.70
   6  -6  -5  262.25   18.69
  -6  -6   5  239.84   18.75
  -6   6   5  246.01   18.76
   5   6  -5  128.92    9.25
   5  -6  -5  129.11    9.25
  -5  -6   5  118.58    9.28
  -5   6   5  122.65    9.29
  -4  -6   5   68.40    5.30
   4   6  -5   78.59    5.36
   4  -6  -5   74.65    5.34
  -4  -6   5   68.29    5.22
  -4   6   5   70.42    5.31
  -4  -6   5   69.59    5.39
  -4   6   5   71.24    5.40
  -3  -6   5   11.65    1.09
  -3   6   5   13.25    1.11
  -3  -6   5    9.94    0.96
   3  -6  -5   12.87    1.16
   3  -6  -5   12.72    1.36
  -3  -6   5   10.63    1.23
   3   6  -5   13.13    1.17
  -3   6   5   11.99    1.23
   2   6  -5   16.01    1.45
   2  -6  -5   16.75    1.48
   2  -6  -5   21.06    1.77
  -2   6   5   14.65    1.39
  -2  -6   5   15.13    1.39
  -2  -6   5   14.98    1.56
  -2   6   5   15.90    1.53
   1   6  -5    2.02    0.64
   1  -6  -5    2.67    0.69
  -1   6   5    1.72    0.56
  -1  -6   5    1.92    0.29
  -1  -6   5    2.12    0.57
   1  -6  -5    2.99    1.01
  -1  -6   5    2.94    0.88
  -1   6   5    1.19    0.79
   0   6  -5    3.87    0.83
   0  -6  -5    4.20    0.89
   0  -6   5    5.07    0.51
   0  -6  -5    3.53    1.17
   0   6   5    4.60    0.79
   0  -6   5    6.34    0.83
   0   6   5    4.62    0.99
  -1   6  -5   29.90    2.30
  -1  -6  -5   33.45    2.80
  -1  -6  -5   21.25    2.20
   1   6   5   30.85    2.40
   1  -6   5   30.12    2.40
  -1   6  -5   32.21    2.47
  -1  -6  -5   29.16    2.46
  -1  -6  -5   30.24    2.34
   2   6   5    4.07    0.91
   2  -6   5    4.66    0.96
  -2  -6  -5    3.26    0.66
  -2  -6  -5    5.49    0.86
  -2   6  -5    5.37    0.64
  -2  -6  -5    6.92    1.54
  -2   6  -5    3.99    0.91
  -2  -6  -5    4.90    1.03
  -2   6  -5    5.22    0.76
  -3   6  -5  217.34   15.52
   3   6   5  203.30   15.64
   3  -6   5  223.08   15.69
  -3  -6  -5  176.91   15.40
  -3   6  -5  213.78   15.49
  -3  -6  -5  241.21   16.01
  -3   6  -5  214.89   15.66
  -3  -6  -5  242.25   15.75
  -3  -6  -5  237.41   15.58
  -4  -6  -5    6.46    0.85
  -4  -6  -5    7.55    1.10
  -4   6  -5    7.76    1.04
  -4   6  -5    5.90    1.18
  -4  -6  -5   10.14    1.95
   4   6   5    5.03    1.42
   4  -6   5    8.31    1.54
  -4   6  -5    7.55    1.35
  -4  -6  -5    7.97    1.38
   5   6   5  119.76   10.06
   5  -6   5  135.57   10.18
  -5   6  -5  108.84    9.86
  -5  -6  -5  143.41   10.43
  -5  -6  -5  145.76    9.88
  -5   6  -5  131.44    9.77
  -5   6  -5  127.94    9.96
  -5  -6  -5  139.86   10.05
  -6   6  -5   51.81    3.97
  -6  -6  -5   54.05    4.89
  -6  -6  -5   51.24    4.04
  -6   6  -5   44.23    4.25
  -6   6  -5   45.44    4.19
  -6  -6  -5   55.70    4.40
   6   6   5   41.07    4.45
   6  -6   5   46.41    4.66
  -7   6  -5   57.68    5.04
  -7  -6  -5   60.61    4.65
  -7   6  -5   55.94    4.54
  -7   6  -5   55.55    4.81
  -7  -6  -5   56.89    4.98
   7   6   5   52.34    5.27
   7  -6   5   55.64    5.47
  -8  -6  -5   41.58    3.26
  -8   6  -5   35.35    3.10
  -8   6  -5   28.78    3.70
  -8   6  -5   33.78    3.44
  -8  -6  -5   37.13    3.59
  -9  -6  -5    3.06    1.21
  -9   6  -5    0.39    1.04
  -9   6  -5   -2.37    2.15
  -9   6  -5    0.31    1.41
  -9  -6  -5    2.76    1.63
 -10   6  -5    9.52    2.75
 -10   6  -5   13.41    2.21
 -10  -6  -5   18.36    2.48
 -10  -6  -5   19.75    2.08
 -10   6  -5   14.53    1.85
 -11   6  -5    9.80    2.13
 -11  -6  -5   10.96    2.38
 -11  -6  -5   13.73    1.84
 -11   6  -5   13.63    1.74
  14   7  -5    0.08    0.52
  13   7  -5    1.12    0.53
 -13   7   5    1.73    1.47
  12   7  -5    0.15    0.42
 -12   7   5    2.61    1.39
 -11   7   5    2.70    2.63
 -11  -7   5    3.69    2.87
  11   7  -5    0.55    0.36
 -11  -7   5    0.05    0.81
 -11   7   5    1.44    1.32
 -10  -7   5   17.40    1.88
 -10   7   5   21.91    1.98
 -10   7   5   25.24    2.34
  -9   7   5   14.18    3.18
  -9   7   5   15.22    1.62
  -9  -7   5   15.10    3.42
   9   7  -5   18.78    1.51
   9  -7  -5   14.76    1.48
  -9   7   5   18.86    2.05
  -9  -7   5   14.49    1.58
   8   7  -5   46.71    3.37
   8  -7  -5   45.74    3.35
  -8   7   5   43.35    3.73
  -8   7   5   42.90    4.38
  -8  -7   5   41.23    4.23
  -8  -7   5   38.79    3.44
  -8   7   5   40.75    3.48
   7  -7  -5  109.55    7.90
   7   7  -5  110.35    7.90
  -7   7   5  109.94    8.25
  -7   7   5   96.62    8.41
  -7  -7   5  111.69    8.51
  -7  -7   5  104.47    8.00
  -7   7   5  100.67    8.01
  -6  -7   5   16.11    3.05
   6   7  -5   22.35    1.65
   6  -7  -5   18.29    1.61
  -6   7   5   16.59    2.05
  -6  -7   5   23.42    2.30
  -6  -7   5   17.47    1.70
  -6   7   5   18.36    1.74
  -5   7   5  107.04    8.00
  -5  -7   5  116.65    8.63
   5   7  -5  112.78    8.00
   5  -7  -5  109.10    7.99
  -5   7   5  108.76    8.34
  -5  -7   5  105.70    8.07
  -5   7   5  101.34    8.07
  -4  -7   5  118.94    7.12
   4   7  -5  103.59    6.99
   4  -7  -5   98.08    6.98
  -4   7   5   98.26    7.36
  -4   7   5   95.72    6.97
  -4  -7   5   84.31    6.84
  -4  -7   5   92.39    6.96
  -4  -7   5   93.88    7.05
  -4   7   5   97.55    7.06
   3  -7  -5   24.29    1.96
   3   7  -5   24.55    1.95
  -3   7   5   22.63    2.38
   3  -7  -5   21.95    2.13
  -3  -7   5   23.82    2.05
  -3   7   5   22.55    2.03
  -3   7   5   24.44    1.93
  -3  -7   5   22.37    1.91
   2   7  -5   11.70    1.15
   2  -7  -5   12.45    1.16
  -2   7   5    9.92    1.69
  -2  -7   5   10.53    1.12
   2  -7  -5   13.03    1.48
  -2  -7   5   10.63    1.28
  -2   7   5   11.65    1.27
  -2   7   5   12.26    1.13
   1   7  -5   -0.17    0.59
  -1  -7   5    0.27    0.21
  -1   7   5   -0.09    1.37
   1  -7  -5    1.26    0.99
  -1  -7   5    0.39    0.82
  -1   7   5   -0.27    0.73
  -1   7   5    0.24    0.55
  -1  -7   5    0.21    0.54
   1  -7  -5    0.75    0.61
   0   7   5   24.16    2.87
   0  -7  -5   25.06    2.56
   0   7   5   27.92    2.26
   0  -7   5   25.25    2.25
   0   7  -5   29.28    2.30
   0  -7  -5   28.78    2.32
  -1  -7  -5   10.34    1.19
   1   7   5   15.53    1.41
  -1  -7  -5   15.99    1.89
   1  -7   5   13.44    1.41
  -1   7  -5   14.54    1.43
  -1  -7  -5   14.33    1.44
  -2  -7  -5    1.70    0.59
  -2   7  -5    2.01    0.64
  -2  -7  -5    3.03    1.44
  -2  -7  -5    2.81    0.76
   2   7   5    2.80    0.91
  -2   7  -5    3.01    0.86
   2  -7   5    1.91    0.96
  -2  -7  -5    2.06    0.87
  -3  -7  -5  200.56   17.85
  -3  -7  -5  277.04   18.03
   3  -7   5  277.23   18.23
  -3   7  -5  256.95   17.96
  -3   7  -5  240.26   17.84
  -3  -7  -5  285.67   18.49
   3   7   5  242.29   18.14
  -3   7  -5  252.91   18.10
  -3  -7  -5  270.43   18.15
   4   7   5  117.79    9.78
   4  -7   5  137.41    9.91
  -4  -7  -5  107.56    9.38
  -4   7  -5  121.39    9.48
  -4  -7  -5  156.16   10.19
  -4   7  -5  131.73    9.68
  -4  -7  -5  147.91    9.78
  -4  -7  -5  145.42    9.60
  -4   7  -5  134.60    9.51
  -5   7  -5  325.48   27.32
  -5  -7  -5  423.02   27.94
  -5  -7  -5  410.77   27.38
  -5   7  -5  371.91   27.29
  -5   7  -5  356.01   27.46
  -5  -7  -5  420.98   27.58
   5   7   5  334.84   27.61
   5  -7   5  390.56   27.79
  -6  -7  -5   17.62    2.87
  -6   7  -5   16.63    2.05
   6   7   5   18.08    2.78
   6  -7   5   18.95    3.01
  -6  -7  -5   21.18    1.98
  -6   7  -5   18.36    1.85
  -6   7  -5   17.60    2.15
  -6  -7  -5   20.67    2.35
   7   7   5   -1.35    2.57
   7  -7   5   -0.98    2.73
  -7  -7  -5    2.69    1.12
  -7   7  -5    2.04    0.97
  -7   7  -5    2.13    1.25
  -7   7  -5    1.06    1.26
  -7  -7  -5    1.47    1.43
  -8  -7  -5    0.76    1.14
  -8   7  -5    0.12    0.94
  -8   7  -5    0.43    1.53
  -8   7  -5    0.67    1.36
  -8  -7  -5    0.21    1.43
  -9  -7  -5    6.88    1.48
  -9   7  -5    8.20    1.33
  -9   7  -5    4.73    2.31
  -9   7  -5    6.71    1.76
  -9  -7  -5    9.17    1.98
 -10  -7  -5    0.08    1.27
 -10   7  -5    0.88    1.03
 -10   7  -5    2.68    2.20
 -10   7  -5   -0.54    1.58
 -10  -7  -5    1.58    1.84
 -13  -8   5    0.93    2.71
 -13   8   5    3.06    1.60
 -13   8   5    1.35    2.56
 -12   8   5    5.52    2.50
 -12  -8   5    3.06    2.57
 -12  -8   5   12.19    3.47
 -12   8   5   11.96    1.85
 -11   8   5    3.39    2.43
 -11  -8   5    5.99    2.59
 -11  -8   5    3.40    0.94
 -11  -8   5    6.81    4.04
 -11   8   5    4.54    1.48
 -10   8   5    6.34    2.63
 -10  -8   5   -1.59    2.50
 -10  -8   5    2.33    0.85
 -10   8   5    4.03    1.02
 -10  -8   5   -0.25    3.69
 -10   8   5    4.06    1.51
  10   8  -5    3.75    0.79
  -9   8   5    0.35    2.85
  -9   8   5    0.43    0.86
  -9  -8   5    1.51    3.45
  -9   8   5    1.82    1.31
  -9  -8   5    1.56    0.73
  -8  -8   5    2.55    0.74
  -8   8   5    1.68    0.82
  -8  -8   5    4.05    3.15
  -8   8   5    3.06    1.30
   8   8  -5    3.32    0.67
   8  -8  -5    3.73    0.66
  -8   8   5    2.91    2.43
  -8  -8   5    1.49    2.53
  -7   8   5  145.36   11.45
   7   8  -5  161.07   11.07
   7  -8  -5  149.10   11.05
  -7   8   5  134.69   11.65
  -7  -8   5  145.60   11.79
  -7  -8   5  137.80   11.14
  -7   8   5  152.69   11.19
  -6   8   5   10.16    1.17
  -6  -8   5   13.24    2.22
   6   8  -5   11.65    1.03
   6  -8  -5    9.68    1.00
  -6   8   5    9.81    1.66
  -6   8   5   11.88    1.78
  -6  -8   5   10.61    1.87
  -6  -8   5    9.95    1.16
  -5  -8   5    6.37    0.94
   5   8  -5    6.32    0.69
  -5   8   5    4.67    1.37
   5  -8  -5    6.37    0.67
  -5  -8   5    5.50    0.71
  -5  -8   5    3.02    0.46
  -5   8   5    6.18    0.71
  -5  -8   5    3.81    0.80
  -5   8   5    5.34    0.84
  -4   8   5   16.55    1.48
   4   8  -5   20.84    1.53
   4  -8  -5   18.73    1.49
  -4   8   5   17.88    2.08
  -4  -8   5   15.38    1.48
  -4  -8   5   15.45    1.60
  -4   8   5   17.02    1.61
   3   8  -5   25.13    1.85
   3  -8  -5   25.18    1.85
  -3   8   5   19.44    2.43
  -3   8   5   20.25    1.81
  -3  -8   5   21.54    1.83
  -3  -8   5   19.57    1.95
  -3   8   5   20.45    1.92
   2  -8  -5   75.54    5.52
  -2   8   5   73.26    5.51
  -2  -8   5   75.12    5.52
  -2   8   5   67.55    6.01
   2  -8  -5   76.94    5.74
   2   8  -5   77.31    5.52
  -2  -8   5   72.04    5.66
  -2   8   5   64.77    5.59
   1   8  -5    6.02    0.82
   1  -8  -5    7.02    0.84
  -1  -8   5    5.94    0.52
  -1   8   5    3.50    1.53
  -1   8   5    6.46    0.82
   1  -8  -5    6.39    1.30
  -1  -8   5    6.93    0.87
   0   8   5   16.34    2.36
   0  -8  -5   17.14    2.01
   0   8   5   18.40    1.67
   0  -8   5   19.59    1.71
   0   8  -5   16.99    1.63
   0  -8  -5   18.92    1.64
   1   8   5   29.22    3.26
   1   8   5   28.97    2.39
   1  -8   5   31.85    2.44
  -1  -8  -5   31.57    2.83
  -1   8  -5   28.18    2.34
  -1  -8  -5   30.32    2.40
  -1  -8  -5   22.46    2.21
   2   8   5    4.87    2.15
  -2  -8  -5    3.98    0.78
  -2  -8  -5    2.68    0.67
  -2  -8  -5    4.02    1.52
   2   8   5    1.95    0.94
   2  -8   5    2.46    1.08
  -2   8  -5    3.92    0.91
  -2  -8  -5    4.43    0.96
   3   8   5  309.62   23.66
   3  -8   5  350.30   23.76
  -3  -8  -5  257.28   23.35
   3   8   5  301.47   24.52
  -3  -8  -5  358.40   23.98
  -3  -8  -5  360.92   23.51
  -3   8  -5  339.64   23.45
  -3   8  -5  337.45   23.58
  -3  -8  -5  369.56   23.64
  -4   8  -5    0.04    0.67
   4   8   5    0.79    3.37
  -4   8  -5   -0.38    0.54
  -4  -8  -5    1.42    1.71
   4   8   5    0.35    1.49
   4  -8   5   -0.10    1.62
  -4  -8  -5   -0.55    0.79
  -4   8  -5    0.24    0.98
  -4  -8  -5    0.20    1.03
   5   8   5   12.58    4.39
  -5   8  -5   12.57    1.47
   5   8   5   14.18    2.41
   5  -8   5   14.70    2.58
  -5  -8  -5   16.07    1.64
  -5  -8  -5   15.84    2.54
  -5   8  -5   16.06    1.80
  -5  -8  -5   15.94    1.88
  -5   8  -5   14.42    1.51
  -6  -8  -5    1.84    1.06
  -6   8  -5    4.06    0.96
   6   8   5    1.63    2.31
   6  -8   5    2.06    2.54
  -6   8  -5    1.91    1.02
  -6   8  -5    2.68    1.21
  -6  -8  -5    2.44    1.35
  -7   8  -5    7.30    1.47
  -7  -8  -5   10.16    1.49
  -7   8  -5    7.11    1.60
  -7   8  -5   10.55    1.33
  -7  -8  -5    8.85    1.84
  -8   8  -5    2.40    1.32
  -8  -8  -5    3.32    1.25
  -8   8  -5    3.65    1.07
  -8   8  -5    2.78    1.44
  -8  -8  -5    4.46    1.69
  -9   8  -5   21.05    2.96
  -9  -8  -5   25.31    2.50
  -9   8  -5   26.70    2.42
  -9   8  -5   22.70    2.81
  -9  -8  -5   28.30    3.07
 -10  -8  -5   22.46    2.31
 -10   8  -5   17.56    2.06
 -10   8  -5   18.41    2.48
 -10  -8  -5   23.59    2.77
 -12  -9   5   28.30    4.19
 -12   9   5   42.90    3.70
 -11   9   5    0.14    2.11
 -11  -9   5    0.16    1.97
 -11   9   5    4.61    1.61
 -10   9   5    7.71    1.18
 -10   9   5    5.44    2.48
 -10  -9   5    6.33    2.24
 -10   9   5    9.76    1.85
  -9  -9   5   23.95    3.51
  -9  -9   5   30.84    4.01
  -9   9   5   22.70    2.63
   9  -9  -5   26.60    2.07
  -9  -9   5   22.91    2.16
  -9   9   5   25.25    2.20
  -9   9   5   20.96    3.33
  -8  -9   5   12.84    1.36
  -8   9   5   14.22    3.20
  -8   9   5   13.55    1.38
  -8  -9   5   11.72    2.62
  -8   9   5   12.97    1.93
  -7  -9   5  153.69   11.77
  -7   9   5  149.14   11.81
   7   9  -5  172.47   11.37
   7  -9  -5  156.86   11.35
  -7   9   5  149.89   12.19
  -7  -9   5  152.77   12.41
  -7  -9   5  139.21   11.44
  -7   9   5  146.32   11.45
  -6  -9   5   35.85    2.99
  -6  -9   5   38.10    3.13
   6   9  -5   41.14    2.97
  -6   9   5   34.41    3.53
   6  -9  -5   41.19    2.97
  -6   9   5   39.80    3.67
  -6  -9   5   37.42    3.86
  -6  -9   5   37.16    3.09
  -6   9   5   37.58    3.10
  -6   9   5   38.31    3.00
  -5   9   5   59.61    4.59
  -5  -9   5   59.33    4.59
  -5   9   5   60.99    5.10
   5  -9  -5   58.90    4.55
  -5   9   5   61.05    4.93
  -5  -9   5   64.07    5.11
  -5  -9   5   60.01    4.69
  -5   9   5   61.24    4.68
   5   9  -5   64.83    4.56
  -4   9   5    0.10    0.47
  -4  -9   5    0.34    0.50
  -4   9   5    1.08    1.46
   4   9  -5    0.76    0.43
   4  -9  -5    0.56    0.45
  -4  -9   5    0.36    0.70
  -4   9   5    1.04    0.61
   3   9  -5   31.22    2.23
   3  -9  -5   28.99    2.22
  -3   9   5   26.34    2.22
  -3  -9   5   26.55    2.25
  -3   9   5   23.05    2.87
  -3  -9   5   26.87    2.40
  -3   9   5   28.49    2.35
   2  -9  -5   54.78    4.27
  -2   9   5   49.50    4.85
   2  -9  -5   61.94    4.56
  -2   9   5   52.38    4.38
   2   9  -5   57.21    4.27
  -2   9   5   57.16    4.30
  -2  -9   5   59.79    4.32
   1   9  -5   81.86    5.72
  -1  -9   5   72.58    5.55
   1  -9  -5   80.93    6.03
   1  -9  -5   80.17    5.72
  -1   9   5   79.82    5.76
  -1  -9   5   88.71    5.81
  -1   9   5   71.16    6.35
   0  -9  -5   60.63    4.63
   0   9   5   52.03    5.29
   0   9   5   58.99    4.66
   0  -9   5   64.17    4.72
   0  -9  -5   62.74    4.96
   0   9  -5   61.19    4.63
  -1   9  -5    1.69    0.67
  -1  -9  -5    1.71    0.61
   1   9   5    2.22    1.91
  -1  -9  -5    2.62    0.76
  -1  -9  -5    2.72    1.34
   1   9   5    2.13    0.74
   1  -9   5    1.72    0.97
  -2   9  -5   11.24    1.22
  -2  -9  -5   10.93    1.25
   2   9   5    6.82    2.66
  -2  -9  -5    8.73    1.85
   2   9   5    8.71    1.35
   2  -9   5    9.28    1.59
  -3   9  -5   38.27    3.17
   3   9   5   32.63    4.88
  -3  -9  -5   43.47    3.92
  -3   9  -5   40.16    3.33
  -3  -9  -5   43.92    3.38
  -3  -9  -5   44.39    3.26
   3   9   5   36.48    3.53
   3  -9   5   36.55    3.71
   4   9   5   70.70    8.15
  -4  -9  -5   81.74    5.97
  -4   9  -5   77.04    5.89
  -4   9  -5   74.92    6.04
  -4  -9  -5   79.31    6.10
   4   9   5   70.36    6.33
   4  -9   5   84.00    6.61
   5   9   5    2.04    4.00
   5   9   5   -0.12    1.61
   5  -9   5   -1.09    2.33
  -5   9  -5   -0.59    0.56
  -5  -9  -5    0.49    0.86
  -5   9  -5    0.13    1.03
  -5  -9  -5    0.42    1.14
  -5   9  -5    0.25    0.72
  -6   9  -5   10.15    1.42
  -6  -9  -5   17.56    1.71
  -6   9  -5   15.09    1.82
  -6  -9  -5   16.58    1.98
  -6   9  -5   15.75    1.55
  -7  -9  -5    1.48    1.07
  -7   9  -5    1.38    0.93
  -7   9  -5    1.82    0.92
  -7   9  -5    0.80    1.31
  -7  -9  -5    0.89    1.42
  -8   9  -5    0.15    1.12
  -8   9  -5   -0.35    1.38
  -8  -9  -5    1.01    1.15
  -8  -9  -5    0.49    1.55
  -8   9  -5    0.94    0.97
  -9  -9  -5    2.92    1.28
  -9   9  -5    0.42    1.01
  -9   9  -5    0.86    1.43
  -9  -9  -5    0.86    1.63
 -11  10   5    7.95    1.89
 -10  10   5   12.76    2.62
 -10  10   5   17.88    2.39
 -10  10   5   19.06    1.77
  -9  10   5   -0.91    0.81
  -9  10   5    0.12    1.58
  -9 -10   5    0.82    2.18
  -9  10   5    0.67    1.53
  -8  10   5   -0.18    0.63
  -8  10   5    0.36    1.57
  -8 -10   5   -0.14    2.20
  -8  10   5   -1.05    1.46
  -7  10   5   10.89    2.43
  -7  10   5   17.09    2.18
  -7  10   5   15.52    1.51
  -7  10   5   16.25    1.40
  -6 -10   5    2.13    2.59
  -6  10   5    0.70    0.48
  -6  10   5    1.05    1.42
  -6 -10   5    0.35    0.52
   6  10  -5    0.53    0.47
   6 -10  -5    0.54    0.51
  -6 -10   5    1.25    0.70
  -6  10   5    1.52    0.60
  -6  10   5   -0.23    1.74
  -5  10   5   91.80    7.82
   5  10  -5  112.65    7.26
   5 -10  -5   99.85    7.25
  -5 -10   5   95.71    7.40
  -5  10   5   94.14    7.71
  -5 -10   5   97.11    7.96
  -5  10   5   93.20    7.37
  -5  10   5   93.72    7.29
  -5 -10   5   92.85    7.29
  -4  10   5   11.91    1.17
   4  10  -5   12.66    1.11
   4 -10  -5   12.73    1.12
  -4 -10   5   15.62    1.24
  -4  10   5   13.26    2.09
  -4 -10   5   15.11    1.44
  -4  10   5   11.17    1.28
  -4  10   5   12.22    1.57
  -4 -10   5   15.80    1.97
  -3 -10   5   95.74    7.07
   3  10  -5  105.23    7.02
  -3  10   5   89.26    7.68
   3 -10  -5   91.33    7.00
  -3  10   5   88.07    7.13
  -3  10   5   93.45    7.05
   2  10  -5   42.39    3.12
   2 -10  -5   41.22    3.14
  -2  10   5   34.94    3.93
   2 -10  -5   35.99    3.44
  -2  10   5   40.08    3.18
  -2 -10   5   43.55    3.23
  -1 -10   5    2.28    0.76
  -1 -10   5    1.17    0.20
   1  10  -5    0.60    0.46
  -1  10   5    3.27    1.89
   1 -10  -5    3.71    1.16
   1 -10  -5    0.90    0.52
  -1  10   5    1.24    0.54
   0  10  -5    6.08    0.79
   0  10   5    4.34    2.22
   0 -10  -5    7.00    0.83
   0 -10  -5    7.48    1.46
   0  10   5    7.71    0.96
   0 -10   5    8.05    1.15
  -1 -10  -5    4.86    0.83
   1  10   5    6.28    2.47
  -1 -10  -5    7.66    1.54
   1  10   5    5.04    1.02
   1 -10   5    4.68    1.34
  -1  10  -5    5.91    0.78
   2  10   5   19.40    3.48
   2  10   5   12.42    1.79
   2 -10   5   18.06    2.17
  -2 -10  -5   14.68    2.17
  -2  10  -5   17.15    1.50
  -2 -10  -5   15.06    1.54
  -3  10  -5   42.21    3.41
  -3 -10  -5   46.40    3.47
   3  10   5   35.42    5.35
   3  10   5   37.78    3.75
   4  10   5   -1.09    1.44
  -4 -10  -5    0.61    0.76
  -4  10  -5   -0.41    0.54
   4  10   5    1.72    4.06
  -4  10  -5   -0.62    0.78
  -4 -10  -5   -0.71    0.97
   5  10   5    2.42    4.09
   5  10   5    0.13    1.63
  -5 -10  -5    2.06    0.88
  -5  10  -5    2.46    0.69
  -5  10  -5    2.34    1.04
  -5 -10  -5    4.78    1.18
  -6  10  -5   -0.43    0.80
  -6  10  -5   -0.27    0.56
  -6  10  -5    0.73    0.41
   6  10   5   -1.27    4.11
  -6 -10  -5   -0.21    0.93
  -6  10  -5   -0.07    1.07
  -6 -10  -5   -0.52    1.23
  -7 -10  -5    2.23    1.11
  -7  10  -5    3.24    0.92
  -7  10  -5    3.38    1.30
  -7 -10  -5    3.40    1.45
  -8  10  -5   45.86    4.19
  -8 -10  -5   56.43    4.13
  -8  10  -5   45.00    3.93
 -10  11   5   36.79    3.74
  -9  11   5    7.92    1.87
  -8  11   5   34.97    3.49
  -8  11   5   36.31    2.76
  -8  11   5   32.82    2.85
  -7  11   5   71.84    5.04
  -7  11   5   67.33    5.70
  -7  11   5   70.39    5.14
  -6  11   5   66.03    5.54
  -6  11   5   64.99    4.90
  -6  11   5   66.36    4.81
  -6  11   5   51.52    5.24
  -5  11   5   48.90    3.57
  -5  11   5   44.73    3.66
  -5  11   5   46.66    4.29
  -5  11   5   44.33    4.33
  -4  11   5   24.46    2.97
   4  11  -5   31.45    2.12
  -4  11   5   22.26    2.24
  -4  11   5   26.86    2.17
  -4  11   5   23.97    2.67
  -3  11   5    6.89    2.00
   3 -11  -5    9.72    0.89
   3  11  -5   10.98    0.89
  -3  11   5   10.64    1.00
  -3  11   5    9.10    1.34
  -3 -11   5    9.88    1.76
  -2  11   5  136.82   12.15
  -2  11   5  148.88   11.50
   2  11  -5  167.02   11.42
   2 -11  -5  153.53   11.41
  -1  11   5   30.29    2.65
   1  11  -5   34.88    2.52
  -1  11   5   27.40    3.53
   1 -11  -5   32.36    2.95
   0  11  -5    7.21    0.77
   0  11   5   10.05    2.52
   0  11   5    5.35    1.04
   0 -11  -5   10.14    1.53
   1  11   5    1.21    2.41
  -1  11  -5    1.91    0.52
   1  11   5    1.52    0.97
   2  11   5   50.61    5.77
   2  11   5   47.79    4.36
  -2  11  -5   53.68    4.00
  -3  11  -5    0.54    0.61
   3  11   5    0.57    3.86
   4  11   5    4.84    1.69
   4  11   5   10.17    4.27
  -4  11  -5    7.76    1.03
   5  11   5   14.10    4.94
  -5  11  -5   20.81    1.95
  -6  11  -5    1.07    0.72
  -6  11  -5    1.05    1.06
  -8  12   5   23.23    2.53
  -8  12   5   30.37    3.12
  -7  12   5   10.69    2.13
  -6  12   5    3.10    1.88
  -5  12   5   12.55    1.52
  -5  12   5   21.76    2.53
  -4  12   5    0.22    0.75
  -4  12   5    0.12    1.86
  -4  12   5    0.20    0.36
  -3  12   5   10.70    0.93
  -3  12   5    7.73    1.16
  -3  12   5   11.07    2.38
  -2  12   5   17.51    2.08
  -2  12   5   17.65    2.25
   1  12  -5   35.05    2.47
  -1  12   5   31.53    3.90
  -1  12   5   27.65    2.61
   0  12   5    6.52    1.16
   0  12  -5   10.44    0.82
   0  12   5    4.31    2.61
   1  12   5   11.45    3.45
  -1  12  -5   14.41    1.19
  -2  12  -5    1.23    0.44
   2  12   5   -0.25    3.70
  -3  12  -5    0.54    0.52
   3  12   5    5.07    3.99
  -4  12  -5    8.18    0.97
   4  12   5    3.10    4.27
  -5  13   5   17.87    2.77
  -4  13   5    4.06    2.21
  -3  13   5   13.10    2.64
  -2  13   5   12.39    2.68
  -1  13   5   13.40    3.03
   0  13   5   20.50    3.76
   1  13   5    0.23    3.27
 -16   0   6   -0.43    2.86
 -15   0   6    6.08    3.40
 -14   0   6   19.62    4.30
  13   0  -6  432.43   30.50
 -13   0   6  341.93   31.84
  12   0  -6    0.37    0.68
 -12   0   6   -0.83    2.93
 -11   0   6   64.85    5.07
  11   0  -6   63.96    4.94
 -11   0   6   68.97    6.12
 -10   0   6   14.73    1.52
  10   0  -6   14.10    1.39
 -10   0   6   15.59    2.49
  -9   0   6  400.03   30.67
   9   0  -6  437.49   30.62
  -8   0   6   90.38    7.20
   8   0  -6   99.80    7.16
   7   0  -6  154.00   10.86
  -7   0   6  139.26   10.88
  -7   0   6  146.08   10.89
   6   0  -6   56.91    4.17
  -6   0   6   53.68    4.17
  -6   0   6   49.93    4.16
   5   0  -6   47.61    3.51
  -5   0   6   44.28    3.51
  -5   0   6   40.76    3.49
   4   0  -6   12.86    1.26
  -4   0   6    9.43    1.22
  -4   0   6   10.80    1.10
  -4   0   6   11.26    1.23
  -3   0   6   55.47    4.44
  -3   0   6   54.62    4.31
  -3   0   6   55.89    4.41
   3   0  -6   62.32    4.45
   2   0  -6    0.68    0.74
   2   0  -6    0.67    0.36
  -2   0   6    0.58    0.85
   2   0  -6    1.39    0.71
  -2   0   6    0.79    0.55
  -2   0   6    0.74    0.74
   1   0  -6    2.31    0.88
   1   0  -6    2.27    0.46
  -1   0   6    2.41    1.04
   1   0  -6    2.72    0.82
  -1   0   6    2.36    0.88
  -1   0   6    1.68    0.61
   0   0   6  301.05   24.10
   0   0  -6  320.97   23.78
   0   0   6  297.61   23.88
   0   0  -6  374.15   24.03
   0   0   6  304.86   24.01
   0   0  -6  354.33   24.06
   0   0  -6  361.85   23.94
   1   0   6    0.18    1.44
  -1   0  -6    0.25    0.70
  -1   0  -6    0.11    0.98
   1   0   6    0.18    0.91
   1   0   6   -0.23    0.65
  -1   0  -6    0.06    0.95
   2   0   6  117.31    8.05
   2   0   6   90.22    8.71
  -2   0  -6  111.02    8.33
  -2   0  -6  109.37    8.32
   2   0   6   96.61    8.12
  -2   0  -6  111.39    8.14
   3   0   6  190.38   13.26
   3   0   6  170.28   14.42
  -3   0  -6  187.98   13.63
   3   0   6  164.49   13.37
  -3   0  -6  177.78   13.53
  -3   0  -6  180.74   13.37
   4   0   6   18.20    1.55
   4   0   6   15.64    3.52
  -4   0  -6   18.13    2.21
  -4   0  -6   14.72    1.68
  -4   0  -6   15.99    1.95
   4   0   6   13.86    1.73
   5   0   6   93.25    6.70
   5   0   6   79.66    6.94
  -5   0  -6   96.33    7.27
  -5   0  -6   88.27    6.83
  -5   0  -6   83.74    7.06
   6   0   6    5.03    0.96
  -6   0  -6    5.26    1.15
  -6   0  -6    8.31    2.00
   6   0   6    2.99    1.51
  -6   0  -6    6.41    1.53
   7   0   6  583.96   39.80
  -7   0  -6  521.17   39.92
  -7   0  -6  521.53   40.33
  -7   0  -6  524.51   40.17
  -8   0  -6   37.83    3.41
  -8   0  -6   42.91    4.19
   8   0   6   40.58    3.24
  -8   0  -6   34.62    3.72
   9   0   6    2.71    1.00
  -9   0  -6    1.88    1.70
  -9   0  -6    1.94    1.14
  10   0   6    8.49    1.31
 -10   0  -6    7.94    2.04
 -10   0  -6    9.99    1.61
 -11   0  -6   61.76    5.35
  11   0   6   71.81    5.18
 -11   0  -6   56.46    5.65
 -16  -1   6    1.09    3.10
 -15  -1   6    8.38    3.39
 -14  -1   6   11.73    4.02
 -13  -1   6   43.83    6.48
  13  -1  -6   59.25    4.54
  12   1  -6    1.47    0.70
  12  -1  -6    2.09    0.72
 -12  -1   6    2.29    2.92
 -11   1   6  120.29    9.25
 -11  -1   6  118.41    9.25
  11   1  -6  125.25    9.14
  11  -1  -6  125.52    9.14
 -11   1   6  124.50   10.12
 -11  -1   6  123.27   10.14
 -10  -1   6   17.74    1.77
 -10   1   6   21.08    1.81
  10   1  -6   16.37    1.62
  10  -1  -6   17.66    1.63
 -10   1   6   20.06    2.71
 -10  -1   6   20.71    2.69
  -9  -1   6   32.91    2.78
  -9   1   6   33.36    2.79
   9   1  -6   32.79    2.71
   9  -1  -6   34.25    2.72
   8   1  -6   16.07    1.45
   8  -1  -6   15.45    1.47
  -8  -1   6   13.45    1.49
  -8   1   6   15.94    1.55
  -7  -1   6    2.08    0.76
  -7   1   6    2.01    0.77
   7   1  -6    2.66    0.74
   7  -1  -6    2.66    0.74
  -7   1   6    2.82    0.83
  -6  -1   6    3.93    0.84
  -6   1   6    4.61    0.88
   6   1  -6    5.37    0.88
   6  -1  -6    5.48    0.84
  -6   1   6    5.64    1.00
  -6  -1   6    5.86    0.87
   5  -1  -6  215.13   14.85
  -5   1   6  197.20   14.87
  -5  -1   6  193.59   14.82
   5   1  -6  217.38   14.86
  -5  -1   6  195.51   14.84
  -5   1   6  193.54   14.84
   4   1  -6   66.23    4.84
   4  -1  -6   70.00    4.85
  -4  -1   6   62.72    4.75
  -4   1   6   59.01    4.88
  -4  -1   6   60.32    4.81
  -4   1   6   61.71    4.75
  -4  -1   6   64.19    4.85
  -4   1   6   58.73    4.82
  -3   1   6   79.96    6.24
  -3  -1   6   76.78    6.16
  -3   1   6   77.10    6.07
   3   1  -6   83.69    5.97
  -3  -1   6   77.38    6.07
  -3  -1   6   77.90    6.17
  -3   1   6   79.14    6.18
   3   1  -6   91.51    6.22
   3  -1  -6   89.11    6.21
  -2  -1   6  121.29    9.79
   2   1  -6  137.28    9.70
  -2  -1   6  125.20    9.91
  -2   1   6  122.84    9.96
   2  -1  -6  141.80    9.91
   2   1  -6  150.17    9.85
  -2  -1   6  120.73    9.88
  -2   1   6  122.68    9.89
   2   1  -6  156.33    9.97
   2  -1  -6  144.15    9.94
  -2   1   6  123.42    9.79
   1   1  -6  620.14   43.40
   1  -1  -6  563.53   43.41
  -1  -1   6  559.96   43.64
  -1   1   6  568.39   43.70
   1  -1  -6  642.81   43.62
   1   1  -6  663.09   43.55
  -1   1   6  582.11   43.50
  -1  -1   6  560.96   43.50
  -1  -1   6  572.93   43.61
  -1   1   6  560.19   43.60
   1   1  -6  679.87   43.66
   1  -1  -6  669.84   43.66
   0   1  -6  179.54   11.97
   0  -1   6  142.81   12.11
   0   1   6  141.24   12.15
   0  -1  -6  174.64   12.10
   0  -1  -6  152.95   11.81
   0   1  -6  183.35   12.02
   0   1   6  155.71   11.91
   0  -1   6  148.59   12.04
   0   1   6  147.88   12.04
   0   1  -6  168.45   12.08
   0  -1  -6  187.24   12.12
   0  -1   6  153.14   11.91
   0  -1  -6  180.54   11.98
   1   1   6   27.53    2.94
   1  -1   6   23.45    2.88
  -1  -1  -6   28.28    2.26
  -1  -1  -6   31.98    2.46
  -1   1  -6   30.60    2.46
  -1   1  -6   32.42    2.58
  -1  -1  -6   33.87    2.72
   1  -1   6   24.46    2.60
   1   1   6   24.37    2.59
  -1   1  -6   33.43    2.66
  -1  -1  -6   29.69    2.64
   1   1   6   28.12    2.41
   1  -1   6   26.67    2.40
  -2   1  -6  552.00   40.56
   2  -1   6  592.80   40.45
   2  -1   6  588.39   41.35
   2   1   6  492.25   41.01
  -2   1  -6  573.12   40.69
  -2  -1  -6  572.70   40.77
  -2   1  -6  558.21   40.71
  -2  -1  -6  584.47   40.73
   2   1   6  516.21   40.54
   2  -1   6  523.93   40.55
  -2  -1  -6  564.12   40.57
   3   1   6  121.71    8.51
   3  -1   6  113.04    9.73
  -3   1  -6  116.08    8.80
   3  -1   6  121.58    8.47
  -3  -1  -6  111.42    8.88
   3   1   6  101.28    8.59
   3  -1   6  101.76    8.59
  -3   1  -6  114.29    8.78
  -3  -1  -6  117.49    8.79
  -3  -1  -6  114.18    8.60
  -3   1  -6  115.34    8.59
   4  -1   6   73.48    5.22
   4   1   6   72.80    5.26
   4  -1   6   55.13    6.67
   4   1   6   56.70    6.79
  -4   1  -6   68.50    5.65
   4   1   6   63.08    5.41
   4  -1   6   64.02    5.41
  -4  -1  -6   70.37    5.37
  -4   1  -6   67.59    5.35
  -4   1  -6   67.67    5.56
  -4  -1  -6   73.82    5.62
  -4  -1  -6   62.20    5.70
   5  -1   6    9.97    1.15
   5   1   6   10.38    1.20
  -5   1  -6   11.15    1.95
  -5  -1  -6    9.52    2.04
  -5  -1  -6    8.47    1.29
  -5   1  -6    9.09    1.26
  -5   1  -6    8.26    1.56
  -5  -1  -6    8.42    1.62
   5   1   6    9.98    1.54
   5  -1   6    7.75    1.48
   6  -1   6  132.15    8.89
   6   1   6  112.16    9.25
   6  -1   6  106.07    9.22
   6   1   6  125.49    8.91
  -6   1  -6  110.06    9.35
  -6  -1  -6  120.07    9.54
  -6  -1  -6  115.13    9.02
  -6   1  -6  115.08    9.01
  -6   1  -6  115.85    9.26
  -6  -1  -6  115.05    9.29
   7  -1   6   68.66    4.96
   7   1   6   68.63    5.01
  -7  -1  -6   61.43    5.11
  -7   1  -6   59.30    5.61
  -7   1  -6   61.79    5.10
  -7  -1  -6   67.76    5.81
  -7   1  -6   53.97    5.37
  -7  -1  -6   61.16    5.41
   8   1   6   24.17    2.14
  -8  -1  -6   22.22    2.30
   8  -1   6   23.94    2.10
  -8  -1  -6   21.49    3.10
  -8   1  -6   21.76    3.07
  -8   1  -6   20.17    2.63
  -8  -1  -6   22.05    2.69
   9  -1   6    4.40    0.97
   9   1   6    3.71    1.02
  -9   1  -6    3.84    1.76
  -9  -1  -6    2.37    1.69
  -9  -1  -6    2.95    1.24
  10  -1   6    3.72    1.01
  10   1   6    4.70    1.13
 -10   1  -6    3.55    1.75
 -10  -1  -6    2.50    1.81
 -10  -1  -6    5.67    1.35
  11  -1   6    0.96    0.93
  11   1   6    1.24    1.05
  11  -1   6    0.54    7.01
 -11   1  -6    0.39    1.70
 -11  -1  -6   -0.13    1.73
 -11  -1  -6   -1.68    1.29
 -16  -2   6   13.64    3.57
 -15  -2   6   -2.02    3.14
 -14  -2   6    6.40    3.70
 -13  -2   6  103.98    9.90
  12  -2  -6    8.90    1.08
 -12  -2   6   10.52    3.49
 -11  -2   6   24.23    2.18
  11  -2  -6   23.89    2.04
 -11  -2   6   20.50    3.45
 -10  -2   6   50.49    4.07
  10  -2  -6   50.98    3.96
 -10  -2   6   54.58    4.87
  -9  -2   6   83.75    6.68
   9  -2  -6   88.95    6.62
  -9  -2   6   97.83    7.27
  -8  -2   6    0.35    0.66
   8  -2  -6    0.07    0.61
  -8   2   6    0.76    0.91
   7  -2  -6   46.97    3.69
  -7   2   6   49.73    3.81
  -7  -2   6   44.89    3.71
   6  -2  -6  120.44    8.37
  -6   2   6  111.66    8.44
  -6  -2   6  106.11    8.31
  -6  -2   6  110.82    8.38
   5  -2  -6   84.03    5.82
  -5   2   6   74.12    5.87
  -5  -2   6   75.24    5.76
  -5  -2   6   72.28    5.80
   4  -2  -6  222.30   14.80
  -4  -2   6  195.51   14.69
  -4   2   6  201.36   14.86
  -4  -2   6  190.64   14.72
  -4  -2   6  200.00   14.79
   3   2  -6    8.83    0.77
   3  -2  -6   11.25    1.15
  -3   2   6    6.96    1.21
  -3  -2   6    9.74    1.10
  -3  -2   6    7.75    0.94
  -3  -2   6    9.77    1.11
   2   2  -6   35.04    2.41
  -2  -2   6   28.50    2.62
  -2   2   6   28.79    2.79
  -2  -2   6   27.58    2.64
   2  -2  -6   35.98    2.71
  -2  -2   6   29.35    2.52
   1  -2  -6   26.80    2.32
  -1  -2   6   30.40    2.63
  -1   2   6   28.35    2.77
   1   2  -6   35.18    2.47
  -1  -2   6   28.93    2.43
  -1  -2   6   30.84    2.59
   1  -2  -6   34.59    2.63
   0  -2  -6    7.85    0.99
   0  -2   6    7.74    0.97
   0  -2   6    7.21    1.39
   0   2   6    8.45    1.54
   0   2  -6    7.93    1.05
   0  -2   6    6.98    1.19
   0  -2  -6    8.66    1.23
   1  -2   6    3.44    1.76
   1   2   6    2.63    1.52
   1  -2   6    1.39    0.55
  -1  -2  -6    1.83    0.74
  -1   2  -6    2.30    0.91
   1  -2   6    1.55    1.03
   1  -2   6    1.77    0.75
  -1  -2  -6    3.93    1.06
  -2  -2  -6  243.51   17.63
   2  -2   6  248.38   17.50
   2  -2   6  251.46   18.53
   2   2   6  210.43   18.11
  -2   2  -6  246.78   17.72
  -2  -2  -6  247.12   17.79
   2  -2   6  219.72   17.61
   3  -2   6  250.68   17.40
   3   2   6  227.31   18.43
  -3   2  -6  231.39   17.67
   3  -2   6  217.64   17.54
  -3  -2  -6  239.14   17.72
  -3  -2  -6  243.94   17.55
   4  -2   6  331.77   22.95
   4   2   6  292.86   24.24
  -4   2  -6  303.62   23.26
   4  -2   6  275.33   23.12
  -4  -2  -6  325.81   23.11
  -4  -2  -6  330.09   23.32
   5  -2   6    7.56    0.99
   5   2   6    8.91    1.14
   5   2   6    7.35    3.34
  -5   2  -6    7.10    1.66
  -5  -2  -6    6.50    2.00
  -5  -2  -6    6.32    1.22
  -5  -2  -6    5.79    1.54
   5  -2   6    7.71    1.49
   6  -2   6    8.75    1.09
   6   2   6    9.18    1.20
  -6  -2  -6    7.46    1.31
  -6  -2  -6    9.44    2.25
  -6   2  -6   11.81    2.07
   6  -2   6    7.95    1.76
  -6  -2  -6    9.78    1.75
   7  -2   6   28.12    2.46
  -7  -2  -6   29.89    2.70
   7   2   6   32.69    2.62
  -7   2  -6   24.94    3.19
  -7  -2  -6   28.81    3.46
  -7  -2  -6   28.40    3.09
  -8  -2  -6    2.60    1.14
   8  -2   6    2.07    0.84
   8   2   6    3.38    1.02
  -8   2  -6    1.43    1.93
  -8  -2  -6    2.59    1.58
  -9  -2  -6    5.04    1.36
   9   2   6    6.73    1.26
   9  -2   6    6.61    1.08
  -9   2  -6    2.68    2.13
  -9  -2  -6    6.22    1.90
  10  -2   6    1.18    0.91
  10   2   6    0.06    1.03
 -10  -2  -6    0.13    1.77
 -10  -2  -6   -0.97    1.21
  11  -2   6    8.23    1.24
  11   2   6    9.57    1.42
 -11  -2  -6    6.20    2.11
 -11  -2  -6   10.62    1.69
 -16   3   6   14.03    3.44
 -16  -3   6   13.37    3.44
 -15   3   6    3.04    3.03
 -15  -3   6    6.49    3.27
 -14   3   6    1.18    3.34
 -14  -3   6    5.09    3.39
 -13   3   6   57.34    6.81
 -13  -3   6   61.39    7.05
  12   3  -6    4.47    0.84
  12  -3  -6    2.86    0.78
 -12   3   6    2.43    3.17
 -12  -3   6    1.82    3.30
 -11  -3   6   30.59    5.73
  11   3  -6   26.51    2.19
  11  -3  -6   25.16    2.18
 -11   3   6   28.09    3.60
 -11  -3   6   24.44    3.71
 -10  -3   6    4.73    0.94
 -10   3   6    5.62    1.01
  10   3  -6    5.07    0.82
  10  -3  -6    3.97    0.77
 -10   3   6    5.56    2.24
 -10  -3   6    6.63    2.16
  -9  -3   6  283.97   21.89
  -9   3   6  293.92   21.91
   9   3  -6  299.32   21.83
   9  -3  -6  304.19   21.83
  -9   3   6  315.08   22.02
  -9   3   6  305.56   22.35
  -9  -3   6  294.86   22.33
   8   3  -6  206.24   15.16
   8  -3  -6  213.34   15.16
  -8   3   6  205.94   15.31
  -8  -3   6  199.12   15.21
  -8   3   6  206.02   15.23
   7   3  -6   77.07    5.45
   7  -3  -6   79.44    5.46
  -7   3   6   71.35    5.58
  -7  -3   6   63.96    5.45
  -7   3   6   65.23    5.46
  -6  -3   6    9.40    1.16
  -6   3   6   10.73    1.18
   6   3  -6   10.37    1.15
   6  -3  -6   11.43    1.15
  -6  -3   6    9.93    1.07
  -6   3   6    8.83    1.28
  -5  -3   6    0.12    0.63
  -5   3   6    0.04    0.63
   5   3  -6    0.04    0.68
   5  -3  -6    0.41    0.65
  -5   3   6    0.21    0.89
  -5  -3   6    0.64    0.55
  -4   3   6   11.10    1.06
  -4  -3   6    9.12    1.03
   4   3  -6   11.07    0.84
   4   3  -6   10.73    1.16
   4  -3  -6    9.82    1.15
  -4   3   6    7.53    1.36
  -4  -3   6    9.00    1.06
  -4  -3   6    9.72    1.18
  -4   3   6    9.63    1.16
  -3   3   6   11.17    1.20
  -3  -3   6   12.53    1.20
  -3  -3   6   12.42    1.27
  -3   3   6   11.32    1.54
   3  -3  -6   12.96    1.39
  -3   3   6   12.91    1.37
  -3  -3   6   12.38    1.34
   3   3  -6   13.98    1.36
   3  -3  -6   14.68    1.37
  -2  -3   6   10.36    1.27
   2   3  -6   11.53    1.32
  -2   3   6   11.29    1.57
   2  -3  -6   13.18    1.45
  -2  -3   6   10.75    1.32
  -2   3   6   10.80    1.28
  -2   3   6   12.02    1.17
  -2  -3   6   12.30    1.17
   2  -3  -6   13.00    1.34
  -1  -3   6  174.85   13.44
  -1   3   6  167.52   13.59
  -1   3   6  173.96   13.32
  -1  -3   6  172.52   13.32
   1   3  -6  204.16   13.29
  -1  -3   6  172.46   13.43
  -1   3   6  172.45   13.42
   1   3  -6  183.01   13.43
   1  -3  -6  198.36   13.47
   0  -3   6   22.89    2.09
   0  -3   6   25.49    2.55
   0   3   6   23.47    2.09
   0   3  -6   25.13    2.12
   0  -3  -6   27.33    2.15
   0   3  -6   26.45    2.08
   0   3   6   22.30    2.55
   0  -3   6   23.52    2.29
   0   3   6   23.16    2.26
   0   3  -6   23.65    2.26
   0  -3  -6   27.44    2.30
   1   3   6   82.91    7.73
   1  -3   6  104.41    7.20
  -1   3  -6   95.92    7.33
  -1  -3  -6  109.06    7.38
  -1   3  -6   99.30    7.33
   1  -3   6   99.29    8.13
  -1   3  -6   97.28    7.47
  -1  -3  -6  101.23    7.50
   1   3   6   87.48    7.31
   1  -3   6   88.54    7.31
   2  -3   6   27.90    2.16
   2   3   6   22.38    3.10
  -2  -3  -6   28.93    2.37
  -2   3  -6   25.53    2.41
  -2   3  -6   27.44    2.32
   2   3   6   26.28    2.37
   2  -3   6   26.33    2.38
  -2   3  -6   25.45    2.51
  -2  -3  -6   28.69    2.60
   3   3   6    6.63    1.13
   3  -3   6    4.11    1.07
   3  -3   6    6.55    0.86
   3   3   6    2.33    2.43
  -3   3  -6    6.73    1.31
  -3  -3  -6    6.39    1.07
  -3   3  -6    6.48    1.02
  -3   3  -6    4.41    1.24
  -3  -3  -6    6.17    1.30
   4  -3   6  149.81   10.61
   4   3   6  144.08   12.25
   4   3   6  137.57   10.84
   4  -3   6  131.87   10.85
  -4  -3  -6  150.22   10.81
  -4   3  -6  138.87   10.75
  -4   3  -6  143.47   10.96
  -4  -3  -6  154.68   11.03
  -4   3  -6  141.47   10.94
   5  -3   6   34.67    2.57
   5   3   6   29.20    2.97
   5  -3   6   29.65    2.97
   5   3   6   24.61    4.61
  -5   3  -6   30.26    3.06
  -5  -3  -6   31.04    2.79
  -5   3  -6   30.60    2.72
  -5   3  -6   29.11    3.01
  -5  -3  -6   31.09    3.05
   6  -3   6   84.79    6.50
   6  -3   6   84.68    7.02
   6   3   6  102.72    6.69
   6   3   6   62.68    8.26
  -6   3  -6   79.50    7.01
   6   3   6   79.83    6.97
  -6  -3  -6   88.74    6.74
  -6   3  -6   82.45    6.67
  -6   3  -6   85.65    6.97
  -6  -3  -6   92.14    7.06
   7  -3   6    0.76    0.70
   7   3   6    0.15    0.94
  -7  -3  -6    0.54    0.98
  -7   3  -6    0.89    0.95
  -7   3  -6    1.11    1.69
  -7   3  -6    1.11    1.35
  -7  -3  -6    0.64    1.45
   8  -3   6    0.42    0.75
  -8  -3  -6   -0.51    1.09
   8   3   6    0.37    0.93
  -8   3  -6    0.14    1.01
  -8   3  -6    0.37    1.94
  -8   3  -6    0.96    1.48
  -8  -3  -6    0.23    1.56
  -9  -3  -6    3.40    1.26
  -9   3  -6    1.59    1.16
   9   3   6    3.86    1.16
   9  -3   6    7.00    6.42
  -9   3  -6    3.51    2.22
   9  -3   6    3.53    0.90
  -9   3  -6    2.39    1.71
  -9  -3  -6    2.89    1.69
 -10  -3  -6    0.57    1.22
 -10   3  -6    0.46    1.14
  10  -3   6    0.13    0.78
 -10   3  -6   -0.72    1.65
 -10  -3  -6   -0.38    1.69
  10   3   6    0.71    1.07
  11  -3   6   43.40    3.59
 -11  -3  -6   43.19    3.95
 -11   3  -6   42.04    3.86
  11   3   6   53.44    3.84
 -11   3  -6   42.35    4.25
 -11  -3  -6   39.67    4.30
 -14   4   6    6.48    3.34
 -14  -4   6    6.57    3.42
  14  -4  -6    7.62    1.11
 -12   4   6   31.74    4.84
 -12  -4   6   20.22    4.60
  12   4  -6   31.54    2.60
  12  -4  -6   31.58    2.60
  11   4  -6   11.27    1.20
  11  -4  -6    9.55    1.15
 -11   4   6    8.85    2.81
 -11  -4   6   11.95    3.06
 -10  -4   6    1.44    0.82
 -10   4   6    0.50    0.82
  10   4  -6    1.55    0.67
  10  -4  -6    0.85    0.64
 -10   4   6    2.31    1.14
 -10   4   6    1.65    1.98
 -10  -4   6    2.42    2.20
  -9   4   6  449.13   32.82
  -9  -4   6  470.21   34.63
   9   4  -6  451.38   32.71
   9  -4  -6  450.08   32.71
  -9   4   6  472.98   32.94
  -9   4   6  451.96   33.22
  -9  -4   6  436.97   33.22
  -9  -4   6  432.52   32.79
   8   4  -6  225.02   15.67
   8  -4  -6  223.66   15.67
  -8   4   6  217.04   15.86
  -8  -4   6  194.55   15.71
  -8   4   6  204.01   15.73
   7   4  -6   85.30    6.36
   7  -4  -6   87.28    6.37
  -7   4   6   84.01    6.56
  -7  -4   6   81.43    6.41
  -7   4   6   83.66    6.43
  -6  -4   6    0.99    0.69
  -6   4   6    0.04    0.73
   6   4  -6    0.39    0.64
   6  -4  -6   -0.11    0.62
  -6   4   6    0.57    0.92
  -6  -4   6    0.38    0.53
   5   4  -6   49.91    3.64
   5  -4  -6   45.81    3.62
  -5   4   6   45.46    3.82
  -5  -4   6   44.73    3.53
  -5  -4   6   44.21    3.63
  -5   4   6   46.29    3.65
   4   4  -6    0.87    0.68
   4  -4  -6    2.43    0.68
  -4   4   6    3.25    0.62
  -4   4   6    3.09    1.05
  -4  -4   6    1.68    0.58
  -4  -4   6    1.95    0.61
  -4  -4   6    2.16    0.76
  -4   4   6    1.01    0.68
  -3   4   6    7.62    0.88
  -3  -4   6    6.92    0.89
  -3  -4   6    5.69    0.84
   3   4  -6    7.95    0.99
   3  -4  -6    8.23    1.00
  -3   4   6    6.72    1.29
   3  -4  -6    9.17    1.14
  -3  -4   6    6.15    1.01
  -3   4   6    7.78    1.05
  -2  -4   6  108.68    8.57
  -2   4   6  103.79    8.81
   2  -4  -6  126.69    8.74
  -2  -4   6  111.98    8.64
  -2   4   6  111.77    8.64
  -2   4   6  108.78    8.53
  -2  -4   6  115.13    8.54
   2   4  -6  128.96    8.66
   2  -4  -6  125.79    8.66
  -1  -4   6  118.15    9.48
  -1   4   6  119.74    9.70
  -1   4   6  125.01    9.36
  -1  -4   6  126.31    9.36
   1  -4  -6  137.90    9.58
  -1  -4   6  122.73    9.50
  -1   4   6  114.24    9.47
   1   4  -6  135.83    9.49
   1  -4  -6  139.46    9.51
   0  -4  -6    0.53    0.48
   0  -4   6    1.18    0.42
   0  -4   6    2.39    1.89
   0   4   6    0.53    1.33
   0  -4  -6    0.92    1.12
   0   4  -6    1.59    0.55
   0  -4   6    1.39    0.93
   0   4   6    0.78    0.97
   0   4   6    2.11    0.69
   0  -4   6    1.74    0.65
   0   4  -6    1.35    0.82
   0  -4  -6    1.83    0.89
  -1  -4  -6   47.23    4.17
   1   4   6   47.09    4.82
   1  -4   6   61.14    4.18
  -1  -4  -6   55.48    4.65
  -1   4  -6   59.46    4.29
  -1  -4  -6   62.20    4.37
  -1   4  -6   59.59    4.34
  -1   4  -6   54.21    4.46
  -1  -4  -6   60.30    4.51
   1   4   6   51.58    4.32
   1  -4   6   53.69    4.33
  -2  -4  -6   59.67    5.17
  -2  -4  -6   72.72    5.37
   2   4   6   51.07    5.87
  -2   4  -6   72.05    5.35
   2  -4   6   74.71    5.20
  -2   4  -6   73.00    5.35
  -2  -4  -6   85.08    5.81
   2   4   6   65.52    5.37
   2  -4   6   66.48    5.38
  -2   4  -6   74.07    5.52
  -2  -4  -6   77.47    5.57
  -3  -4  -6  139.82   11.75
   3  -4   6  164.09   11.78
   3   4   6  140.45   12.75
  -3   4  -6  161.92   11.99
  -3  -4  -6  178.28   12.37
   3   4   6  154.14   11.97
   3  -4   6  160.45   12.00
  -3   4  -6  172.65   12.14
  -3  -4  -6  173.63   12.17
  -3  -4  -6  177.66   11.99
  -3   4  -6  172.27   11.94
   4  -4   6   23.09    2.06
   4   4   6   25.61    4.36
   4  -4   6   22.97    2.45
  -4  -4  -6   31.93    3.04
  -4   4  -6   20.34    2.43
  -4  -4  -6   29.16    2.35
  -4   4  -6   27.62    2.56
  -4  -4  -6   27.21    2.63
  -4   4  -6   24.36    2.24
   4   4   6   25.64    2.42
   5  -4   6   49.89    4.07
   5   4   6   49.63    4.51
   5  -4   6   51.36    4.54
   5   4   6   48.66    6.29
  -5   4  -6   55.10    4.53
  -5  -4  -6   64.73    5.04
  -5  -4  -6   56.78    4.36
  -5   4  -6   53.12    4.27
  -5   4  -6   51.74    4.48
  -5  -4  -6   58.88    4.62
  -6   4  -6   22.70    2.77
  -6  -4  -6   27.18    3.31
  -6  -4  -6   27.08    2.51
  -6   4  -6   27.39    2.44
   6   4   6   23.53    2.86
   6  -4   6   25.44    3.01
  -6   4  -6   27.68    2.76
  -6  -4  -6   30.58    2.90
   7  -4   6   13.18    5.99
  -7  -4  -6   14.23    1.63
  -7   4  -6    9.18    2.07
  -7   4  -6   10.87    1.51
  -7   4  -6    9.48    1.83
  -7  -4  -6   12.58    2.01
  -8  -4  -6    5.47    1.36
  -8   4  -6    5.18    1.26
  -8   4  -6    6.55    2.14
  -8   4  -6    6.49    1.73
  -8  -4  -6    7.10    1.79
   8   4   6    8.53    1.35
  -9  -4  -6    1.01    1.16
  -9   4  -6    2.48    1.11
  -9   4  -6    1.03    1.97
  -9   4  -6    0.34    1.50
  -9  -4  -6    0.24    1.71
 -10   4  -6    4.10    1.26
 -10  -4  -6    5.00    1.40
 -10   4  -6    3.55    1.83
 -10  -4  -6    1.65    1.81
 -11  -4  -6    4.20    1.47
 -11   4  -6    6.22    1.36
  11  -4   6    5.41    0.95
 -11   4  -6    2.11    1.79
 -11  -4  -6    2.79    2.01
 -15  -5   6   -2.34    3.03
 -15   5   6   -1.62    2.84
 -14   5   6    1.46    2.80
 -14  -5   6    0.66    2.95
 -13   5   6    4.14    3.28
 -13  -5   6    7.74    3.66
 -12   5   6    5.34    3.64
 -12  -5   6    3.32    3.88
  12   5  -6    5.10    1.03
  12  -5  -6    6.19    1.07
  11   5  -6   19.47    1.69
  11  -5  -6   18.05    1.67
 -11   5   6   17.59    3.74
 -11  -5   6   14.45    3.57
 -10  -5   6  242.73   17.97
 -10   5   6  249.49   18.00
  10  -5  -6  245.46   17.86
  10   5  -6  245.48   17.86
 -10   5   6  235.18   18.68
 -10  -5   6  226.17   18.74
   9   5  -6   93.30    6.93
   9  -5  -6   92.04    6.93
  -9   5   6   90.49    7.56
  -9  -5   6   97.90    7.69
  -9  -5   6   88.16    7.02
  -9   5   6   96.69    7.08
   8   5  -6  219.34   15.54
   8  -5  -6  220.23   15.54
  -8   5   6  215.98   15.79
  -8  -5   6  200.02   15.60
  -8   5   6  200.14   15.61
  -7   5   6    5.29    0.98
  -7  -5   6    4.04    0.89
   7   5  -6    5.14    0.79
   7  -5  -6    5.59    0.80
  -7   5   6    5.42    1.21
   6   5  -6   15.12    1.34
   6  -5  -6   12.49    1.31
  -6  -5   6   13.69    1.20
  -6   5   6   10.38    1.60
  -6  -5   6   13.36    1.34
  -6   5   6   12.14    1.37
   5   5  -6   15.67    1.49
   5  -5  -6   15.17    1.48
  -5   5   6   17.01    1.43
  -5  -5   6   15.38    1.36
  -5   5   6   17.77    1.87
  -5  -5   6   15.88    1.54
  -5   5   6   14.24    1.54
   4   5  -6    1.99    0.66
   4  -5  -6    1.87    0.66
  -4   5   6    1.78    1.08
  -4  -5   6    1.37    0.53
  -4   5   6    1.29    0.59
  -4  -5   6    1.54    0.75
  -4   5   6    1.37    0.73
  -4  -5   6    1.51    0.54
  -3   5   6   23.06    2.02
   3   5  -6   26.55    2.11
   3  -5  -6   24.62    2.13
  -3  -5   6   24.82    2.03
  -3  -5   6   24.95    2.01
  -3   5   6   19.84    2.40
   3  -5  -6   24.87    2.24
  -3  -5   6   24.07    2.15
  -3   5   6   24.71    2.14
  -2  -5   6  119.76    8.59
  -2   5   6  113.72    8.92
   2  -5  -6  129.11    8.78
  -2   5   6  109.48    8.55
  -2  -5   6  112.23    8.55
  -2  -5   6  111.78    8.67
  -2   5   6  107.09    8.64
   2   5  -6  121.79    8.65
   2  -5  -6  118.79    8.66
   1   5  -6   -0.83    0.77
   1  -5  -6   -0.47    0.81
  -1   5   6    0.54    0.60
  -1  -5   6    1.67    1.43
  -1  -5   6    0.87    0.56
  -1   5   6   -0.43    1.37
   1  -5  -6    1.66    0.98
  -1  -5   6    0.70    0.85
  -1   5   6   -0.52    0.81
   0   5   6   30.73    2.60
   0  -5   6   32.62    2.63
   0  -5  -6   28.52    2.48
   0   5   6   26.93    3.11
   0  -5   6   32.03    2.42
   0  -5  -6   37.81    3.01
   0   5  -6   32.40    2.44
   0  -5   6   31.62    2.85
   0   5   6   31.10    2.78
   0   5  -6   35.23    2.75
   0  -5  -6   34.71    2.77
  -1   5  -6  355.52   25.09
  -1  -5  -6  284.34   24.95
   1  -5   6  356.41   24.94
   1   5   6  295.67   25.50
  -1  -5  -6  383.18   25.43
  -1   5  -6  348.75   24.97
   1   5   6  330.36   25.09
  -1   5  -6  356.46   25.21
  -1  -5  -6  392.33   25.26
   1  -5   6  342.72   25.11
  -1  -5  -6  393.79   25.14
   2  -5   6  262.63   18.62
  -2  -5  -6  214.80   18.63
   2   5   6  226.61   19.34
  -2  -5  -6  279.83   18.82
  -2  -5  -6  279.66   19.17
  -2   5  -6  273.39   18.72
  -2   5  -6  272.70   18.78
   2   5   6  243.12   18.80
   2  -5   6  250.86   18.82
  -2   5  -6  265.46   18.92
  -2  -5  -6  285.87   18.98
  -3  -5  -6 1518.40   96.41
   3  -5   6 1327.61   96.18
  -3  -5  -6 1147.39   96.18
  -3   5  -6 1373.63   96.34
   3   5   6 1166.30   97.07
  -3   5  -6 1407.25   96.34
  -3  -5  -6 1502.89   96.78
   3   5   6 1256.18   96.39
   3  -5   6 1343.94   96.43
  -3   5  -6 1374.55   96.50
  -3  -5  -6 1486.70   96.57
   4   5   6   48.52    4.39
   4  -5   6   51.06    4.46
   4   5   6   50.04    6.08
  -4   5  -6   51.95    4.36
  -4  -5  -6   58.13    4.91
  -4   5  -6   53.78    4.47
  -4  -5  -6   58.07    4.59
  -4  -5  -6   57.34    4.35
  -4   5  -6   54.22    4.27
  -5   5  -6    0.11    0.86
   5   5   6   -2.68    3.36
  -5   5  -6    2.42    1.29
  -5  -5  -6    0.74    1.83
   5   5   6   -0.26    1.30
   5  -5   6    2.10    1.49
  -5   5  -6    1.25    1.24
  -5  -5  -6    2.77    1.35
  -5  -5  -6    0.95    0.93
  -6   5  -6   21.41    2.42
  -6  -5  -6   17.63    2.93
  -6  -5  -6   23.43    2.16
  -6   5  -6   17.44    2.03
   6   5   6   23.19    2.77
   6  -5   6   18.57    2.67
  -6   5  -6   22.47    2.39
  -6  -5  -6   21.62    2.46
  -7   5  -6   14.72    2.33
  -7   5  -6   21.72    1.97
  -7  -5  -6   19.68    2.02
  -7   5  -6   15.31    2.28
  -7  -5  -6   15.86    2.38
  -8  -5  -6    3.88    1.30
  -8   5  -6    2.63    1.80
  -8   5  -6    4.33    1.18
  -8   5  -6    2.10    1.54
  -8  -5  -6    3.22    1.68
  -9  -5  -6    1.95    1.22
  -9   5  -6    2.43    1.08
  -9   5  -6    0.72    1.99
  -9   5  -6    2.78    1.61
  -9  -5  -6    2.92    1.72
 -10   5  -6   97.61    7.66
 -10  -5  -6  105.79    7.78
 -10   5  -6   88.64    7.96
 -10  -5  -6  101.30    8.18
 -14   6   6   13.93    3.86
 -14  -6   6   17.78    4.15
  13   6  -6   92.22    6.28
 -13   6   6   83.57    6.82
  13  -6  -6   80.42    6.42
  13   6  -6   82.06    6.43
 -13   6   6   66.09    7.79
 -13  -6   6   60.96    7.86
  12   6  -6   81.42    6.01
 -11   6   6   17.89    4.16
 -11  -6   6   19.72    4.37
  11   6  -6   23.74    1.82
  11   6  -6   25.07    2.06
  11  -6  -6   22.50    2.06
  10   6  -6  109.70    7.72
  10   6  -6  104.55    7.89
  10  -6  -6  104.24    7.89
 -10   6   6   90.03    8.80
 -10  -6   6   96.15    8.99
 -10  -6   6   96.15    8.00
 -10   6   6  105.74    8.06
   9   6  -6  196.93   13.83
   9  -6  -6  184.45   13.82
  -9   6   6  193.81   14.55
  -9  -6   6  190.57   14.61
  -9  -6   6  181.41   13.92
  -9   6   6  185.72   13.96
  -8  -6   6    5.93    0.96
  -8   6   6    4.52    0.98
   8   6  -6    5.39    0.87
   8  -6  -6    5.66    0.82
  -8   6   6    9.27    1.80
  -8  -6   6    7.85    1.91
   7   6  -6  144.00   10.20
   7  -6  -6  137.73   10.19
  -7  -6   6  135.01   10.26
  -7   6   6  132.64   10.28
  -6  -6   6    0.52    0.66
  -6   6   6    1.53    0.72
   6   6  -6    0.52    0.61
   6  -6  -6    1.20    0.61
  -6  -6   6    1.24    0.47
   5   6  -6    2.20    0.70
   5  -6  -6    2.53    0.67
  -5  -6   6    2.23    0.61
  -5  -6   6    1.54    0.48
  -5   6   6    2.30    0.60
  -5  -6   6    1.67    0.75
  -5   6   6    1.40    0.68
   4   6  -6   15.36    1.41
   4  -6  -6   16.32    1.44
  -4   6   6   14.10    1.35
  -4  -6   6   14.57    1.26
  -4  -6   6   14.41    1.34
  -4  -6   6   12.82    1.45
  -4   6   6   14.36    1.50
   3   6  -6    4.35    0.77
   3  -6  -6    4.80    0.83
  -3  -6   6    4.76    0.68
  -3   6   6    4.66    0.70
  -3  -6   6    4.27    0.73
   3  -6  -6    4.28    1.01
  -3  -6   6    4.16    0.91
  -3   6   6    3.58    0.84
   2   6  -6    0.37    0.68
   2  -6  -6    0.38    0.67
  -2  -6   6    1.75    0.85
   2  -6  -6    0.80    0.95
  -2   6   6    1.20    0.57
  -2  -6   6    0.16    0.59
  -2  -6   6    0.76    0.84
  -2   6   6    0.58    0.74
  -1   6   6    4.82    0.74
   1   6  -6    2.18    0.83
   1  -6  -6    4.24    0.85
  -1  -6   6    4.10    0.76
   1  -6  -6    3.24    1.16
  -1  -6   6    4.04    1.06
  -1   6   6    4.50    0.93
   0  -6   6   27.00    1.95
   0  -6  -6   19.49    2.02
   0  -6  -6   26.15    2.54
   0   6  -6   26.00    2.26
   0  -6  -6   30.49    2.31
   0   6   6   25.45    2.18
   0  -6   6   26.13    2.19
   1  -6   6   84.83    6.12
  -1  -6  -6   65.51    6.15
  -1  -6  -6   93.06    6.32
  -1  -6  -6   91.98    6.70
  -1   6  -6   87.73    6.09
   1   6   6   78.50    6.31
   1  -6   6   82.25    6.34
  -1   6  -6   83.92    6.40
  -1  -6  -6   90.57    6.44
  -2   6  -6    5.44    0.91
   2  -6   6    5.65    1.10
   2  -6   6    5.19    0.66
  -2  -6  -6    3.55    0.71
   2   6   6    4.50    2.10
   2   6   6    5.17    1.10
  -2  -6  -6    6.52    1.64
  -2   6  -6    5.24    0.68
  -2  -6  -6    5.44    0.99
  -2   6  -6    5.35    1.10
  -2  -6  -6    4.95    1.21
  -3  -6  -6  330.25   28.75
  -3  -6  -6  438.66   28.98
   3   6   6  341.25   29.75
  -3   6  -6  409.89   28.91
   3   6   6  379.87   29.01
   3  -6   6  412.17   29.05
  -3  -6  -6  468.14   29.42
  -3   6  -6  418.70   28.84
  -3   6  -6  418.05   29.08
  -3  -6  -6  450.58   29.16
   4   6   6  139.86   11.96
   4   6   6  151.38   13.41
   4  -6   6  165.25   12.07
  -4   6  -6  147.66   11.79
  -4  -6  -6  181.59   12.41
  -4   6  -6  158.79   12.00
  -4  -6  -6  171.29   12.09
  -4  -6  -6  169.04   11.88
  -4   6  -6  157.47   11.80
   5   6   6    1.39    3.49
  -5  -6  -6    0.95    0.96
  -5   6  -6    0.37    0.82
  -5   6  -6    1.62    1.03
  -5  -6  -6    1.99    1.94
   5   6   6    0.65    1.54
   5  -6   6    0.88    1.53
  -5   6  -6    1.93    1.16
  -5  -6  -6    1.41    1.32
  -6   6  -6    0.34    0.86
  -6   6  -6    0.82    1.06
   6   6   6   -1.58    1.86
   6  -6   6    2.67    1.99
  -6   6  -6    0.35    1.20
  -6  -6  -6    0.19    1.41
  -6  -6  -6    0.19    1.08
  -7   6  -6   21.12    2.37
  -7   6  -6   18.04    2.03
  -7  -6  -6   19.65    2.15
  -7   6  -6   20.62    2.45
  -7  -6  -6   23.18    2.56
  -8   6  -6    2.09    1.71
  -8  -6  -6    0.45    1.17
  -8   6  -6    0.07    1.03
  -8   6  -6    1.96    1.45
  -8  -6  -6    2.05    1.63
  -9   6  -6   20.31    2.78
  -9  -6  -6   20.67    2.37
  -9   6  -6   20.53    2.19
  -9   6  -6   21.24    2.62
  -9  -6  -6   24.54    2.85
 -10  -6  -6   15.80    1.98
 -10   6  -6   14.37    1.80
 -10   6  -6   12.34    2.23
 -10  -6  -6   13.30    2.41
 -14  -7   6    3.82    2.90
 -14   7   6    0.56    2.66
 -13   7   6   20.03    3.79
 -13  -7   6   17.02    3.90
  13   7  -6   26.11    1.98
 -13   7   6   25.88    2.84
 -12   7   6   18.87    4.08
 -12  -7   6   17.85    4.13
  12   7  -6   21.59    1.67
 -12   7   6   24.27    2.56
 -11   7   6   29.78    4.87
 -11  -7   6   22.70    4.79
 -11   7   6   30.41    3.00
  10   7  -6   25.89    2.06
  10  -7  -6   25.56    2.03
 -10   7   6   21.17    2.51
 -10  -7   6   19.36    2.14
 -10   7   6   23.99    4.02
 -10   7   6   25.24    2.28
 -10  -7   6   23.43    3.87
  -9  -7   6    0.10    0.75
  -9   7   6    0.05    0.86
  -9   7   6    1.67    1.32
   9   7  -6    0.43    0.62
   9  -7  -6    0.30    0.59
  -9   7   6    2.29    2.22
  -9  -7   6    0.45    2.14
   8   7  -6   50.45    3.77
   8  -7  -6   48.35    3.75
  -8   7   6   55.00    4.24
  -8   7   6   50.12    4.41
  -8  -7   6   44.43    4.49
  -8  -7   6   44.60    3.87
  -8   7   6   49.16    3.91
   7   7  -6  329.22   22.76
   7  -7  -6  317.31   22.75
  -7   7   6  302.87   23.07
  -7  -7   6  324.27   23.20
  -7  -7   6  289.63   22.82
  -7   7   6  304.49   22.85
  -6   7   6    0.16    0.56
   6   7  -6    0.47    0.61
   6  -7  -6    0.66    0.55
  -6  -7   6   -0.12    0.41
  -6  -7   6    0.18    0.71
  -6   7   6   -0.18    0.73
   5   7  -6   44.31    3.17
   5  -7  -6   42.00    3.16
  -5  -7   6   36.88    3.01
  -5   7   6   42.59    3.15
  -5  -7   6   40.26    3.12
  -5  -7   6   39.76    3.25
  -5   7   6   37.08    3.23
  -4  -7   6    0.64    1.03
   4   7  -6    0.03    0.63
   4  -7  -6    0.03    0.63
  -4  -7   6    0.07    0.34
  -4   7   6   -0.49    0.54
  -4  -7   6   -0.05    0.73
  -4   7   6   -0.27    0.75
  -4  -7   6    0.96    0.53
   3   7  -6   31.13    2.28
   3  -7  -6   29.69    2.28
   3  -7  -6   23.86    2.43
  -3   7   6   25.17    2.20
  -3  -7   6   27.68    2.37
  -3   7   6   24.50    2.32
  -3  -7   6   25.77    2.21
   2   7  -6   10.25    1.09
   2  -7  -6    9.05    1.09
  -2   7   6    7.80    1.01
  -2  -7   6    9.46    1.01
   2  -7  -6    9.06    1.38
  -2  -7   6    8.50    1.27
  -2   7   6    9.63    1.22
  -1   7   6   14.72    1.37
  -1  -7   6   13.40    1.35
   1  -7  -6   12.64    1.42
   1  -7  -6   15.15    1.76
  -1  -7   6   15.31    1.63
  -1   7   6   11.57    1.53
   1   7  -6   14.17    1.43
   0  -7   6   17.45    1.34
   0  -7  -6   13.41    1.46
   0  -7  -6   20.28    2.07
   0   7   6   14.98    1.60
   0  -7   6   19.65    1.66
   0   7  -6   17.35    1.69
   0  -7  -6   18.69    1.73
   1  -7   6   29.61    2.10
  -1  -7  -6   21.57    2.16
  -1  -7  -6   26.61    2.79
   1   7   6   26.33    2.35
   1  -7   6   28.81    2.40
  -1   7  -6   28.01    2.45
  -1  -7  -6   29.36    2.46
  -2   7  -6  379.68   25.90
  -2  -7  -6  288.70   25.77
   2   7   6  350.26   25.98
  -2  -7  -6  407.67   26.36
   2  -7   6  369.90   26.02
  -2   7  -6  349.57   25.67
  -2   7  -6  370.57   26.03
  -2  -7  -6  409.61   26.10
  -2  -7  -6  415.87   25.96
   3   7   6   80.02    6.71
   3  -7   6   84.87    6.77
  -3  -7  -6   88.69    6.61
  -3  -7  -6   88.78    7.09
  -3   7  -6   86.19    6.39
  -3   7  -6   85.42    6.54
  -3   7  -6   83.45    6.69
  -3  -7  -6   93.49    6.79
   4  -7   6  148.00   11.51
  -4  -7  -6  161.42   11.28
   4   7   6  135.31   11.44
  -4   7  -6  148.35   11.20
  -4   7  -6  142.23   11.12
  -4  -7  -6  169.13   11.82
  -4   7  -6  152.22   11.39
  -4  -7  -6  163.11   11.48
  -5   7  -6    3.02    0.88
  -5  -7  -6    1.53    1.02
   5   7   6    2.81    1.71
   5  -7   6    2.35    1.84
  -5   7  -6    0.92    0.88
  -5   7  -6    2.90    1.18
  -5  -7  -6    3.69    1.39
  -6   7  -6   31.77    2.87
   6  -7   6   31.07    3.80
  -6   7  -6   29.06    3.03
  -6  -7  -6   36.45    3.24
  -6  -7  -6   33.08    2.96
  -6   7  -6   33.10    2.84
  -7   7  -6    3.67    1.12
  -7   7  -6    3.32    1.26
  -7   7  -6    4.08    1.53
  -7  -7  -6    5.38    1.58
  -7  -7  -6    5.91    1.37
  -8   7  -6   11.30    1.97
  -8  -7  -6   12.84    1.79
  -8   7  -6   11.80    1.58
  -8   7  -6   11.46    1.96
  -8  -7  -6   11.38    2.01
  -9   7  -6   14.73    2.42
  -9  -7  -6   19.91    2.16
  -9   7  -6   17.58    2.01
  -9   7  -6   15.54    2.36
  -9  -7  -6   20.36    2.55
 -13   8   6   17.28    3.48
 -13  -8   6   18.53    3.58
 -12   8   6   -0.91    2.73
 -12   8   6    1.20    1.59
 -12  -8   6    2.78    2.91
 -11   8   6    2.07    1.47
 -10   8   6  140.40   10.66
 -10   8   6  155.06   11.87
 -10  -8   6  161.55   12.03
 -10  -8   6  127.52   10.31
 -10   8   6  141.60   10.39
  -9  -8   6    7.01    1.09
  -9   8   6    7.32    1.20
  -9   8   6    7.88    1.66
   9   8  -6    7.70    0.92
   9  -8  -6    6.96    0.91
  -9   8   6    9.92    2.83
  -9  -8   6    4.85    2.09
  -8  -8   6    0.18    0.78
  -8   8   6    0.40    0.82
  -8   8   6    1.13    1.42
   8   8  -6    0.98    0.60
   8  -8  -6    0.51    0.58
  -8   8   6    3.11    2.01
  -8  -8   6    1.45    1.74
  -7  -8   6  160.27   11.77
   7   8  -6  153.87   10.76
   7  -8  -6  144.41   10.74
  -7   8   6  141.85   11.19
  -7   8   6  146.67   11.24
  -7  -8   6  145.95   11.30
  -7  -8   6  139.26   10.86
  -7   8   6  141.19   10.88
   6   8  -6   93.45    6.17
   6  -8  -6   88.50    6.16
  -6   8   6   82.06    6.63
  -6  -8   6   75.03    6.04
  -6   8   6   79.86    6.16
  -6  -8   6   79.86    6.26
  -6   8   6   76.90    6.26
  -6  -8   6   81.18    6.15
  -5   8   6   52.80    3.90
  -5  -8   6   43.31    3.76
   5   8  -6   58.63    3.93
   5  -8  -6   58.17    3.92
  -5  -8   6   50.22    3.89
  -5   8   6   55.03    4.44
  -5  -8   6   49.08    4.01
  -5   8   6   51.35    4.03
   4   8  -6    4.09    0.73
  -4   8   6    2.91    0.65
   4  -8  -6    2.95    0.70
  -4   8   6    1.38    1.41
  -4  -8   6    2.65    0.67
  -4  -8   6    2.26    0.87
  -4   8   6    3.41    0.85
   3   8  -6   -0.37    0.68
   3  -8  -6   -0.10    0.63
  -3   8   6    2.13    1.45
  -3   8   6    0.32    0.54
  -3  -8   6   -0.19    0.59
  -3  -8   6    0.71    0.86
  -3   8   6    0.73    0.79
  -2  -8   6    0.92    0.64
   2   8  -6    0.91    0.62
   2  -8  -6    0.51    0.64
  -2   8   6    2.39    1.55
   2  -8  -6    0.87    1.02
  -2  -8   6   -0.06    0.90
  -2   8   6    0.21    0.80
  -2   8   6    0.48    0.58
   1   8  -6   10.42    1.20
   1  -8  -6   11.08    1.21
  -1   8   6   10.36    2.01
  -1   8   6   10.14    1.14
   1  -8  -6   10.49    1.58
  -1  -8   6    9.84    1.17
   0   8  -6    0.40    0.74
   0  -8  -6    1.00    0.77
   0  -8   6    0.64    0.32
   0   8   6   -0.09    0.72
   0  -8   6    0.93    0.81
   0   8   6    0.87    1.64
   0  -8  -6    0.37    1.19
   1  -8   6   24.81    1.97
   1   8   6   25.19    3.19
  -1  -8  -6   25.70    2.71
   1   8   6   26.95    2.29
   1  -8   6   27.25    2.36
  -1   8  -6   23.31    2.25
  -1  -8  -6   27.06    2.32
   2   8   6    0.50    2.25
  -2  -8  -6    1.33    1.56
   2   8   6    2.21    1.05
   2  -8   6    2.80    1.18
  -2   8  -6    1.78    0.91
  -2  -8  -6    3.18    1.11
   3   8   6   46.52    4.27
   3  -8   6   50.02    4.38
   3   8   6   41.61    5.48
  -3  -8  -6   54.10    4.66
  -3  -8  -6   53.54    4.09
  -3   8  -6   51.52    4.18
  -3  -8  -6   51.68    4.24
  -3   8  -6   51.46    4.01
  -4  -8  -6    4.36    1.06
  -4   8  -6    4.92    0.97
  -4   8  -6    4.31    0.63
   4   8   6    5.63    1.67
   4  -8   6    3.27    1.78
  -4   8  -6    4.67    1.24
  -4  -8  -6    4.10    1.24
   5   8   6    3.29    4.10
  -5   8  -6    1.56    0.71
   5   8   6    2.00    1.84
   5  -8   6    3.35    2.09
  -5  -8  -6    2.41    1.04
  -5   8  -6    2.41    1.26
  -5  -8  -6    3.50    1.32
  -5   8  -6    1.33    0.88
  -6   8  -6    1.30    0.89
  -6  -8  -6    2.90    1.15
  -6   8  -6    2.93    0.98
  -6   8  -6    3.05    1.24
  -6  -8  -6    1.46    1.42
  -7  -8  -6   18.68    1.95
  -7   8  -6   13.93    1.79
  -7   8  -6   16.32    1.84
  -7   8  -6   18.46    2.18
  -7  -8  -6   18.81    2.33
  -8   8  -6   18.10    2.31
  -8  -8  -6   26.29    2.42
  -8   8  -6   23.33    2.26
  -8   8  -6   24.45    2.66
  -8  -8  -6   24.53    2.82
 -12   9   6   54.77    5.53
 -12  -9   6   52.86    5.53
 -11   9   6   -1.87    2.66
 -11  -9   6   -4.91    2.68
 -11   9   6   -1.09    1.57
 -10   9   6    6.49    3.24
 -10   9   6    7.33    1.74
  -9   9   6    2.97    3.01
  -9  -9   6    0.84    3.12
  -9  -9   6    0.39    0.80
  -9   9   6   -0.42    0.72
  -9   9   6    1.45    1.49
   8   9  -6   17.94    1.44
   8  -9  -6   15.87    1.42
  -8   9   6   15.20    2.26
  -8   9   6   14.84    1.57
  -8   9   6   13.21    2.84
  -8  -9   6   12.50    3.09
  -8  -9   6   13.82    1.60
   7   9  -6   13.03    1.12
   7  -9  -6   10.66    1.10
  -7   9   6   13.47    2.03
  -7  -9   6    9.39    0.97
  -7  -9   6   11.21    1.17
  -7   9   6   13.78    2.23
  -7   9   6   11.52    1.15
  -7  -9   6   17.03    2.57
  -7  -9   6   13.01    1.34
  -7   9   6   10.76    1.28
  -6  -9   6   26.29    2.17
  -6   9   6   32.05    2.33
   6   9  -6   33.81    2.31
   6  -9  -6   32.67    2.30
  -6   9   6   34.01    3.04
  -6  -9   6   22.99    2.10
  -6  -9   6   30.97    2.33
  -6   9   6   34.98    2.96
  -6  -9   6   32.90    3.05
  -6  -9   6   35.00    2.51
  -6   9   6   35.42    2.49
  -5   9   6    4.16    1.58
   5   9  -6    5.22    0.73
   5  -9  -6    4.54    0.70
  -5   9   6    3.53    0.68
  -5  -9   6    3.47    0.74
  -5  -9   6    4.16    0.98
  -5   9   6    3.43    0.81
   4   9  -6   73.23    5.24
   4  -9  -6   73.36    5.24
  -4   9   6   65.13    5.79
  -4   9   6   66.22    5.22
  -4  -9   6   68.64    5.24
  -4  -9   6   66.02    5.37
  -4   9   6   67.72    5.33
   3   9  -6   12.41    1.27
   3  -9  -6   12.96    1.30
  -3  -9   6   14.83    1.33
  -3   9   6   13.43    2.18
  -3  -9   6   10.92    1.50
  -3   9   6   13.24    1.42
  -3   9   6   14.46    1.28
   2   9  -6   21.16    1.75
   2  -9  -6   19.93    1.76
  -2   9   6   19.72    2.60
   2  -9  -6   20.23    2.11
  -2   9   6   17.51    1.86
  -2   9   6   19.42    1.73
  -2  -9   6   20.29    1.79
   1   9  -6   46.04    3.75
   1  -9  -6   47.77    3.76
  -1   9   6   41.02    4.46
   1  -9  -6   49.37    4.09
  -1   9   6   49.48    3.78
  -1  -9   6   50.71    3.83
   0  -9   6   18.17    1.47
   0   9   6   19.15    2.86
   0   9   6   19.19    1.76
   0  -9   6   21.74    1.90
   0  -9  -6   18.69    2.23
   0   9  -6   19.88    1.79
   0  -9  -6   20.34    1.80
   1  -9   6   27.88    2.30
   1   9   6   30.65    2.62
   1  -9   6   32.79    2.77
   1   9   6   25.82    3.61
  -1  -9  -6   37.54    3.09
  -1   9  -6   33.21    2.63
  -1  -9  -6   33.29    2.65
   2  -9   6  100.22    7.36
   2   9   6   89.32    7.23
   2   9   6   83.79    8.20
  -2   9  -6   89.43    7.13
  -2  -9  -6  100.63    7.20
   3   9   6    7.65    3.45
   3   9   6    4.69    1.23
   3  -9   6    4.49    1.66
  -3  -9  -6    6.20    1.02
  -3   9  -6    4.49    1.09
  -3  -9  -6    5.65    1.21
   4   9   6   17.71    4.83
   4   9   6   18.64    2.63
   4  -9   6   24.19    3.00
  -4  -9  -6   26.29    2.30
  -4   9  -6   23.68    2.40
  -4  -9  -6   28.76    2.53
  -4   9  -6   26.16    2.22
  -5  -9  -6    2.52    1.03
   5   9   6    6.82    4.43
   5   9   6    1.35    1.96
  -5   9  -6    2.09    0.90
  -5   9  -6    2.69    0.51
  -5   9  -6    2.30    1.19
  -5  -9  -6    2.52    1.30
  -6  -9  -6   68.80    4.72
  -6   9  -6   55.10    4.55
  -6   9  -6   52.50    4.40
  -6   9  -6   58.48    4.81
  -6  -9  -6   61.97    4.94
  -7  -9  -6    1.26    1.15
  -7   9  -6    0.17    0.97
  -7   9  -6    0.26    1.41
  -7  -9  -6    1.63    1.58
 -11  10   6    5.63    2.55
 -11 -10   6    6.41    2.47
 -10  10   6    6.04    2.76
 -10 -10   6    8.13    2.75
 -10  10   6    7.09    1.92
  -9  10   6    6.21    1.01
  -9 -10   6    6.13    3.13
  -9  10   6    4.68    1.85
  -8  10   6   -2.36    2.56
  -8 -10   6   -0.77    3.24
  -8  10   6    2.77    1.71
  -8  10   6    0.24    0.53
   8 -10  -6    0.94    0.70
  -8  10   6   -0.05    0.70
  -7  10   6    3.52    0.69
  -7  10   6    1.48    1.54
   7  10  -6    3.54    0.63
   7 -10  -6    4.46    0.68
  -7  10   6    3.40    0.82
  -7  10   6    4.91    1.92
  -7 -10   6    3.36    2.72
  -6  10   6   81.57    7.25
   6  10  -6   94.66    6.63
   6 -10  -6   90.61    6.62
  -6  10   6   95.94    7.20
  -6 -10   6   84.68    7.35
  -6  10   6   83.51    6.76
  -6  10   6   85.85    6.66
  -5  10   6    0.76    1.67
   5  10  -6    0.36    0.48
   5 -10  -6    1.01    0.52
  -5  10   6    1.31    1.14
  -5  10   6    0.79    0.52
  -5  10   6    0.42    0.68
  -4  10   6   21.91    1.79
   4  10  -6   21.95    1.75
   4 -10  -6   21.39    1.76
  -4  10   6   17.54    2.63
  -4  10   6   18.42    1.89
  -3 -10   6   32.12    2.48
   3  10  -6   30.98    2.39
   3 -10  -6   30.58    2.41
  -3  10   6   26.55    3.30
  -3  10   6   27.39    2.55
  -3  10   6   28.70    2.41
   2  10  -6    1.27    0.58
  -2  10   6    1.96    0.60
   2 -10  -6    1.61    0.63
  -2 -10   6    2.13    0.80
  -1  10   6    0.73    0.63
   1  10  -6    0.03    0.50
   1 -10  -6    0.03    0.66
  -1  10   6    0.13    1.88
   0  10  -6   94.95    6.75
   0 -10  -6   92.99    6.75
   0  10   6   85.68    6.80
   1  10   6   95.76    7.69
   1  10   6   78.44    8.45
  -1  10  -6  104.87    7.59
  -1 -10  -6  106.52    7.62
   2  10   6   23.02    2.50
   2  10   6   19.38    3.98
  -2  10  -6   27.58    2.32
  -2 -10  -6   29.09    2.39
  -3  10  -6    4.51    0.92
  -3 -10  -6    5.97    1.13
   3  10   6    1.61    3.77
   3  10   6    4.77    1.46
   4  10   6   27.08    5.46
   4  10   6   28.59    3.42
  -4  10  -6   33.94    3.08
  -4 -10  -6   36.53    3.14
  -4 -10  -6   39.53    2.99
  -5 -10  -6    2.27    1.01
   5  10   6    0.32    4.33
   5  10   6    1.62    1.82
  -5  10  -6    0.67    0.80
  -5  10  -6    0.13    1.08
  -5 -10  -6    1.74    1.21
  -6 -10  -6   10.17    1.43
  -6  10  -6    7.42    1.23
  -6  10  -6   10.05    1.61
  -6 -10  -6   10.27    1.72
  -9  11   6    1.40    1.83
  -9  11   6   -2.53    2.06
  -8  11   6    7.70    2.08
  -8  11   6    6.70    2.02
  -7  11   6    0.58    2.10
  -7  11   6   -2.06    1.70
  -7  11   6    0.32    0.55
  -7  11   6   -0.10    0.68
  -6  11   6    5.13    1.86
   6  11  -6    7.07    0.73
  -6  11   6    5.37    0.78
  -6  11   6    5.83    0.94
  -5  11   6   27.95    2.38
   5  11  -6   32.53    2.33
  -5  11   6   30.19    3.35
  -5  11   6   27.41    2.50
  -5  11   6   28.26    2.94
   4  11  -6   12.42    1.04
  -4  11   6    8.73    2.18
  -4  11   6    8.71    1.23
  -4  11   6   11.25    1.53
  -4  11   6   11.77    1.12
  -3  11   6    2.41    0.64
  -3  11   6    3.14    2.04
   3  11  -6    3.87    0.57
  -2  11   6    0.47    0.56
  -2  11   6    1.91    1.91
   2  11  -6   -0.25    0.46
   1  11  -6   43.45    3.24
  -1  11   6   40.52    3.35
  -1  11   6   36.89    4.30
   0  11  -6    1.02    0.54
   0  11   6    1.97    2.48
   0  11   6    0.37    0.81
  -1  11  -6   72.06    5.15
   1  11   6   56.03    6.40
   1  11   6   62.46    5.34
   2  11   6   24.48    4.51
   2  11   6   27.84    2.96
  -2  11  -6   33.77    2.62
  -3  11  -6   10.24    1.20
   3  11   6   14.80    4.75
   3  11   6    9.74    1.84
  -4  11  -6    4.20    1.05
   4  11   6    1.92    4.31
  -5  11  -6   10.94    1.50
  -7  12   6    5.75    1.59
  -7  12   6    9.05    2.18
  -6  12   6    2.44    1.50
  -6  12   6    5.77    2.17
  -5  12   6   -0.93    1.78
  -5  12   6    0.80    2.13
  -4  12   6   33.70    4.26
   4  12  -6   46.24    3.26
  -4  12   6   33.61    3.75
  -3  12   6    2.70    2.13
   3  12  -6    4.60    0.53
  -3  12   6    2.06    1.07
  -2  12   6    6.64    2.46
   2  12  -6    5.68    0.62
  -1  12   6    1.32    2.31
   1  12  -6    0.70    0.41
   0  12   6   -2.19    2.77
   0  12  -6    1.13    0.47
  -1  12  -6   15.14    1.35
   1  12   6   11.75    3.47
  -2  12  -6    6.24    0.84
   2  12   6    7.90    3.79
 -14   0   7    1.44    3.98
  13   0  -7   -0.08    0.71
 -13   0   7    0.45    3.24
  12   0  -7    0.04    0.74
 -12   0   7    3.02    2.70
  11   0  -7   -0.19    0.70
 -11   0   7   -0.14    1.98
 -10   0   7    0.16    0.81
  10   0  -7   -0.12    0.78
  -9   0   7   -0.77    0.82
   9   0  -7    0.73    0.71
  -9   0   7    1.29    0.86
  -8   0   7   -0.84    0.80
   8   0  -7    0.47    0.76
  -8   0   7    1.46    0.86
  -7   0   7    0.43    0.74
   7   0  -7    0.26    0.73
  -7   0   7    0.43    0.84
  -6   0   7    0.55    0.73
   6   0  -7   -0.70    0.76
  -6   0   7    0.55    0.77
   5   0  -7    0.18    0.71
  -5   0   7   -0.52    0.79
  -5   0   7    0.47    0.71
  -5   0   7    0.17    0.57
   4   0  -7    0.19    0.78
  -4   0   7    0.56    0.87
  -4   0   7    0.72    0.75
  -4   0   7    0.53    0.59
   3   0  -7    0.15    0.80
   3   0  -7   -0.16    0.36
  -3   0   7   -0.43    0.83
  -3   0   7   -0.10    0.76
  -3   0   7    0.13    0.56
   2   0  -7   -0.16    0.87
   2   0  -7   -0.13    0.41
  -2   0   7   -0.38    0.58
  -2   0   7   -0.24    1.04
   2   0  -7    1.39    0.82
  -2   0   7   -0.21    0.80
   1   0  -7    0.11    0.84
   1   0  -7    0.12    0.42
  -1   0   7   -0.56    1.10
   1   0  -7    0.19    0.81
  -1   0   7    0.60    0.60
  -1   0   7    0.17    0.85
   0   0   7   -0.32    0.64
   0   0  -7    0.27    0.78
   0   0  -7    0.04    0.43
   0   0   7    0.34    1.28
   0   0  -7    0.60    0.96
   0   0   7   -0.44    0.90
   0   0  -7    0.83    0.96
   1   0   7   -0.10    1.52
  -1   0  -7    1.53    1.05
   1   0   7   -0.14    1.00
   1   0   7   -0.04    0.72
  -1   0  -7    0.29    0.77
  -1   0  -7    0.14    1.00
   2   0   7   -0.74    2.11
   2   0   7   -0.36    0.82
  -2   0  -7   -0.41    0.81
  -2   0  -7    0.29    1.11
  -2   0  -7   -0.84    1.16
   3   0   7    0.44    0.69
   3   0   7    0.99    0.93
   3   0   7   -0.83    2.74
  -3   0  -7    0.90    1.33
  -3   0  -7    0.27    0.87
  -3   0  -7   -0.33    1.17
   4   0   7    0.33    0.99
   4   0   7    0.12    0.76
   4   0   7    0.23    3.10
  -4   0  -7    0.29    0.92
  -4   0  -7    0.75    1.49
  -4   0  -7    0.27    1.21
  -5   0  -7    0.06    0.95
   5   0   7   -0.33    0.77
  -5   0  -7   -0.21    1.59
  -5   0  -7   -0.29    1.32
   6   0   7    0.40    0.90
  -6   0  -7    1.04    1.77
  -6   0  -7   -0.61    1.05
  -6   0  -7    1.55    1.37
   7   0   7   -0.38    0.89
  -7   0  -7   -0.13    1.93
  -7   0  -7    1.15    1.04
  -7   0  -7    0.11    1.49
   8   0   7    2.10    0.94
  -8   0  -7    0.60    1.09
  -8   0  -7    0.59    1.57
  -9   0  -7    1.02    1.21
  -9   0  -7   -1.12    1.77
   9   0   7    0.26    0.95
  10   0   7   -0.27    0.97
 -10   0  -7    0.98    1.18
 -10   0  -7    1.81    1.76
 -14  -1   7    5.21    4.49
  13  -1  -7   15.42    1.54
 -13  -1   7   16.97    3.94
  12  -1  -7   16.59    1.59
 -12  -1   7   16.07    3.27
  11   1  -7   23.02    2.03
  11  -1  -7   22.56    2.03
 -11  -1   7   28.55    3.27
 -10  -1   7   12.40    1.46
 -10   1   7   12.72    1.47
  10   1  -7   11.10    1.31
  10  -1  -7   11.31    1.32
 -10   1   7   15.06    2.35
 -10  -1   7   13.22    2.37
  -9  -1   7    1.42    0.84
  -9   1   7    1.03    0.81
   9   1  -7    1.37    0.74
   9  -1  -7    0.97    0.74
  -9   1   7    1.79    0.92
  -8   1   7    8.35    1.23
   8   1  -7   13.01    1.28
   8  -1  -7   10.71    1.25
  -8  -1   7    7.92    1.21
  -8   1   7   11.62    1.38
  -8  -1   7    9.98    1.25
  -7  -1   7    8.91    1.28
  -7   1   7   11.39    1.32
   7   1  -7   12.16    1.30
   7  -1  -7   12.28    1.30
  -7   1   7   12.97    1.43
  -7  -1   7   11.36    1.32
  -6  -1   7    1.20    0.77
  -6   1   7    1.11    0.75
   6   1  -7   -0.04    0.76
   6  -1  -7    0.62    0.79
  -6   1   7    0.60    0.85
  -6  -1   7   -0.25    0.72
   5   1  -7   66.70    4.76
   5  -1  -7   65.50    4.76
  -5   1   7   59.05    4.64
  -5  -1   7   58.09    4.63
  -5   1   7   61.73    4.81
  -5  -1   7   58.59    4.73
  -5  -1   7   57.20    4.73
  -5   1   7   62.36    4.76
   4   1  -7   69.39    4.85
   4  -1  -7   68.96    4.85
  -4   1   7   57.03    4.88
  -4  -1   7   63.56    4.83
  -4   1   7   58.53    4.69
  -4  -1   7   59.88    4.70
  -4  -1   7   59.06    4.81
  -4   1   7   60.19    4.81
   3   1  -7    3.58    0.94
   3  -1  -7    4.52    0.99
   3   1  -7    4.49    0.54
  -3  -1   7    3.43    1.00
  -3   1   7    4.21    1.10
   3  -1  -7    5.16    0.90
  -3  -1   7    3.88    0.92
  -3   1   7    3.92    0.93
  -3   1   7    3.46    0.72
  -3  -1   7    4.37    0.74
   2   1  -7   38.78    2.70
   2  -1  -7   32.03    2.69
  -2  -1   7   33.79    3.01
  -2   1   7   34.28    3.13
   2  -1  -7   39.57    2.99
   2   1  -7   37.40    2.87
  -2  -1   7   33.59    2.97
  -2   1   7   34.13    2.96
  -2   1   7   31.93    2.82
  -2  -1   7   31.59    2.81
   2   1  -7   39.73    3.03
   2  -1  -7   41.57    3.06
   1   1  -7  124.36    8.95
   1  -1  -7  114.98    8.95
  -1  -1   7  113.33    9.28
  -1   1   7  114.08    9.35
  -1   1   7  117.50    9.08
  -1  -1   7  117.30    9.08
   1  -1  -7  136.79    9.23
   1   1  -7  134.08    9.15
  -1  -1   7  118.47    9.22
  -1   1   7  113.12    9.20
   1   1  -7  131.99    9.27
   1  -1  -7  141.93    9.29
   0   1   7   79.19    6.72
   0  -1   7   84.46    6.73
   0  -1   7   84.04    7.06
   0  -1  -7  105.31    6.84
   0   1   7   82.83    7.07
   0   1  -7   99.97    6.81
   0  -1  -7   84.65    6.60
   0  -1  -7   96.23    6.94
   0   1  -7   96.78    6.85
   0  -1   7   78.72    6.88
   0   1   7   83.57    6.89
   0   1  -7   99.50    6.97
   0  -1  -7  100.04    6.98
  -1  -1  -7   23.79    2.03
   1  -1   7   25.01    2.96
   1   1   7   21.83    2.79
  -1  -1  -7   25.81    2.50
  -1   1  -7   30.14    2.43
  -1  -1  -7   28.10    2.31
  -1   1  -7   28.36    2.30
  -1   1  -7   24.79    2.46
  -1  -1  -7   32.18    2.58
   1   1   7   23.34    2.23
   1  -1   7   22.94    2.22
  -2  -1  -7    5.15    1.02
  -2   1  -7    4.10    0.94
   2  -1   7    4.50    2.68
   2   1   7    3.60    2.04
   2   1   7    2.86    0.92
   2  -1   7    3.89    0.97
  -2   1  -7    5.08    1.25
  -2  -1  -7    6.63    1.48
  -2   1  -7    5.48    1.24
  -2  -1  -7    5.41    1.31
   3  -1   7    0.54    0.74
   3   1   7    0.99    0.89
   3  -1   7    1.53    0.94
   3  -1   7    3.64    3.10
  -3   1  -7   -0.61    1.16
  -3  -1  -7    0.79    1.39
  -3  -1  -7    1.10    0.88
  -3   1  -7    0.92    0.90
  -3   1  -7   -1.22    1.20
  -3  -1  -7   -0.17    1.18
   4  -1   7   31.85    2.41
   4   1   7   29.61    4.59
  -4   1  -7   29.03    2.92
  -4  -1  -7   31.18    3.06
   4   1   7   24.55    2.58
   4  -1   7   27.12    2.61
  -4   1  -7   24.79    2.75
  -4  -1  -7   26.50    2.81
  -4  -1  -7   29.72    2.58
  -4   1  -7   25.25    2.52
  -5  -1  -7   -0.64    0.99
  -5   1  -7    0.44    0.98
   5  -1   7    0.56    0.75
   5   1   7    0.09    0.83
  -5   1  -7    0.70    1.53
  -5  -1  -7   -0.33    1.59
  -5   1  -7    0.38    1.24
  -5  -1  -7    0.88    1.37
   6  -1   7    0.42    0.81
   6   1   7    1.96    0.92
  -6   1  -7    0.77    1.73
  -6  -1  -7   -0.36    1.88
  -6  -1  -7    2.88    1.11
  -6   1  -7   -1.34    1.09
  -6   1  -7    0.82    1.46
  -6  -1  -7    1.25    1.47
   7  -1   7    0.27    0.86
   7   1   7    0.35    0.91
  -7   1  -7    1.69    1.85
  -7  -1  -7   -0.26    2.05
  -7  -1  -7    0.94    1.09
  -7   1  -7    0.87    1.50
  -7  -1  -7   -1.23    1.48
   8   1   7   43.50    3.41
   8  -1   7   42.32    3.37
  -8  -1  -7   39.48    3.56
  -8   1  -7   37.09    3.87
  -8  -1  -7   34.76    3.89
   9   1   7   20.43    2.02
  -9  -1  -7   20.74    2.22
  -9   1  -7   19.68    2.64
  -9  -1  -7   15.76    2.60
  10   1   7   10.16    1.46
  10  -1   7   10.03    1.31
 -10  -1  -7    7.17    1.57
 -10   1  -7    7.56    2.09
 -10  -1  -7    7.71    2.05
 -15  -2   7    2.47    3.94
 -14  -2   7   20.25    5.25
  14  -2  -7   31.43    2.69
  13  -2  -7   20.66    1.89
 -13  -2   7   20.85    4.33
  12  -2  -7   28.77    2.42
 -12  -2   7   28.32    4.01
  11  -2  -7   44.49    3.62
 -11  -2   7   54.12    4.77
 -10  -2   7   14.35    1.69
  10  -2  -7   16.00    1.57
 -10   2   7   19.10    1.89
 -10  -2   7   18.81    2.60
  -9  -2   7    1.32    0.86
   9  -2  -7    2.20    0.76
  -9   2   7    2.67    1.05
  -8  -2   7   10.78    1.41
   8  -2  -7   16.34    1.45
  -8  -2   7   14.01    1.40
  -8   2   7   12.00    1.59
   7  -2  -7   30.92    2.43
  -7   2   7   27.04    2.52
  -7  -2   7   27.70    2.37
  -7  -2   7   25.61    2.41
   6  -2  -7   78.49    5.63
  -6   2   7   71.10    5.70
  -6  -2   7   69.32    5.57
  -6  -2   7   73.73    5.63
   5  -2  -7   96.43    6.67
  -5  -2   7   85.31    6.54
  -5   2   7   86.17    6.76
  -5  -2   7   82.70    6.60
  -5  -2   7   87.83    6.65
   4   2  -7   10.35    0.89
   4  -2  -7   13.03    1.29
  -4   2   7    9.90    1.43
  -4  -2   7    9.19    1.22
  -4  -2   7    9.90    1.09
  -4  -2   7    8.58    1.25
   3   2  -7   16.03    1.22
  -3  -2   7   13.58    1.38
  -3  -2   7   12.94    1.50
  -3   2   7   14.07    1.72
  -3  -2   7   14.43    1.57
   3  -2  -7   15.64    1.59
   2   2  -7   66.14    4.53
   2  -2  -7   55.34    4.55
  -2  -2   7   58.19    4.83
  -2   2   7   53.81    4.94
   2   2  -7   69.04    4.68
  -2  -2   7   54.93    4.78
  -2  -2   7   58.37    4.66
   2  -2  -7   67.52    4.87
   1  -2  -7  130.13   10.52
  -1  -2   7  136.34   10.83
  -1   2   7  134.21   10.94
  -1  -2   7  138.76   10.64
   1  -2  -7  161.26   10.82
   1   2  -7  167.42   10.69
  -1  -2   7  139.67   10.79
   1  -2  -7  164.26   10.85
   0  -2  -7   80.01    6.60
   0  -2   7   85.12    6.73
   0  -2   7   84.77    7.08
   0   2   7   79.94    7.10
   0  -2  -7  102.39    6.83
   0  -2  -7  101.05    7.01
   0   2  -7   95.65    6.79
   0  -2   7   85.87    6.91
   0  -2  -7  107.61    7.01
  -1  -2  -7   68.62    5.63
   1  -2   7   73.65    6.51
   1   2   7   67.77    6.30
  -1  -2  -7   84.90    6.10
  -1   2  -7   83.35    5.90
  -1  -2  -7   83.39    5.88
  -1  -2  -7   84.47    6.05
   1  -2   7   72.69    5.80
   2  -2   7   37.67    2.76
   2  -2   7   30.57    4.25
  -2  -2  -7   35.98    2.96
   2   2   7   23.82    3.60
  -2   2  -7   36.74    3.07
  -2  -2  -7   34.61    3.25
   2  -2   7   29.07    2.90
  -2  -2  -7   38.35    3.20
  -3  -2  -7  141.85   10.11
   3  -2   7  138.56    9.93
   3   2   7  119.76   11.14
  -3   2  -7  129.76   10.20
  -3  -2  -7  144.18   10.42
   3  -2   7  119.30   10.08
  -3  -2  -7  137.46   10.30
   4  -2   7    1.36    0.72
   4   2   7    1.21    3.12
  -4  -2  -7    1.50    0.99
  -4   2  -7    2.28    1.36
  -4  -2  -7    1.34    1.61
  -4  -2  -7    1.88    1.23
   4  -2   7    2.93    1.17
   5  -2   7   78.83    5.85
  -5   2  -7   67.72    6.26
  -5  -2  -7   81.78    6.57
  -5  -2  -7   79.04    6.07
  -5  -2  -7   87.83    6.38
   6  -2   7   44.12    3.54
   6   2   7   48.08    3.68
  -6   2  -7   38.82    4.13
  -6  -2  -7   43.75    4.36
  -6  -2  -7   46.47    3.80
  -6  -2  -7   40.16    4.04
   7  -2   7   20.13    2.01
   7   2   7   27.69    2.23
  -7   2  -7   18.97    2.71
  -7  -2  -7   22.83    2.30
  -7  -2  -7   19.17    2.63
   8  -2   7   15.13    1.61
   8   2   7   15.84    1.73
  -8   2  -7   13.65    2.55
  -8  -2  -7   15.93    1.91
  -8  -2  -7   13.25    2.32
   9  -2   7    2.23    0.99
   9   2   7    3.15    1.10
  -9  -2  -7    4.65    1.38
  -9  -2  -7    5.42    1.88
  10  -2   7    5.18    1.09
  10   2   7    7.24    1.27
 -10  -2  -7    3.51    1.38
 -10  -2  -7    5.01    2.06
 -15  -3   7    6.76    3.84
 -15   3   7    6.34    3.75
 -14   3   7   64.76    7.53
 -14  -3   7   64.92    7.65
  13   3  -7   35.33    2.94
  13  -3  -7   35.83    2.93
 -13   3   7   32.59    5.12
 -13  -3   7   41.79    5.43
  12   3  -7   16.85    1.62
  12  -3  -7   16.45    1.61
 -12   3   7   15.51    3.38
 -12  -3   7   18.73    3.49
  11   3  -7    1.76    0.72
  11  -3  -7    1.69    0.69
 -11   3   7    1.33    1.13
 -11   3   7    1.33    2.15
 -11  -3   7    5.43    2.29
  10   3  -7  118.20    9.05
  10  -3  -7  123.53    9.06
 -10   3   7  126.08    9.28
 -10   3   7  123.55    9.69
 -10  -3   7  114.29    9.70
 -10  -3   7  121.56    9.16
   9   3  -7   48.78    3.67
   9  -3  -7   46.63    3.67
  -9   3   7   53.70    3.94
  -9  -3   7   42.52    3.73
  -9   3   7   41.58    3.74
  -8  -3   7   11.82    1.42
  -8   3   7    9.76    1.36
   8   3  -7   12.94    1.33
   8  -3  -7   13.59    1.33
  -8  -3   7   12.73    1.34
  -8   3   7   12.60    1.57
  -7  -3   7    8.70    1.17
  -7   3   7    9.00    1.18
   7   3  -7   10.66    1.19
   7  -3  -7    9.81    1.15
  -7   3   7    9.07    1.36
  -7  -3   7    8.20    1.09
   6   3  -7   79.88    5.60
   6  -3  -7   73.94    5.58
  -6   3   7   67.34    5.69
  -6  -3   7   73.73    5.52
  -6  -3   7   66.87    5.58
  -6   3   7   72.52    5.61
   5   3  -7    6.30    0.58
  -5   3   7    5.57    0.82
   5   3  -7    7.02    0.97
   5  -3  -7    8.98    1.04
  -5   3   7    4.34    1.23
  -5  -3   7    5.48    0.92
  -5  -3   7    5.30    0.82
  -5  -3   7    6.44    0.97
  -5   3   7    5.07    0.99
   4   3  -7    4.43    0.49
   4   3  -7    4.29    0.93
   4  -3  -7    4.73    0.91
  -4   3   7    5.89    1.22
  -4  -3   7    3.86    0.82
  -4   3   7    3.63    0.73
  -4  -3   7    3.94    0.73
  -4  -3   7    3.90    0.92
  -4   3   7    3.53    0.88
  -3   3   7  202.36   15.39
  -3  -3   7  203.46   15.38
  -3  -3   7  203.55   15.45
  -3   3   7  202.44   15.64
  -3  -3   7  202.97   15.50
  -3   3   7  202.05   15.49
   3   3  -7  232.91   15.53
   3  -3  -7  240.10   15.55
  -2  -3   7   23.03    2.25
  -2   3   7   20.31    2.43
  -2   3   7   23.77    2.07
  -2  -3   7   24.50    2.08
  -2  -3   7   23.53    2.24
  -2   3   7   25.29    2.23
   2   3  -7   26.58    2.25
   2  -3  -7   27.19    2.29
   1  -3  -7  173.16   14.26
  -1  -3   7  194.55   14.58
  -1   3   7  179.75   14.70
  -1   3   7  192.64   14.39
  -1  -3   7  191.32   14.38
   1   3  -7  226.06   14.37
  -1  -3   7  185.23   14.53
  -1   3   7  196.10   14.53
   1   3  -7  212.20   14.56
   1  -3  -7  233.44   14.60
   0   3   7   60.68    4.88
   0  -3   7   61.59    4.89
   0  -3   7   57.13    5.30
   0   3   7   56.12    5.32
   0   3  -7   70.38    4.87
   0  -3   7   60.58    5.07
   0   3   7   57.55    5.03
   0   3  -7   68.62    5.09
   0  -3  -7   72.15    5.13
   1  -3   7  265.51   18.75
   1  -3   7  274.20   19.73
   1   3   7  208.03   19.26
  -1   3  -7  277.03   18.91
  -1  -3  -7  271.61   18.94
  -1   3  -7  249.79   19.04
  -1  -3  -7  283.95   19.11
  -1   3  -7  272.11   18.92
   1   3   7  224.30   18.87
   1  -3   7  240.36   18.88
   2  -3   7  200.47   13.87
   2  -3   7  174.73   14.90
   2   3   7  153.25   14.53
  -2  -3  -7  203.38   14.06
  -2   3  -7  190.33   14.05
  -2   3  -7  196.26   14.02
   2   3   7  166.23   14.00
   2  -3   7  184.80   14.03
  -2   3  -7  189.00   14.19
  -2  -3  -7  198.36   14.24
  -3   3  -7  170.69   12.26
   3  -3   7  169.93   12.10
   3   3   7  149.18   13.19
  -3  -3  -7  176.18   12.30
  -3   3  -7  162.11   12.33
   3   3   7  144.33   12.25
   3  -3   7  153.91   12.29
  -3   3  -7  167.73   12.45
  -3  -3  -7  177.08   12.52
   4  -3   7   50.50    3.80
   4   3   7   43.91    5.81
  -4   3  -7   46.81    4.16
   4   3   7   43.04    4.06
   4  -3   7   47.17    4.09
  -4   3  -7   49.28    4.22
  -4  -3  -7   48.78    4.27
  -4  -3  -7   51.77    4.04
  -4   3  -7   51.68    4.01
   5  -3   7    8.52    1.08
   5   3   7    6.46    3.67
  -5  -3  -7    8.64    1.33
  -5   3  -7    8.53    1.30
  -5   3  -7    8.10    1.80
  -5  -3  -7    8.07    2.15
  -5   3  -7    7.66    1.55
  -5  -3  -7    9.90    1.71
   6  -3   7   50.16    3.97
  -6   3  -7   46.69    4.48
  -6  -3  -7   50.82    4.23
  -6   3  -7   54.16    4.19
  -6   3  -7   52.18    4.49
  -6  -3  -7   52.36    4.59
   7  -3   7   26.75    2.32
  -7   3  -7   24.13    3.01
  -7  -3  -7   25.19    2.63
  -7   3  -7   27.89    2.58
  -7   3  -7   27.82    2.97
  -7  -3  -7   29.58    3.10
   8  -3   7   44.78    3.80
   8   3   7   54.83    4.03
  -8   3  -7   46.60    4.51
  -8  -3  -7   51.45    4.15
  -8   3  -7   49.97    4.06
  -8   3  -7   40.20    4.32
  -8  -3  -7   43.97    4.44
   9  -3   7    0.09    0.81
   9   3   7   -0.06    1.13
  -9  -3  -7   -0.08    1.19
  -9   3  -7    0.99    1.16
  -9   3  -7    1.08    1.63
  -9  -3  -7   -0.38    1.79
  10  -3   7   74.07    5.98
  10   3   7   89.43    6.20
 -10  -3  -7   74.90    6.30
 -10   3  -7   73.19    6.21
 -10   3  -7   78.91    6.65
 -10  -3  -7   81.92    6.74
 -15   4   7   11.57    3.75
 -15  -4   7    7.28    3.72
 -13   4   7   26.27    5.04
 -13  -4   7   38.62    5.46
  13   4  -7   34.15    2.74
  13  -4  -7   29.88    2.70
 -13   4   7   34.41    3.15
  12   4  -7    6.22    0.94
  12  -4  -7    5.48    0.93
 -12   4   7    6.37    1.48
 -12   4   7    4.88    2.98
 -12  -4   7    5.64    2.99
  11   4  -7    4.16    0.82
  11  -4  -7    3.30    0.81
 -11   4   7    5.48    1.31
 -11   4   7    6.15    2.48
 -11  -4   7    3.72    2.53
  10   4  -7    3.91    0.82
  10  -4  -7    4.36    0.84
 -10   4   7    4.76    1.34
 -10   4   7    5.16    1.97
 -10  -4   7    5.50    2.14
   9   4  -7  182.88   12.89
   9  -4  -7  175.78   12.88
  -9   4   7  185.63   13.14
  -9  -4   7  164.29   12.94
  -9   4   7  164.82   12.97
  -8  -4   7    0.75    0.86
  -8   4   7    1.08    0.87
   8   4  -7    2.01    0.73
   8  -4  -7    2.30    0.72
  -8   4   7    3.54    1.17
  -8  -4   7    1.07    0.71
  -7  -4   7    1.58    0.77
  -7   4   7    0.64    0.75
   7   4  -7    1.03    0.70
   7  -4  -7   -0.12    0.70
  -7   4   7   -0.13    1.09
  -7  -4   7    0.41    0.66
  -6   4   7    2.58    0.87
   6   4  -7    3.70    0.38
   6   4  -7    4.15    0.87
   6  -4  -7    4.31    0.83
  -6   4   7    3.64    1.23
  -6  -4   7    4.22    0.76
  -6  -4   7    3.10    0.86
   5   4  -7   -0.96    0.73
   5  -4  -7    0.22    0.79
  -5   4   7    0.72    0.61
  -5   4   7    0.35    1.05
  -5  -4   7   -0.13    0.64
  -5  -4   7    0.50    0.57
  -5  -4   7    0.63    0.74
  -5   4   7    0.34    0.71
   4   4  -7    9.81    1.20
   4  -4  -7   10.77    1.23
  -4   4   7    9.82    1.11
  -4  -4   7   10.34    1.08
  -4  -4   7   10.52    1.14
  -4   4   7   12.60    1.62
  -4  -4   7    9.90    1.25
  -4   4   7    7.89    1.24
   3  -4  -7   55.21    3.94
  -3  -4   7   46.81    3.83
  -3   4   7   44.32    4.11
   3  -4  -7   53.26    3.98
  -3  -4   7   47.03    3.90
  -3   4   7   48.47    3.90
  -3   4   7   46.00    3.77
  -3  -4   7   46.30    3.77
   3   4  -7   52.33    3.92
   2   4  -7    1.66    0.84
   2  -4  -7    0.37    0.80
  -2  -4   7    0.78    0.88
  -2   4   7    0.25    1.27
   2  -4  -7    0.36    1.03
  -2  -4   7    0.06    0.81
  -2   4   7    0.22    0.82
  -2   4   7    0.48    0.62
  -2  -4   7    0.43    0.63
   1   4  -7   12.02    1.43
   1  -4  -7   11.55    1.45
  -1   4   7   10.97    1.21
  -1  -4   7   10.69    1.21
  -1  -4   7   11.50    1.64
  -1   4   7    9.84    1.79
   1  -4  -7   11.52    1.58
  -1  -4   7   11.15    1.46
  -1   4   7   11.23    1.47
   0   4   7   88.28    7.40
   0  -4   7   92.28    7.41
   0   4   7   80.38    7.80
   0  -4  -7  107.12    7.71
   0   4  -7  109.34    7.36
   0  -4   7   86.09    7.57
   0   4   7   95.68    7.59
   0   4  -7  110.08    7.61
   0  -4  -7  116.59    7.65
  -1   4  -7   42.68    3.26
   1   4   7   32.89    3.83
   1  -4   7   33.26    4.20
   1  -4   7   41.16    3.07
  -1   4  -7   43.09    3.20
  -1   4  -7   39.40    3.43
  -1  -4  -7   43.24    3.49
   1   4   7   35.94    3.23
   1  -4   7   35.46    3.23
  -1  -4  -7   41.49    3.30
   2   4   7  120.54   12.03
  -2   4  -7  160.09   11.48
  -2  -4  -7  167.99   11.54
  -2   4  -7  160.35   11.49
   2  -4   7  157.66   11.32
   2   4   7  135.51   11.48
   2  -4   7  142.64   11.50
  -2   4  -7  160.36   11.67
  -2  -4  -7  166.89   11.72
   3  -4   7   59.71    4.38
  -3  -4  -7   59.92    4.61
  -3   4  -7   61.50    4.59
   3   4   7   41.94    5.56
  -3   4  -7   60.52    4.63
   3   4   7   51.56    4.60
   3  -4   7   52.51    4.61
  -3   4  -7   53.97    4.76
  -3  -4  -7   64.47    4.89
   4  -4   7    0.44    0.68
   4   4   7    0.26    3.22
  -4   4  -7    0.13    1.19
  -4  -4  -7   -0.06    0.96
  -4   4  -7    0.28    0.84
  -4   4  -7    0.25    1.21
  -4  -4  -7    0.09    1.22
   4   4   7    0.21    1.11
   4  -4   7    1.92    1.23
   5  -4   7   20.22    1.77
   5   4   7   14.67    4.42
  -5   4  -7   19.91    2.30
  -5  -4  -7   22.38    2.13
  -5   4  -7   17.56    1.96
  -5   4  -7   17.30    2.30
  -5  -4  -7   21.37    2.38
  -6  -4  -7   -0.63    1.11
  -6   4  -7    1.53    1.01
   6  -4   7    0.72    0.68
  -6   4  -7   -1.34    1.58
  -6   4  -7   -0.20    1.36
  -6  -4  -7    1.05    1.45
   7  -4   7    1.53    0.76
  -7   4  -7    1.00    1.65
  -7   4  -7    0.95    1.45
  -7  -4  -7    0.07    1.17
  -7  -4  -7    2.93    1.62
  -7   4  -7    0.07    1.12
   8  -4   7    4.54    0.95
   8  -4   7   -0.44    6.42
  -8   4  -7    6.86    1.97
  -8  -4  -7    5.37    1.42
  -8   4  -7    4.47    1.30
  -8   4  -7    4.01    1.70
  -8  -4  -7    2.04    1.65
  -9  -4  -7    5.38    1.40
  -9   4  -7    5.22    1.32
  -9   4  -7    4.49    1.82
  -9  -4  -7    5.55    1.93
   9  -4   7    5.90    1.01
  10  -4   7    1.81    0.88
 -10  -4  -7    2.57    1.38
 -10   4  -7    1.65    1.22
 -10   4  -7    2.10    1.74
 -10  -4  -7   -0.40    1.93
 -13   5   7    0.81    4.07
 -13  -5   7   -0.84    4.07
 -13   5   7    3.98    1.47
  12   5  -7    2.44    0.83
  12  -5  -7    2.70    0.80
 -12   5   7    3.31    1.41
 -12   5   7    1.89    3.24
 -12  -5   7    3.07    3.13
  11   5  -7   90.12    6.69
  11  -5  -7   86.48    6.68
 -11   5   7   96.38    7.10
 -11   5   7   83.66    7.73
 -11  -5   7   80.20    7.81
  10   5  -7    8.39    1.05
  10  -5  -7    8.52    1.10
 -10   5   7   10.45    1.63
 -10   5   7    7.20    2.22
 -10  -5   7   10.47    2.42
  -9  -5   7  192.06   16.49
   9   5  -7  204.97   14.62
   9  -5  -7  202.12   14.61
  -9   5   7  199.70   14.88
  -9  -5   7  206.03   15.22
  -9  -5   7  187.20   14.68
  -9   5   7  193.72   14.71
  -8  -5   7    0.55    0.82
  -8   5   7    0.42    0.93
   8   5  -7    1.17    0.69
   8  -5  -7    1.13    0.74
  -8   5   7    0.51    1.13
  -8  -5   7    0.89    0.67
   7   5  -7   15.07    1.53
   7  -5  -7   16.55    1.54
  -7  -5   7   14.60    1.41
  -7   5   7   13.25    1.87
  -7  -5   7   13.70    1.55
  -7   5   7   17.35    1.60
   6   5  -7   79.79    5.67
   6  -5  -7   77.67    5.66
  -6   5   7   76.35    5.61
  -6   5   7   72.43    5.93
  -6  -5   7   66.13    5.54
  -6  -5   7   72.87    5.70
  -6   5   7   73.59    5.71
  -6  -5   7   75.14    5.60
  -5  -5   7   -0.03    0.55
   5   5  -7   -0.39    0.75
   5  -5  -7   -0.35    0.75
  -5   5   7    1.61    1.14
  -5  -5   7   -0.73    0.63
  -5   5   7    0.24    0.57
  -5  -5   7    0.74    0.75
  -5   5   7    0.40    0.81
  -4  -5   7    4.82    0.80
   4   5  -7    5.83    0.95
   4  -5  -7    5.53    0.94
  -4  -5   7    5.92    0.85
  -4   5   7    5.96    1.41
  -4  -5   7    5.23    0.99
  -4   5   7    7.45    1.08
  -4   5   7    5.34    0.83
   3   5  -7   -0.09    0.71
   3  -5  -7    0.34    0.76
  -3   5   7    0.92    0.63
  -3  -5   7   -0.15    0.74
  -3  -5   7    0.04    0.61
  -3   5   7    0.92    1.22
   3  -5  -7    0.06    0.92
  -3  -5   7    0.48    0.84
  -3   5   7    0.63    0.78
  -2  -5   7   84.44    6.39
  -2   5   7   78.65    6.69
  -2   5   7   78.20    6.26
  -2  -5   7   82.70    6.28
   2  -5  -7   90.99    6.52
  -2  -5   7   80.10    6.43
  -2   5   7   76.71    6.39
   2   5  -7   89.39    6.40
   2  -5  -7   89.11    6.42
  -1   5   7   61.43    4.93
  -1  -5   7   62.41    4.94
  -1   5   7   57.17    5.40
   1  -5  -7   74.47    5.23
  -1  -5   7   59.59    5.11
  -1   5   7   58.69    5.07
   1   5  -7   69.24    5.11
   1  -5  -7   74.19    5.13
   0  -5  -7  158.62   13.73
   0   5   7  158.40   14.27
   0  -5  -7  204.91   14.17
   0   5  -7  213.35   13.75
   0  -5   7  177.59   14.04
   0   5   7  181.43   14.03
   0   5  -7  206.55   14.03
   0  -5  -7  214.23   14.06
   0   5   7  184.22   13.88
   0  -5   7  190.04   13.89
  -1  -5  -7  167.07   15.36
   1  -5   7  221.74   15.36
   1   5   7  172.44   15.99
  -1   5  -7  235.06   15.56
  -1  -5  -7  238.33   15.60
  -1  -5  -7  238.32   15.90
  -1   5  -7  224.96   15.42
   1   5   7  197.83   15.54
   1  -5   7  198.66   15.54
  -1   5  -7  225.91   15.70
  -1  -5  -7  242.87   15.77
  -2  -5  -7  108.49    9.64
   2  -5   7  137.73    9.65
   2   5   7  113.08   10.52
  -2  -5  -7  157.42   10.30
  -2   5  -7  139.43    9.75
   2   5   7  127.39    9.87
   2  -5   7  134.01    9.90
  -2  -5  -7  145.39    9.89
  -2   5  -7  135.11    9.83
  -2   5  -7  127.75    9.98
  -2  -5  -7  143.40   10.06
   3  -5   7   56.25    4.21
   3   5   7   47.25    5.56
  -3  -5  -7   58.38    4.47
  -3   5  -7   51.18    4.38
  -3   5  -7   58.42    4.38
  -3  -5  -7   66.01    5.03
   3   5   7   50.74    4.48
   3  -5   7   49.35    4.48
  -3   5  -7   56.19    4.62
  -3  -5  -7   59.20    4.70
   4  -5   7    7.79    0.94
   4   5   7    6.17    3.64
  -4   5  -7    6.59    1.24
  -4  -5  -7    8.93    1.97
  -4  -5  -7    8.81    1.31
   4   5   7    7.55    1.48
   4  -5   7    8.18    1.57
  -4   5  -7    7.22    1.21
  -4   5  -7    8.55    1.50
  -4  -5  -7    8.13    1.62
   5  -5   7    4.57    0.81
  -5   5  -7    2.94    1.29
  -5  -5  -7    4.66    1.19
  -5   5  -7    4.59    1.10
  -5   5  -7    4.39    1.44
  -5  -5  -7    3.29    1.51
   6  -5   7   27.16    2.34
   6  -5   7   26.85    6.43
  -6   5  -7   27.65    2.87
  -6   5  -7   24.55    2.88
  -6  -5  -7   29.49    3.10
  -6  -5  -7   30.39    2.70
  -6   5  -7   30.47    2.62
   7  -5   7   69.64    5.65
  -7   5  -7   68.97    6.11
  -7  -5  -7   79.79    6.00
  -7   5  -7   75.66    5.88
  -7   5  -7   76.98    6.23
  -7  -5  -7   83.20    6.34
   8  -5   7    2.37    0.82
  -8   5  -7    1.31    1.60
  -8  -5  -7    1.11    1.29
  -8   5  -7    1.97    1.52
  -8  -5  -7    2.87    1.65
  -8   5  -7    1.63    1.16
   9  -5   7   32.88    2.89
  -9  -5  -7   39.36    3.32
  -9   5  -7   36.52    3.20
  -9  -5  -7   39.86    3.76
  -9   5  -7   30.05    3.48
 -14   6   7    1.70    3.49
 -14  -6   7    3.84    3.67
  14   6  -7    5.81    0.69
 -13   6   7   -2.13    4.23
 -13  -6   7    2.24    4.28
  13   6  -7    0.89    0.42
  12   6  -7    2.75    0.42
  12   6  -7    1.77    0.83
  12  -6  -7    3.63    0.85
 -12  -6   7    1.47    3.54
  11   6  -7    6.62    0.58
  11   6  -7    7.82    1.01
  11  -6  -7    6.81    1.00
 -11   6   7    5.96    2.73
 -11  -6   7    7.17    3.17
  10   6  -7    8.48    1.06
  10  -6  -7    8.99    1.07
 -10   6   7    5.96    2.31
 -10  -6   7   10.38    2.53
   9   6  -7   47.88    3.69
   9  -6  -7   47.72    3.68
  -9   6   7   46.32    4.46
  -9  -6   7   48.61    4.51
  -9  -6   7   42.24    3.80
  -9   6   7   48.08    3.84
  -8  -6   7    2.57    0.87
  -8   6   7    0.96    0.87
   8   6  -7    2.45    0.75
   8  -6  -7    2.58    0.75
  -8  -6   7    2.03    0.68
  -7   6   7    1.56    0.89
   7   6  -7    4.29    0.84
   7  -6  -7    5.27    0.87
  -7  -6   7    2.29    0.66
  -7  -6   7    4.24    0.96
   6   6  -7    1.95    0.77
   6  -6  -7    0.85    0.70
  -6  -6   7    2.01    0.65
  -6   6   7    2.71    1.30
  -6  -6   7    1.04    0.57
  -6   6   7    1.29    0.66
  -6  -6   7    1.59    0.85
  -6   6   7    2.05    0.90
   5   6  -7   54.17    3.75
   5  -6  -7   51.90    3.74
  -5   6   7   45.53    3.66
  -5   6   7   48.86    4.11
  -5  -6   7   44.60    3.59
  -5  -6   7   44.73    3.63
  -5  -6   7   43.57    3.77
  -5   6   7   44.05    3.78
   4   6  -7    4.43    0.87
   4  -6  -7    3.85    0.89
  -4  -6   7    3.97    0.74
  -4   6   7    4.45    1.40
  -4   6   7    2.75    0.76
  -4  -6   7    3.88    0.73
  -4  -6   7    4.84    1.02
  -4   6   7    4.83    0.97
   3   6  -7  156.57   10.65
   3  -6  -7  152.45   10.66
  -3  -6   7  136.93   10.54
  -3   6   7  139.67   10.97
   3  -6  -7  156.28   10.76
  -3   6   7  141.57   10.55
  -3  -6   7  136.86   10.67
  -3  -6   7  135.31   10.54
  -3   6   7  134.84   10.66
   2   6  -7   11.54    1.32
   2  -6  -7   11.29    1.30
  -2  -6   7    9.14    1.71
  -2   6   7    9.33    1.15
  -2  -6   7   12.12    1.20
   2  -6  -7   11.99    1.58
  -2  -6   7    9.28    1.37
  -2   6   7   10.32    1.37
   1   6  -7    1.12    0.89
   1  -6  -7    0.50    0.92
   1  -6  -7    0.44    0.55
  -1   6   7    2.04    1.54
   1  -6  -7    1.81    1.19
  -1  -6   7    0.72    0.97
  -1   6   7    1.30    0.97
  -1   6   7    0.98    0.72
  -1  -6   7    1.87    0.75
   0   6  -7   -0.40    0.90
   0  -6  -7    0.24    0.94
   0  -6  -7   -0.38    0.57
   0   6   7    0.94    1.65
   0  -6  -7    0.08    1.26
   0   6   7    0.45    0.73
   0  -6   7    0.23    0.77
  -1  -6  -7   60.97    5.77
   1  -6   7   79.31    5.75
   1   6   7   69.33    6.64
  -1  -6  -7   90.10    6.43
  -1   6  -7   83.59    5.75
   1   6   7   78.74    5.99
   1  -6   7   78.12    6.01
  -1   6  -7   86.72    6.13
  -1  -6  -7   88.08    6.19
   2   6   7    2.18    1.00
   2  -6   7    3.14    1.05
   2  -6   7    1.51    0.56
   2   6   7    1.59    2.13
  -2  -6  -7    1.29    0.90
  -2  -6  -7    1.76    1.49
  -2   6  -7    1.57    0.56
  -2   6  -7    1.79    0.84
  -2   6  -7    1.85    1.06
  -2  -6  -7    1.39    1.07
   3  -6   7    8.37    0.95
   3  -6   7    8.25    3.88
   3   6   7    4.86    2.82
  -3  -6  -7    8.55    2.01
  -3   6  -7    9.00    1.07
  -3  -6  -7    9.49    1.32
  -3   6  -7    9.72    1.24
  -3   6  -7    8.02    1.48
  -3  -6  -7    9.45    1.53
   3   6   7    8.98    1.40
   3  -6   7    5.92    1.36
  -4  -6  -7    0.79    1.00
  -4   6  -7    1.19    0.86
   4  -6   7    1.20    0.60
   4   6   7   -2.51    3.73
  -4   6  -7    0.80    0.75
   4   6   7    0.87    1.24
   4  -6   7   -0.59    1.46
  -4   6  -7   -0.57    1.12
  -4  -6  -7   -0.09    1.29
   5  -6   7    2.53    0.72
   5   6   7    4.43    3.77
  -5   6  -7    3.22    1.02
  -5  -6  -7    2.02    1.11
  -5   6  -7    2.63    1.08
  -5   6  -7    1.23    1.32
  -5  -6  -7    2.68    1.43
   6  -6   7   22.88    1.97
  -6   6  -7   19.85    2.27
  -6  -6  -7   21.18    2.35
  -6   6  -7   24.42    2.61
  -6  -6  -7   27.45    2.77
  -6   6  -7   23.79    2.24
   7  -6   7    6.30    0.90
  -7  -6  -7    6.74    1.44
  -7   6  -7    5.41    1.27
  -7   6  -7    3.55    1.54
  -7   6  -7    7.65    1.66
  -7  -6  -7    8.62    1.86
  -8   6  -7    0.28    1.09
   8  -6   7    1.03    0.77
  -8   6  -7    0.55    1.49
  -8   6  -7    1.93    1.60
  -8  -6  -7    0.71    1.64
  -8  -6  -7    0.79    1.20
   9  -6   7   22.80    2.09
  -9   6  -7   23.68    2.86
  -9  -6  -7   26.36    2.59
  -9   6  -7   23.58    2.44
  -9   6  -7   21.07    2.79
  -9  -6  -7   29.35    3.07
 -12   7   7   35.05    5.75
 -12  -7   7   44.42    6.10
 -12   7   7   34.81    4.01
  12   7  -7   50.59    3.66
  12  -7  -7   44.48    3.61
  11   7  -7   20.05    1.81
  11  -7  -7   20.38    1.81
 -11   7   7   21.16    2.47
 -11   7   7   16.35    3.82
 -11  -7   7   14.40    3.86
  10   7  -7  402.44   28.81
  10  -7  -7  392.57   28.81
 -10   7   7  379.26   29.60
 -10  -7   7  393.38   29.71
  -9  -7   7   11.60    1.44
  -9   7   7   12.35    1.54
   9   7  -7   13.44    1.27
   9  -7  -7   12.13    1.28
  -9   7   7   10.02    2.37
  -9  -7   7   12.96    2.40
   8   7  -7   29.35    2.19
   8  -7  -7   25.25    2.17
  -8  -7   7   23.03    2.08
  -8  -7   7   26.95    2.99
  -8  -7   7   26.73    2.32
  -8   7   7   23.74    2.29
  -7  -7   7    7.33    0.99
   7   7  -7    9.22    1.03
   7  -7  -7    8.16    1.02
  -7  -7   7    7.07    0.87
  -7   7   7    8.43    1.01
  -7  -7   7    6.61    1.15
  -7   7   7    6.35    1.12
  -6  -7   7    0.35    0.65
   6   7  -7    0.04    0.71
   6  -7  -7   -0.04    0.69
  -6  -7   7    0.33    0.52
  -6   7   7   -0.22    0.65
  -6  -7   7   -0.82    0.87
  -6   7   7   -0.16    0.84
  -5  -7   7    3.30    0.68
   5   7  -7    2.60    0.81
   5  -7  -7    2.72    0.82
  -5  -7   7    2.65    0.61
  -5  -7   7    4.00    0.91
  -5   7   7    3.36    0.97
  -5   7   7    3.54    0.76
   4   7  -7    8.32    1.08
   4  -7  -7    7.37    1.03
  -4  -7   7    5.59    0.82
  -4   7   7    8.32    0.98
  -4  -7   7    8.00    0.94
  -4  -7   7    8.62    1.20
  -4   7   7    6.77    1.17
   3   7  -7   65.95    4.95
   3  -7  -7   70.36    4.98
  -3   7   7   62.41    4.88
  -3  -7   7   61.24    4.86
   3  -7  -7   63.44    5.08
  -3  -7   7   63.83    5.04
  -3   7   7   58.52    5.00
  -2   7   7    3.74    0.81
   2   7  -7    3.91    0.89
   2  -7  -7    4.43    0.98
  -2  -7   7    4.17    0.80
   2  -7  -7    5.60    1.32
  -2  -7   7    3.49    1.14
  -2   7   7    2.46    1.09
  -1  -7   7  106.58    8.10
   1  -7  -7  119.14    8.41
  -1  -7   7  101.27    8.29
  -1   7   7   99.41    8.25
   1   7  -7  111.69    8.19
   1  -7  -7  117.56    8.21
  -1   7   7  103.83    8.09
   0  -7   7   44.90    3.49
   0  -7  -7   53.70    4.16
   0   7   7   48.36    3.78
   0  -7   7   42.88    3.75
   0   7  -7   48.22    3.85
   0  -7  -7   53.99    3.92
   1  -7   7   22.21    1.80
  -1  -7  -7   24.21    2.63
   1   7   7   21.77    2.12
   1  -7   7   22.47    2.17
  -1   7  -7   21.56    2.20
  -1  -7  -7   25.96    2.26
   2   7   7    6.26    1.26
  -2  -7  -7    6.74    1.13
   2  -7   7    6.63    1.26
   2  -7   7    6.01    0.76
  -2   7  -7    6.97    0.66
  -2   7  -7    6.34    1.32
  -2  -7  -7    6.37    1.31
  -3  -7  -7    1.61    0.88
   3  -7   7    0.72    0.51
  -3   7  -7    0.98    0.84
  -3   7  -7    0.40    0.49
   3   7   7    2.69    1.25
   3  -7   7    1.78    1.31
  -3   7  -7    0.87    1.10
  -3  -7  -7    0.47    1.17
   4  -7   7   11.27    1.16
  -4  -7  -7   12.08    1.56
  -4   7  -7   12.85    1.26
  -4   7  -7   11.83    1.45
   4   7   7    9.32    1.89
   4  -7   7    9.45    1.99
  -4   7  -7   13.79    1.74
  -4  -7  -7   13.13    1.82
  -5   7  -7    1.69    0.99
   5  -7   7    1.85    0.66
  -5   7  -7    1.38    0.79
  -5   7  -7    2.13    1.35
  -5  -7  -7    1.89    1.52
  -5  -7  -7    2.65    1.14
   6  -7   7    1.51    0.69
  -6   7  -7    2.50    0.96
  -6  -7  -7    2.49    1.20
  -6   7  -7    1.02    0.96
  -6   7  -7    0.64    1.26
  -6  -7  -7    3.96    1.64
   7  -7   7    0.07    0.68
  -7   7  -7   -0.29    1.10
  -7  -7  -7    0.82    1.22
  -7   7  -7   -0.77    1.05
  -7   7  -7    0.29    1.43
  -7  -7  -7    1.86    1.62
   8  -7   7   14.78    1.51
  -8  -7  -7   16.35    1.96
  -8   7  -7   16.17    1.88
  -8   7  -7   15.58    2.25
  -8  -7  -7   19.61    2.46
 -11   8   7   41.24    5.60
 -11  -8   7   41.21    5.38
 -11   8   7   36.00    3.87
  11   8  -7   43.46    3.40
  11  -8  -7   43.26    3.38
 -10   8   7   -0.58    1.50
  10   8  -7    0.25    0.69
  10  -8  -7    0.24    0.68
 -10   8   7    0.17    2.45
 -10  -8   7    3.75    2.60
  -9  -8   7    1.72    0.96
  -9   8   7    0.96    0.99
  -9   8   7    0.69    1.54
   9   8  -7    0.37    0.68
   9  -8  -7    1.23    0.68
  -9   8   7    4.43    2.18
  -9  -8   7    1.61    2.00
  -8   8   7    5.49    1.00
  -8   8   7    7.39    1.83
   8   8  -7    7.11    0.96
   8  -8  -7    7.67    0.96
  -8  -8   7    6.49    0.85
  -8  -8   7    7.08    1.71
  -8  -8   7    7.85    1.18
  -8   8   7    5.55    1.19
  -7   8   7    1.89    0.74
   7   8  -7    1.91    0.69
   7  -8  -7    2.70    0.70
  -7   8   7    2.17    1.46
  -7  -8   7    1.60    0.53
  -7  -8   7    1.98    0.71
  -7  -8   7    1.30    0.91
  -7   8   7    1.62    0.96
  -6  -8   7   36.60    3.56
   6   8  -7   41.83    2.86
   6  -8  -7   39.15    2.85
  -6   8   7   32.54    2.82
  -6  -8   7   31.18    2.66
  -6   8   7   36.53    3.43
  -6  -8   7   33.47    2.81
  -6  -8   7   34.38    2.96
  -6   8   7   35.59    2.98
  -5  -8   7   17.15    1.70
   5   8  -7   21.79    1.79
   5  -8  -7   22.08    1.78
  -5   8   7   17.34    2.35
  -5  -8   7   19.19    1.92
  -5   8   7   17.80    1.91
  -5   8   7   17.63    1.72
   4   8  -7   23.87    1.99
   4  -8  -7   24.82    2.01
  -4   8   7   21.71    2.68
  -4   8   7   21.07    1.94
  -4  -8   7   20.34    1.93
  -4  -8   7   21.49    2.12
  -4   8   7   21.31    2.09
   3   8  -7    2.77    0.80
   3  -8  -7    2.49    0.82
  -3   8   7    2.15    0.74
  -3  -8   7    2.97    0.76
  -3   8   7    3.21    1.75
   3  -8  -7    6.19    1.25
  -3  -8   7    2.60    1.07
  -3   8   7    3.36    1.01
   2   8  -7   64.68    4.98
  -2   8   7   61.54    4.93
   2  -8  -7   73.25    5.03
  -2  -8   7   63.85    4.95
  -2   8   7   56.47    5.52
   2  -8  -7   67.37    5.22
  -2  -8   7   62.72    5.15
  -2   8   7   59.52    5.08
   1   8  -7    2.85    0.88
   1  -8  -7    3.21    0.92
  -1   8   7    1.96    0.86
  -1  -8   7    3.65    0.91
   1  -8  -7    2.23    1.36
   0   8  -7    5.07    1.09
   0  -8  -7    8.00    1.24
   0  -8   7    6.49    0.65
   0   8   7    6.72    1.14
   0  -8   7    6.76    1.16
   1  -8   7  187.50   13.99
   1   8   7  184.55   14.26
   1  -8   7  190.06   14.29
  -1   8  -7  199.18   14.30
  -1  -8  -7  216.69   14.37
   2  -8   7   72.96    5.51
   2   8   7   71.22    5.86
   2  -8   7   73.73    5.91
  -2   8  -7   76.44    5.87
  -2  -8  -7   80.24    5.91
  -3   8  -7    1.38    0.83
   3  -8   7    0.23    0.52
  -3  -8  -7    0.71    0.96
   3   8   7    1.26    1.32
   3  -8   7   -0.74    1.35
  -3   8  -7    0.28    1.07
  -3  -8  -7    0.15    1.17
   4  -8   7    9.85    1.09
  -4   8  -7   12.72    1.42
  -4   8  -7   10.97    1.03
   4  -8   7   11.86    2.09
  -4  -8  -7   14.91    1.58
  -4   8  -7    9.90    1.62
  -4  -8  -7   13.01    1.83
   5  -8   7   55.39    4.80
  -5  -8  -7   73.01    5.19
  -5   8  -7   67.06    4.86
  -5   8  -7   65.06    5.04
  -5   8  -7   68.45    5.31
  -5  -8  -7   69.25    5.42
  -6   8  -7   -0.18    0.95
  -6   8  -7   -0.05    0.74
  -6   8  -7    0.62    1.35
  -6  -8  -7    0.68    1.17
  -6  -8  -7   -0.30    1.59
  -7   8  -7   37.80    3.37
  -7   8  -7   35.66    3.69
  -7  -8  -7   42.68    3.95
  -7  -8  -7   43.75    3.54
 -11   9   7    4.84    3.71
 -10   9   7   63.66    5.82
  10   9  -7   72.77    5.24
  10  -9  -7   67.90    5.22
 -10   9   7   64.86    6.85
 -10  -9   7   57.69    6.52
  -9   9   7   38.47    4.16
   9   9  -7   48.65    3.55
   9  -9  -7   43.82    3.52
  -9  -9   7   43.70    4.81
  -9   9   7   45.36    4.84
  -8  -9   7    1.57    0.72
  -8   9   7    2.24    0.69
  -8   9   7    3.43    1.71
   8   9  -7    2.53    0.70
   8  -9  -7    2.11    0.69
  -8   9   7    3.23    2.00
  -8  -9   7    2.02    2.08
  -8   9   7    2.32    0.92
  -7   9   7   -0.11    0.59
  -7   9   7    1.83    1.62
   7   9  -7   -0.42    0.65
   7  -9  -7   -0.03    0.64
  -7  -9   7   -0.47    0.67
  -7   9   7    0.29    1.69
  -7  -9   7   -0.75    1.61
  -7  -9   7    0.11    0.92
  -7   9   7   -0.55    0.80
  -6  -9   7   71.53    5.96
   6   9  -7   86.89    5.98
   6  -9  -7   83.27    5.98
  -6   9   7   73.03    6.53
  -6  -9   7   75.65    6.11
  -6   9   7   76.83    6.10
  -6   9   7   80.99    5.98
   5   9  -7   80.10    5.34
   5  -9  -7   73.07    5.31
  -5   9   7   64.37    5.90
  -5   9   7   67.64    5.30
  -5  -9   7   66.12    5.45
  -5   9   7   65.14    5.40
  -5  -9   7   66.41    5.30
   4   9  -7   24.51    2.00
   4  -9  -7   23.11    1.99
  -4   9   7   21.36    1.93
  -4   9   7   21.91    2.80
  -4  -9   7   23.41    1.99
  -4  -9   7   19.92    2.18
  -4   9   7   22.05    2.09
  -3  -9   7    5.52    0.91
   3   9  -7    5.60    0.94
   3  -9  -7    4.98    0.91
  -3   9   7    4.33    1.85
  -3  -9   7    5.57    1.22
  -3   9   7    3.49    0.97
  -3   9   7    5.28    0.81
   2   9  -7   17.87    1.61
   2  -9  -7   17.58    1.63
  -2   9   7   12.66    2.43
  -2   9   7   14.19    1.72
  -2   9   7   15.42    1.53
  -2  -9   7   15.62    1.61
   1   9  -7  130.77    9.64
   1  -9  -7  140.13    9.67
  -1   9   7  103.39   10.20
  -1   9   7  125.31    9.63
  -1  -9   7  129.46    9.66
   0   9   7  119.16   11.48
   0   9   7  140.20   10.82
   0  -9   7  147.20   10.87
   0   9  -7  152.35   10.85
   0  -9  -7  150.11   10.86
   1  -9   7   64.57    5.15
   1   9   7   62.45    6.40
   1   9   7   72.71    5.49
   1  -9   7   79.33    5.60
  -1   9  -7   75.25    5.51
  -1  -9  -7   80.30    5.55
   2  -9   7   63.80    4.99
   2   9   7   58.49    6.55
   2   9   7   63.73    5.37
   2  -9   7   73.30    5.53
  -2   9  -7   72.25    5.34
  -2  -9  -7   76.66    5.42
  -3  -9  -7   -1.14    1.13
   3  -9   7    0.16    0.49
   3   9   7   -2.05    3.49
   3   9   7    0.17    1.36
  -3   9  -7    1.87    1.12
   4  -9   7    0.53    0.52
   4   9   7   -2.83    4.20
  -4  -9  -7    0.40    0.97
  -4   9  -7    0.30    0.86
  -4   9  -7    1.01    1.13
  -4  -9  -7    0.24    1.24
  -5   9  -7    7.01    1.14
   5   9   7    8.87    4.51
  -5  -9  -7    5.66    1.25
  -5   9  -7    4.89    1.39
  -5  -9  -7    4.42    1.56
  -6  -9  -7   47.01    3.56
  -6   9  -7   38.33    3.39
  -6   9  -7   35.44    3.63
  -6  -9  -7   41.17    3.79
 -10  10   7   27.85    4.61
  -9 -10   7   16.62    3.67
   9  10  -7   20.43    1.68
   9 -10  -7   19.37    1.68
  -9  10   7   16.65    2.51
  -9  10   7   15.55    1.71
  -9  10   7   14.83    3.64
  -8  10   7   58.80    4.58
  -8  10   7   56.63    5.24
   8  10  -7   62.79    4.54
   8 -10  -7   59.55    4.53
  -8  10   7   56.42    5.63
  -8 -10   7   53.44    5.65
  -8  10   7   57.44    4.70
  -7  10   7    6.93    1.92
   7  10  -7    5.61    0.82
   7 -10  -7    6.76    0.81
  -7  10   7    5.72    0.84
  -7  10   7    5.80    2.01
  -7 -10   7    2.87    2.05
  -7  10   7    4.13    1.00
   6  10  -7   24.62    1.99
   6 -10  -7   23.35    1.99
  -6  10   7   24.50    2.97
  -6  10   7   27.22    2.65
  -6  10   7   21.69    2.17
  -6  10   7   23.37    2.02
  -6 -10   7   22.67    2.73
   5  10  -7   91.05    6.40
   5 -10  -7   86.57    6.39
  -5  10   7   76.87    7.07
  -5  10   7   83.06    6.42
  -5  10   7   79.99    6.53
  -4  10   7    0.94    0.57
   4  10  -7    1.99    0.62
  -4  10   7    0.89    1.94
   4 -10  -7    1.14    0.66
  -4  10   7    0.87    0.81
   3  10  -7   18.68    1.63
   3 -10  -7   19.48    1.67
  -3  10   7   17.68    2.79
  -3  10   7   15.69    1.77
  -3  10   7   16.23    1.60
   2  10  -7   -0.46    0.67
   2 -10  -7    0.12    0.72
  -2  10   7    0.65    0.69
  -1  10   7    6.98    1.01
   1  10  -7    6.46    0.94
   1 -10  -7    7.00    1.04
  -1  10   7    5.08    2.27
   0  10  -7   26.13    2.31
   0 -10  -7   28.23    2.39
   0  10   7   26.69    3.67
   0  10   7   26.36    2.39
  -1  10  -7    0.25    0.89
  -1 -10  -7    0.11    0.92
   1  10   7    0.57    2.54
   1  10   7   -0.26    0.90
  -2  10  -7    0.22    0.96
  -2 -10  -7    0.18    1.04
   2  10   7    0.67    3.12
   2  10   7   -1.01    1.14
  -3  10  -7   16.12    1.75
  -3 -10  -7   17.21    1.84
   3  10   7   13.22    4.28
   3  10   7    9.32    1.90
  -4 -10  -7    3.15    1.30
  -4  10  -7    1.03    1.12
  -5 -10  -7    3.67    1.18
  -5  10  -7    5.83    1.05
  -5  10  -7    4.31    1.35
  -8  11   7   -1.20    3.01
   8  11  -7    0.10    0.67
  -7  11   7   11.25    2.30
   7  11  -7    9.60    1.00
  -7  11   7    6.04    2.33
  -6  11   7   36.61    4.26
   6  11  -7   45.43    3.34
  -6  11   7   39.28    3.95
  -5  11   7    2.88    0.69
  -5  11   7    1.86    2.02
   5  11  -7    3.64    0.62
  -5  11   7    3.87    0.92
  -5  11   7    3.80    1.30
   4  11  -7    9.77    0.96
  -4  11   7    7.69    2.27
  -4  11   7    9.25    1.05
  -4  11   7    7.07    1.18
  -3  11   7   -0.12    0.68
  -3  11   7    1.15    1.98
   3  11  -7    1.01    0.59
  -2  11   7    3.20    0.76
   2  11  -7    2.42    0.66
  -2  11   7    4.37    2.18
   1  11  -7    2.54    0.70
  -1  11   7    4.98    2.38
  -1  11   7    4.14    0.87
   0  11  -7    0.68    0.60
   0  11   7   -1.81    2.54
   0  11   7    0.24    0.84
  -1  11  -7   31.01    2.62
   1  11   7   31.00    4.39
  -2  11  -7   -0.66    0.94
   2  11   7   -0.75    3.50
  -3  11  -7    9.37    1.40
  -5  12   7   -0.14    2.19
  -4  12   7    6.91    2.34
   4  12  -7    5.27    0.68
  -4  12   7    5.24    1.31
   3  12  -7   12.39    1.13
  -3  12   7    9.22    2.73
  -2  12   7   -0.66    2.29
   2  12  -7    1.09    0.53
  -1  12   7    4.14    2.56
   1  12  -7    4.63    0.73
 -15   0   8   24.69    5.60
  14   0  -8  131.59    9.86
 -14   0   8  133.63   11.69
  13   0  -8   67.37    5.15
 -13   0   8   61.58    6.60
  12   0  -8   87.20    6.61
 -12   0   8   87.00    7.65
  11   0  -8   22.32    2.10
 -11   0   8   23.27    2.34
 -11   0   8   27.65    3.24
  10   0  -8    1.37    0.79
 -10   0   8    0.06    0.96
   9   0  -8    0.14    0.77
  -9   0   8    0.06    0.91
   8   0  -8  115.05    8.28
  -8   0   8  105.69    8.31
  -8   0   8  107.31    8.31
   7   0  -8  407.05   27.98
  -7   0   8  370.12   27.97
  -7   0   8  369.79   27.97
  -6   0   8   10.99    1.14
   6   0  -8    9.74    1.27
  -6   0   8    7.44    1.30
  -6   0   8   10.79    1.30
   5   0  -8    6.55    1.09
  -5   0   8    6.58    1.22
  -5   0   8    7.10    1.15
  -5   0   8    6.35    0.92
   4   0  -8   96.64    6.59
   4   0  -8   81.98    6.26
  -4   0   8   79.80    6.39
  -4   0   8   88.08    6.60
  -4   0   8   87.25    6.55
   3   0  -8  333.44   24.51
  -3   0   8  328.12   24.82
  -3   0   8  322.04   24.75
  -3   0   8  326.02   24.63
   3   0  -8  402.87   24.86
   2   0  -8   13.19    1.60
   2   0  -8   13.71    1.22
  -2   0   8   11.24    1.80
   2   0  -8   16.46    1.58
  -2   0   8   13.66    1.42
  -2   0   8   15.56    1.65
   1   0  -8  457.96   33.76
  -1   0   8  419.11   34.14
  -1   0   8  430.93   33.89
   1   0  -8  544.05   34.04
  -1   0   8  433.32   34.04
   1   0  -8  545.09   34.14
   0   0   8  119.04    9.30
   0   0   8  113.20    9.69
   0   0  -8  133.21    9.45
   0   0   8  111.15    9.46
   0   0  -8  148.99    9.59
   1   0   8  494.60   42.73
  -1   0  -8  634.69   42.48
  -1   0  -8  614.22   42.53
   1   0   8  524.06   42.29
  -1   0  -8  632.02   42.37
   2   0   8    2.93    2.51
   2   0   8    2.81    1.03
  -2   0  -8    5.08    1.39
  -2   0  -8    5.11    1.07
  -2   0  -8    5.48    1.32
  -3   0  -8    4.53    1.08
   3   0   8    2.05    3.04
  -3   0  -8    3.66    1.38
  -3   0  -8    2.37    1.30
  -4   0  -8   40.28    3.35
   4   0   8   30.67    4.98
  -4   0  -8   42.06    3.75
  -4   0  -8   35.55    3.60
   5   0   8   66.18    4.71
  -5   0  -8   60.23    5.24
  -5   0  -8   54.85    5.08
  -5   0  -8   53.39    4.81
   6   0   8   14.30    1.62
  -6   0  -8   15.90    1.82
  -6   0  -8   11.68    2.39
  -6   0  -8   14.20    2.15
  -7   0  -8    0.99    1.23
   7   0   8    0.66    0.95
  -7   0  -8    0.70    1.56
   8   0   8   15.88    1.71
  -8   0  -8   19.98    2.50
  -8   0  -8   13.63    1.96
   9   0   8    2.19    1.09
  -9   0  -8    1.25    1.29
  -9   0  -8    1.02    1.84
 -15  -1   8    3.53    4.60
  15  -1  -8    5.51    1.18
  14  -1  -8    3.77    0.95
 -14  -1   8    0.51    3.61
  13  -1  -8    3.37    0.88
 -13  -1   8    0.20    2.99
  12  -1  -8   -0.63    0.76
 -12   1   8   -0.14    1.10
 -12  -1   8    1.16    2.30
  11  -1  -8    0.40    0.80
 -11   1   8    3.12    1.16
 -11  -1   8    3.00    1.06
 -11  -1   8    0.83    1.96
  10   1  -8    1.14    0.79
  10  -1  -8    1.60    0.83
 -10   1   8    3.26    1.15
 -10  -1   8    1.34    0.89
   9   1  -8   27.44    2.29
   9  -1  -8   29.08    2.31
  -9   1   8   23.07    2.41
  -9  -1   8   22.93    2.31
  -8  -1   8   14.27    1.58
  -8   1   8   14.51    1.60
   8   1  -8   15.58    1.56
   8  -1  -8   15.15    1.57
  -8   1   8   14.14    1.70
  -8  -1   8   13.04    1.57
  -7  -1   8   10.75    1.36
  -7   1   8   10.08    1.34
   7   1  -8   12.69    1.36
   7  -1  -8   11.78    1.38
  -7   1   8    8.28    1.40
  -7  -1   8   11.13    1.38
  -6  -1   8   11.64    1.28
   6   1  -8   13.54    1.45
   6  -1  -8   13.87    1.49
  -6   1   8   13.81    1.60
  -6  -1   8   12.56    1.44
  -6  -1   8   10.55    1.41
  -6   1   8   11.26    1.41
   5   1  -8    8.87    1.15
   5  -1  -8    7.46    1.12
  -5   1   8    5.91    1.23
  -5  -1   8    7.36    1.15
  -5  -1   8    6.04    1.08
  -5   1   8    7.65    1.14
  -5  -1   8    5.90    0.92
   4   1  -8   56.77    3.94
   4   1  -8   46.68    3.56
  -4   1   8   44.32    3.71
  -4  -1   8   45.97    3.72
  -4  -1   8   43.42    3.86
  -4   1   8   44.02    3.92
  -4  -1   8   47.01    3.86
  -4   1   8   45.27    3.85
   3   1  -8   45.96    3.39
   3  -1  -8   44.15    3.41
  -3  -1   8   44.81    3.76
  -3   1   8   42.19    3.84
   3  -1  -8   53.57    3.70
  -3  -1   8   41.77    3.67
  -3   1   8   40.31    3.68
  -3   1   8   40.08    3.53
  -3  -1   8   44.17    3.56
   3   1  -8   51.34    3.78
   3  -1  -8   50.80    3.79
   2   1  -8    1.33    0.99
   2  -1  -8    1.59    0.96
   2   1  -8    1.73    0.47
   2  -1  -8    0.92    0.48
  -2  -1   8    0.28    1.18
  -2   1   8    1.66    1.19
   2  -1  -8    1.91    0.91
   2   1  -8    1.66    0.82
  -2  -1   8    0.80    0.86
  -2   1   8    1.30    0.68
  -2  -1   8    1.13    0.71
   1  -1  -8   47.99    3.91
  -1  -1   8   49.07    4.37
  -1   1   8   42.20    4.37
  -1   1   8   49.39    4.06
  -1  -1   8   51.15    4.07
   1  -1  -8   58.42    4.27
   1   1  -8   59.37    4.19
  -1  -1   8   49.58    4.26
   1   1  -8   59.10    4.32
   1  -1  -8   60.28    4.34
   0   1   8  245.76   19.12
   0  -1  -8  245.83   18.97
   0  -1   8  250.48   19.13
   0  -1   8  228.57   19.45
   0   1   8  233.65   19.49
   0  -1  -8  288.96   19.32
   0   1  -8  295.48   19.23
   0  -1   8  241.72   19.28
   0   1  -8  298.16   19.40
   0  -1  -8  319.85   19.43
   1  -1   8   42.10    4.85
   1   1   8   43.16    4.77
  -1  -1  -8   60.78    4.52
  -1   1  -8   55.44    4.38
  -1   1  -8   55.93    4.49
  -1  -1  -8   59.06    4.52
   1   1   8   49.30    4.21
   1  -1   8   46.27    4.19
  -1  -1  -8   58.91    4.30
  -1   1  -8   56.75    4.29
   2  -1   8   45.89    5.11
   2   1   8   35.11    4.48
  -2  -1  -8   45.57    3.80
  -2   1  -8   43.70    3.64
  -2  -1  -8   45.65    3.51
  -2   1  -8   41.50    3.48
   2  -1   8   35.34    3.44
  -2   1  -8   42.85    3.70
  -2  -1  -8   40.62    3.71
  -3  -1  -8   31.66    2.79
   3  -1   8   26.80    4.55
  -3   1  -8   28.45    2.75
   3   1   8   28.59    4.61
  -3   1  -8   34.32    3.01
  -3  -1  -8   32.27    3.17
  -3   1  -8   34.19    3.07
  -3  -1  -8   29.67    3.05
  -4  -1  -8  232.72   17.30
  -4   1  -8  237.44   17.30
   4  -1   8  238.64   17.14
   4   1   8  188.67   18.47
  -4   1  -8  233.61   17.49
  -4  -1  -8  233.25   17.57
  -4   1  -8  223.31   17.49
  -4  -1  -8  242.77   17.56
   5  -1   8   -0.13    0.81
  -5   1  -8    0.49    1.53
  -5  -1  -8    1.98    1.72
  -5  -1  -8    1.25    1.14
  -5   1  -8    1.23    1.45
  -5  -1  -8    1.36    1.47
   6  -1   8    3.91    0.99
   6   1   8    3.44    1.04
  -6  -1  -8    2.04    1.16
  -6   1  -8    3.91    1.88
  -6   1  -8    1.19    1.52
  -6  -1  -8    4.19    1.59
   7  -1   8   18.44    1.86
   7   1   8   19.80    1.93
  -7  -1  -8   16.73    2.08
  -7   1  -8   17.02    2.43
  -7  -1  -8   19.34    2.48
   8  -1   8    9.61    1.34
   8   1   8   10.98    1.43
  -8   1  -8    8.01    1.99
  -8  -1  -8    8.14    2.00
  -8  -1  -8    9.25    1.60
   9  -1   8    1.66    0.97
   9   1   8    1.65    1.15
  -9  -1  -8    0.25    1.29
  -9   1  -8    0.25    1.66
  -9  -1  -8    2.59    1.79
 -15  -2   8   -3.86    4.61
  15  -2  -8    0.23    1.04
  14  -2  -8    7.71    1.13
 -14  -2   8    1.59    3.91
  13  -2  -8   -0.04    0.79
 -13   2   8    1.50    1.30
 -13  -2   8   -0.42    3.00
  12  -2  -8  128.33    9.59
 -12   2   8  130.32    9.85
 -12  -2   8  125.07   10.60
  11  -2  -8    9.77    1.28
 -11   2   8   14.37    1.72
 -11  -2   8   11.89    2.63
  10  -2  -8   63.86    4.71
 -10   2   8   57.50    4.90
 -10  -2   8   57.67    4.74
   9  -2  -8    0.46    0.75
  -9   2   8    0.67    1.07
  -9  -2   8   -0.45    0.78
   8  -2  -8   19.11    1.78
  -8  -2   8   18.02    1.80
  -8   2   8   16.90    1.94
  -8  -2   8   16.90    1.77
  -7  -2   8    0.06    0.82
   7  -2  -8   -2.83    0.90
  -7   2   8    0.13    1.01
  -7  -2   8   -0.19    0.80
   6  -2  -8   10.98    1.34
  -6   2   8   10.31    1.55
  -6  -2   8   10.60    1.28
  -6  -2   8   10.07    1.16
  -6  -2   8   10.06    1.33
   5  -2  -8   53.20    3.82
   5   2  -8   46.74    3.48
  -5   2   8   43.68    3.90
  -5  -2   8   46.29    3.77
  -5  -2   8   44.20    3.65
  -5  -2   8   45.07    3.78
   4  -2  -8   78.04    5.19
   4   2  -8   66.21    4.81
  -4  -2   8   63.16    4.97
  -4  -2   8   63.19    5.09
  -4   2   8   58.50    5.20
  -4  -2   8   59.02    5.09
   3   2  -8   18.20    1.41
   3  -2  -8   16.04    1.44
  -3  -2   8   15.66    1.81
  -3   2   8   14.15    1.97
   3  -2  -8   18.61    1.79
  -3  -2   8   18.05    1.61
  -3  -2   8   13.61    1.72
   3  -2  -8   19.60    1.85
   2  -2  -8   53.28    4.29
  -2  -2   8   53.14    4.63
  -2   2   8   51.25    4.79
   2  -2  -8   64.67    4.65
  -2  -2   8   53.19    4.43
   2   2  -8   67.43    4.47
  -2  -2   8   55.71    4.60
   2  -2  -8   62.93    4.67
   1  -2  -8  119.03    9.76
  -1  -2   8  127.15   10.18
  -1   2   8  121.52   10.26
  -1  -2   8  129.36    9.91
   1  -2  -8  154.41   10.13
   1   2  -8  151.39    9.96
  -1  -2   8  128.01   10.08
   1  -2  -8  162.05   10.19
   0  -2  -8    3.33    1.14
   0  -2  -8    3.07    0.61
   0  -2   8    2.73    1.62
   0   2   8    1.06    1.49
   0  -2  -8    3.16    1.23
   0   2  -8    3.55    0.96
   0  -2   8    3.72    1.20
   0  -2   8    3.55    0.89
  -1  -2  -8   19.65    1.75
  -1  -2  -8   14.10    1.36
   1  -2   8   14.87    2.78
   1   2   8   13.85    2.40
  -1  -2  -8   14.76    2.01
  -1   2  -8   17.62    1.78
   1  -2   8   13.94    1.60
  -1  -2  -8   16.77    1.93
   2  -2   8    1.37    2.68
   2   2   8   -0.32    2.26
   2  -2   8    0.82    0.94
  -2  -2  -8    1.23    1.38
  -2   2  -8    1.88    1.10
  -2  -2  -8    0.65    0.88
  -2  -2  -8    0.85    1.24
   3  -2   8   26.65    2.20
  -3  -2  -8   24.67    2.41
   3   2   8   18.22    4.09
  -3   2  -8   24.95    2.57
  -3  -2  -8   24.13    2.77
  -3  -2  -8   29.23    2.78
  -4  -2  -8   64.76    5.03
   4  -2   8   58.68    4.78
   4   2   8   49.42    6.65
  -4   2  -8   64.97    5.18
  -4  -2  -8   64.73    5.43
  -4  -2  -8   66.75    5.31
   5  -2   8   16.02    1.59
   5   2   8    9.79    4.16
  -5   2  -8   14.43    2.21
  -5  -2  -8   15.13    1.86
  -5  -2  -8   17.87    2.28
   6  -2   8   17.43    1.74
  -6  -2  -8   17.29    1.97
  -6   2  -8   16.10    2.43
  -6  -2  -8   16.58    2.43
   7  -2   8    1.34    0.87
  -7  -2  -8   -0.85    1.26
  -7   2  -8    1.12    1.82
  -7  -2  -8    1.05    1.56
   8  -2   8   11.05    1.45
  -8  -2  -8   12.27    2.17
  -8  -2  -8   11.48    1.80
   9  -2   8    8.80    1.31
   9   2   8    9.26    1.50
  -9  -2  -8    8.72    2.16
  -9  -2  -8   11.51    1.74
 -15   3   8    6.93    4.81
 -15  -3   8   11.89    5.14
  14   3  -8   22.48    2.02
  14  -3  -8   20.70    1.99
 -14   3   8   23.82    4.83
 -14  -3   8   19.93    4.67
  13   3  -8   -0.04    0.81
  13  -3  -8   -0.39    0.80
 -13   3   8    0.08    1.35
 -13   3   8   -0.21    2.99
 -13  -3   8   -2.62    3.28
  12   3  -8    0.59    0.77
  12  -3  -8    1.39    0.77
 -12   3   8    2.87    1.39
 -12   3   8    0.85    2.58
 -12  -3   8    2.25    2.63
  11   3  -8   32.89    2.80
  11  -3  -8   34.07    2.81
 -11   3   8   35.79    3.17
 -11   3   8   34.51    3.83
 -11  -3   8   29.32    3.72
  10   3  -8    6.57    1.07
  10  -3  -8    6.55    1.03
 -10   3   8    6.54    1.44
 -10  -3   8    5.43    1.08
   9   3  -8   29.92    2.41
   9  -3  -8   28.70    2.41
  -9   3   8   25.20    2.64
  -9  -3   8   25.75    2.38
  -8  -3   8   11.63    1.39
  -8   3   8    9.18    1.36
   8   3  -8   12.70    1.37
   8  -3  -8   12.10    1.36
  -8   3   8    9.54    1.54
  -8  -3   8   12.51    1.34
  -7   3   8    3.61    0.96
   7   3  -8    0.83    0.82
   7  -3  -8    1.38    0.87
  -7   3   8    0.42    1.09
  -7  -3   8    1.26    0.83
  -7  -3   8    2.37    0.91
   6   3  -8    2.13    0.37
  -6  -3   8    3.46    0.76
   6   3  -8    2.28    0.90
   6  -3  -8    2.15    0.91
  -6   3   8    1.51    1.10
  -6  -3   8    1.95    0.84
  -6   3   8    2.14    0.74
  -6  -3   8    2.01    0.88
  -6   3   8    2.00    0.86
   5   3  -8   39.49    3.08
   5  -3  -8   38.83    3.08
   5   3  -8   38.60    2.74
  -5   3   8   32.22    3.24
  -5  -3   8   37.41    3.04
  -5   3   8   34.32    2.93
  -5  -3   8   33.14    2.91
  -5  -3   8   32.96    3.06
  -5   3   8   34.71    3.08
   4   3  -8  364.39   25.01
   4  -3  -8  379.71   25.02
   4   3  -8  374.51   24.70
  -4   3   8  315.94   24.85
  -4  -3   8  307.38   24.84
  -4  -3   8  318.02   24.92
  -4   3   8  311.07   25.09
  -4  -3   8  323.80   24.97
  -4   3   8  313.06   24.97
  -3  -3   8   99.82    7.92
  -3   3   8   93.44    8.08
  -3  -3   8  101.45    7.92
  -3   3   8   99.02    7.91
  -3   3   8   99.99    7.78
  -3  -3   8  102.39    7.78
   3   3  -8  119.10    7.99
   3  -3  -8  120.15    8.00
   2  -3  -8   46.79    4.00
  -2  -3   8   52.65    4.34
  -2   3   8   49.20    4.56
  -2   3   8   52.36    4.15
  -2  -3   8   52.95    4.16
  -2  -3   8   52.52    4.34
  -2   3   8   54.12    4.34
   2   3  -8   66.67    4.42
   2  -3  -8   65.75    4.42
   1  -3  -8   24.63    2.08
  -1   3   8   25.75    2.24
  -1  -3   8   25.70    2.24
  -1  -3   8   22.73    2.60
  -1   3   8   21.85    2.70
   1  -3  -8   28.85    2.57
   1   3  -8   29.85    2.24
  -1  -3   8   20.08    2.44
  -1   3   8   26.45    2.48
   1   3  -8   28.84    2.49
   1  -3  -8   30.29    2.55
   0   3   8  239.99   17.63
   0  -3   8  236.10   17.62
   0  -3  -8  214.98   17.45
   0  -3   8  234.00   18.11
   0   3   8  204.27   17.99
   0  -3  -8  269.47   17.88
   0   3  -8  278.74   17.63
   0  -3   8  229.19   17.80
   0   3   8  222.27   17.78
   0   3  -8  264.92   17.84
   0  -3  -8  272.29   17.87
  -1  -3  -8   74.41    6.29
  -1  -3  -8   96.62    6.58
  -1   3  -8   99.37    6.57
   1  -3   8   97.34    7.71
   1   3   8   71.64    7.04
  -1  -3  -8   97.31    6.85
  -1   3  -8   90.91    6.52
  -1   3  -8   93.80    6.74
  -1  -3  -8   94.41    6.78
   1   3   8   74.02    6.47
   1  -3   8   76.62    6.48
  -2   3  -8    0.34    0.85
   2  -3   8    1.70    2.81
   2   3   8    1.29    2.18
   2   3   8    1.18    0.97
   2  -3   8    0.30    0.96
  -2  -3  -8    1.02    1.44
  -2   3  -8    2.00    1.08
  -2   3  -8   -0.82    1.18
  -2  -3  -8   -0.34    1.20
  -2  -3  -8    1.42    0.95
   3  -3   8   58.20    4.46
   3   3   8   52.68    6.04
  -3  -3  -8   56.97    4.69
  -3   3  -8   61.00    4.69
  -3   3  -8   56.83    4.74
  -3  -3  -8   60.81    5.10
  -3   3  -8   57.19    4.89
  -3  -3  -8   57.49    4.94
   4  -3   8    6.48    1.00
   4   3   8    6.43    3.64
  -4   3  -8    5.45    1.47
  -4  -3  -8    3.60    1.83
  -4   3  -8    7.04    1.63
  -4  -3  -8    6.80    1.66
  -4  -3  -8    7.25    1.32
  -4   3  -8    6.69    1.22
   5  -3   8   52.68    4.07
   5   3   8   37.23    6.37
  -5   3  -8   49.94    4.47
  -5   3  -8   48.09    4.51
  -5  -3  -8   59.40    4.69
  -5  -3  -8   52.22    4.32
  -5   3  -8   51.50    4.27
   6  -3   8   66.37    4.99
  -6   3  -8   63.70    5.48
  -6   3  -8   62.16    5.49
  -6  -3  -8   64.63    5.60
  -6  -3  -8   67.53    5.30
  -6   3  -8   67.19    5.24
   7  -3   8    2.30    0.91
  -7  -3  -8    0.31    1.18
  -7   3  -8    0.88    1.18
  -7   3  -8    2.94    1.83
  -7   3  -8    1.68    1.58
  -7  -3  -8    2.71    1.73
  -8  -3  -8   15.38    1.99
  -8   3  -8   15.62    1.94
   8  -3   8   15.09    1.61
  -8   3  -8   13.25    2.29
  -8  -3  -8   15.44    2.37
   9  -3   8    4.95    1.07
   9  -3   8    4.19    6.52
  -9   3  -8    3.10    1.82
  -9  -3  -8    5.75    2.00
  -9  -3  -8    2.58    1.41
  -9   3  -8    4.33    1.31
 -14   4   8   14.28    4.45
 -14  -4   8   23.88    5.12
  14   4  -8   18.96    1.82
  14  -4  -8   17.72    1.82
  13   4  -8    1.40    0.82
  13  -4  -8    1.97    0.85
 -13   4   8    2.24    1.48
 -13   4   8    2.18    3.20
 -13  -4   8    1.84    3.48
 -12  -4   8  123.28   12.89
  12   4  -8  141.07   10.63
  12  -4  -8  141.96   10.63
 -12   4   8  147.02   11.00
 -12   4   8  152.71   11.82
 -12  -4   8  150.83   11.89
  11   4  -8    1.31    0.78
  11  -4  -8    0.75    0.79
 -11   4   8    1.09    1.35
 -11   4   8    0.57    2.07
 -11  -4   8    1.33    2.31
  10   4  -8    7.60    1.03
  10  -4  -8    6.11    1.03
 -10   4   8    5.29    1.43
 -10  -4   8    6.81    1.07
   9   4  -8   15.73    1.54
   9  -4  -8   14.55    1.52
  -9  -4   8   15.11    1.53
  -9   4   8   13.63    1.92
  -8  -4   8    0.17    0.85
  -8   4   8   -0.06    0.87
   8   4  -8    0.04    0.25
   8   4  -8   -0.29    0.77
   8  -4  -8   -0.15    0.75
  -8   4   8   -0.68    1.15
  -8  -4   8    0.90    0.75
   7   4  -8   15.60    1.16
   7   4  -8   16.05    1.61
   7  -4  -8   14.42    1.56
  -7  -4   8   13.44    1.48
  -7   4   8   13.36    1.85
  -7   4   8   13.93    1.47
  -7  -4   8   15.29    1.65
  -7   4   8   13.00    1.63
   6   4  -8   10.55    0.83
  -6   4   8    9.01    1.14
   6   4  -8   11.45    1.31
   6  -4  -8    9.95    1.29
  -6   4   8   11.10    1.66
  -6  -4   8    8.44    1.18
  -6  -4   8   10.05    1.13
  -6  -4   8    9.09    1.31
  -6   4   8    9.63    1.30
   5   4  -8    6.63    1.08
   5  -4  -8    8.17    1.12
  -5   4   8    6.18    0.94
  -5  -4   8    6.89    0.95
  -5  -4   8    7.00    1.02
  -5   4   8    5.73    1.41
  -5  -4   8    6.30    1.14
  -5   4   8    5.40    1.10
   4   4  -8    3.27    0.93
   4  -4  -8    2.25    0.99
  -4  -4   8    3.20    0.91
  -4   4   8    0.83    1.22
  -4   4   8    3.90    0.76
  -4  -4   8    2.36    0.75
  -4  -4   8    3.80    0.95
  -4   4   8    2.43    0.94
   3   4  -8    0.64    0.88
   3  -4  -8   -0.06    0.93
  -3   4   8    0.80    0.64
  -3  -4   8    1.22    0.66
  -3  -4   8   -0.11    0.94
  -3   4   8   -0.09    1.26
  -3  -4   8    1.03    0.91
  -3   4   8    0.42    0.90
   2   4  -8    3.34    1.07
   2  -4  -8    3.70    1.10
   2  -4  -8    3.19    0.64
  -2  -4   8    2.96    1.16
  -2   4   8    2.31    1.49
  -2   4   8    3.89    0.84
  -2  -4   8    3.85    0.81
  -2  -4   8    4.05    1.11
  -2   4   8    2.76    1.03
   1  -4  -8   32.15    2.78
  -1   4   8   37.50    2.96
  -1  -4   8   35.75    2.95
  -1  -4   8   36.00    3.41
  -1   4   8   36.29    3.52
  -1  -4   8   34.31    3.15
  -1   4   8   35.51    3.18
   1   4  -8   40.79    3.18
   1  -4  -8   41.17    3.24
   0  -4  -8   29.04    2.53
   0  -4   8   38.41    4.03
   0   4   8   27.36    3.33
   0   4  -8   37.04    2.66
   0  -4   8   28.04    2.94
   0   4   8   27.78    2.92
   0   4  -8   33.66    2.92
   0  -4  -8   40.03    3.04
   0   4   8   32.49    2.72
   0  -4   8   32.26    2.73
   1  -4   8   64.60    6.51
   1   4   8   56.56    6.07
  -1   4  -8   76.10    5.52
  -1  -4  -8   76.05    5.55
  -1   4  -8   76.57    5.43
   1   4   8   66.52    5.48
  -1   4  -8   69.23    5.69
  -1  -4  -8   79.26    5.76
   1  -4   8   60.90    5.46
   2  -4   8    2.05    0.65
  -2  -4  -8    2.06    1.00
   2   4   8    0.48    0.97
   2  -4   8    1.70    0.98
   2   4   8    1.82    2.29
  -2   4  -8    0.77    0.88
  -2   4  -8    0.49    0.97
  -2   4  -8    0.56    1.18
  -2  -4  -8    1.35    1.23
   3  -4   8   41.23    3.28
  -3   4  -8   43.38    3.54
  -3  -4  -8   43.55    3.56
  -3   4  -8   40.62    3.51
  -3   4  -8   43.24    3.77
  -3  -4  -8   44.58    3.85
  -4  -4  -8    5.03    1.22
  -4   4  -8    4.33    1.13
   4  -4   8    4.33    0.83
  -4   4  -8    5.40    1.31
  -4   4  -8    4.55    1.46
  -4  -4  -8    5.62    1.54
   5  -4   8    1.07    0.71
   5   4   8    0.59    3.89
  -5   4  -8    1.31    1.37
  -5  -4  -8    1.13    1.17
  -5   4  -8    0.84    1.06
  -5   4  -8    0.69    1.35
  -5  -4  -8    2.52    1.60
   6  -4   8    1.60    0.78
  -6   4  -8   -0.52    1.50
  -6  -4  -8    1.81    1.16
  -6   4  -8    1.17    1.09
  -6   4  -8    1.25    1.42
  -6  -4  -8    1.01    1.56
   7  -4   8   10.52    1.23
  -7  -4  -8    9.08    1.60
  -7   4  -8   10.24    1.54
  -7   4  -8    6.98    1.90
  -7   4  -8   11.57    2.03
  -7  -4  -8   10.39    2.07
   8  -4   8   57.31    4.86
   8  -4   8   52.86    8.97
  -8   4  -8   58.58    5.44
  -8  -4  -8   74.03    5.66
  -8  -4  -8   73.61    5.27
  -8   4  -8   60.90    5.11
 -14   5   8   27.13    5.58
 -14  -5   8   23.15    5.41
  13   5  -8   50.09    3.93
  13  -5  -8   49.54    3.92
 -13   5   8   48.91    5.87
 -13  -5   8   42.00    5.97
  12   5  -8  156.99   11.51
  12  -5  -8  152.59   11.50
 -12   5   8  164.42   11.94
 -12   5   8  145.98   12.65
 -12  -5   8  148.67   12.69
  11   5  -8  161.80   12.08
  11  -5  -8  161.10   12.08
 -11   5   8  179.00   12.49
 -11   5   8  158.54   12.88
 -11  -5   8  154.89   12.94
 -10  -5   8  211.18   16.71
  10   5  -8  213.72   14.49
  10  -5  -8  197.94   14.46
 -10   5   8  194.03   14.76
 -10  -5   8  172.09   14.43
 -10   5   8  205.12   15.13
 -10  -5   8  210.90   15.19
   9   5  -8    0.92    0.76
   9  -5  -8    0.84    0.74
  -9   5   8   -0.49    1.27
  -9  -5   8    0.33    0.75
   8   5  -8   27.22    2.12
   8  -5  -8   23.44    2.08
  -8  -5   8   19.59    2.00
  -8   5   8   22.70    2.49
  -8  -5   8   23.26    2.19
  -8   5   8   21.25    2.16
  -7   5   8   13.38    1.35
  -7  -5   8   12.35    1.32
   7   5  -8   12.56    1.42
   7  -5  -8   13.80    1.44
  -7  -5   8   12.42    1.33
  -7   5   8   11.87    1.87
  -7  -5   8   12.45    1.51
  -7   5   8   13.13    1.53
   6   5  -8   26.21    2.17
   6  -5  -8   24.34    2.15
  -6   5   8   25.36    2.55
  -6  -5   8   21.69    2.03
  -6   5   8   24.45    2.06
  -6  -5   8   22.38    2.03
  -6  -5   8   20.98    2.19
  -6   5   8   22.62    2.20
   5   5  -8  123.37    8.20
   5  -5  -8  125.11    8.21
  -5   5   8  106.40    8.07
  -5  -5   8  101.62    8.05
  -5  -5   8   98.83    8.05
  -5   5   8  103.78    8.42
  -5  -5   8  104.17    8.19
  -5   5   8  106.30    8.20
   4   5  -8    1.84    0.89
   4  -5  -8    1.24    0.87
  -4  -5   8    1.31    0.86
  -4   5   8    0.90    1.33
  -4   5   8    0.84    0.67
  -4  -5   8    0.66    0.67
  -4  -5   8    1.24    0.90
  -4   5   8    0.77    0.91
   3   5  -8  268.47   18.14
   3  -5  -8  287.37   18.17
  -3  -5   8  224.50   18.03
  -3   5   8  226.70   18.36
   3  -5  -8  272.21   18.19
  -3   5   8  241.29   17.99
  -3  -5   8  239.24   17.98
  -3  -5   8  230.88   18.12
  -3   5   8  228.29   18.11
  -2  -5   8   21.96    2.44
  -2   5   8   23.94    2.15
  -2  -5   8   25.27    2.15
  -2   5   8   24.68    2.81
   2  -5  -8   30.16    2.52
  -2   5   8   24.26    2.38
  -2  -5   8   17.40    2.29
   2   5  -8   24.69    2.31
   2  -5  -8   28.99    2.39
  -1   5   8   55.87    4.68
  -1  -5   8   57.78    4.68
  -1  -5   8   73.23    5.59
  -1   5   8   52.07    5.17
   1  -5  -8   71.18    5.02
  -1  -5   8   55.49    4.87
  -1   5   8   53.74    4.84
   1   5  -8   64.35    4.86
   1  -5  -8   68.39    4.93
   0  -5   8  110.59    9.88
   0   5   8  102.40    9.69
   0  -5  -8  136.00    9.54
   0   5  -8  131.62    9.08
   0   5  -8  123.52    9.38
   0  -5  -8  135.85    9.44
   0   5   8  114.76    9.22
   0  -5   8  113.81    9.22
   1   5   8  122.80   11.87
  -1  -5  -8  165.41   11.69
  -1   5  -8  160.70   11.21
   1   5   8  139.03   11.34
   1  -5   8  143.55   11.34
  -1   5  -8  156.02   11.50
  -1  -5  -8  166.41   11.57
   2  -5   8    5.12    0.79
   2   5   8    4.96    1.18
   2  -5   8    3.78    1.19
   2   5   8    4.67    2.40
  -2   5  -8    6.86    1.10
  -2   5  -8    4.01    0.86
  -2  -5  -8    7.63    1.22
  -2   5  -8    6.14    1.37
  -2  -5  -8    5.90    1.48
   3  -5   8   44.57    3.55
   3   5   8   40.39    5.23
  -3   5  -8   46.32    3.71
  -3  -5  -8   48.54    3.87
  -3   5  -8   44.85    3.78
  -3   5  -8   44.47    4.00
  -3  -5  -8   50.05    4.11
   4  -5   8   -0.13    0.67
[truncated: 73,599 more chars]
