# Supplementary material for: Crystal structure of N′-[4-(di­methyl­amino)­benzyl­idene]furan-2-carbohydrazide monohydrate
Source: Acta Crystallogr E Crystallogr Commun. 2020 Apr 9;76(Pt 5):660–3. doi: 10.1107/S205698902000465X (PMC7199266; doi:10.1107/S205698902000465X)
Supplement: Supplementary file 2 [file e-76-00660-Isup2.hkl]

data_I                                                                          
_shelx_title ' 2019it0001_a.res in P2(1)/c'                                     
_shelx_refln_list_code          4                                               
_shelx_F_calc_maximum      189.15                                               
_exptl_crystal_F_000       584.00                                               
_reflns_d_resolution_high  0.7704                                               
                                                                                
loop_                                                                           
 _space_group_symop_operation_xyz                                               
 'x, y, z'                                                                      
 '-x, y+1/2, -z+1/2'                                                            
 '-x, -y, -z'                                                                   
 'x, -y-1/2, z-1/2'                                                             
                                                                                
_cell_length_a    12.9328                                                       
_cell_length_b    11.2551                                                       
_cell_length_c     9.8092                                                       
_cell_angle_alpha  90.000                                                       
_cell_angle_beta  106.245                                                       
_cell_angle_gamma  90.000                                                       
                                                                                
_shelx_F_squared_multiplier     1.000                                           
                                                                                
loop_                                                                           
 _refln_index_h                                                                 
 _refln_index_k                                                                 
 _refln_index_l                                                                 
 _refln_F_squared_calc                                                          
 _refln_F_squared_meas                                                          
 _refln_F_squared_sigma                                                         
 _refln_observed_status                                                         
   2   0   0       8129.70       6881.67       484.55 o                         
   3   0   0         18.10         17.78         4.42 o                         
   4   0   0       6529.26       5490.17       279.67 o                         
   5   0   0        774.21        715.39        69.07 o                         
   6   0   0          9.31         12.53         4.23 o                         
   7   0   0        649.59        652.70       127.66 o                         
   8   0   0         13.70         35.39         3.55 o                         
   9   0   0        915.67       1249.27        59.57 o                         
  10   0   0        670.50        877.64        43.00 o                         
  11   0   0       1092.88       1331.41        63.82 o                         
  12   0   0          8.17         11.12         5.63 o                         
  13   0   0        152.23        135.28        13.11 o                         
  14   0   0         10.73         15.14         5.94 o                         
  15   0   0        163.15        132.02        13.32 o                         
  16   0   0        135.66        129.03        12.98 o                         
   1   1   0       1528.47       1310.30        78.27 o                         
   2   1   0         60.78         62.94         4.26 o                         
   3   1   0        926.24        804.04        26.62 o                         
   4   1   0        112.80        145.70         9.26 o                         
   5   1   0         10.57          5.81         2.68 o                         
   6   1   0         50.16         36.51         4.17 o                         
   7   1   0        126.28        160.13        23.80 o                         
   8   1   0        484.68        518.20        65.85 o                         
   9   1   0          4.43         10.72         3.40 o                         
  10   1   0        110.77        130.61        11.55 o                         
  11   1   0        147.16        179.11         7.15 o                         
  12   1   0        939.22        772.73        41.37 o                         
  13   1   0         30.83         23.31         6.69 o                         
  14   1   0        129.36        105.11        11.36 o                         
  15   1   0        417.93        336.78        27.50 o                         
  16   1   0        230.16        175.10        16.20 o                         
   0   2   0       4795.89       4486.08       324.32 o                         
   1   2   0        389.28        375.94        15.74 o                         
   2   2   0        167.20        228.09        11.84 o                         
   3   2   0         51.31         56.82         4.61 o                         
   4   2   0        909.25        940.78        78.99 o                         
   5   2   0        649.83        655.60        69.08 o                         
   6   2   0          0.00          0.60         3.88 o                         
   7   2   0        105.96        107.09        21.04 o                         
   8   2   0         21.08         27.96         2.99 o                         
   9   2   0        309.15        373.03        19.54 o                         
  10   2   0         47.73         59.32         6.50 o                         
  11   2   0       1524.85       1904.08        91.93 o                         
  12   2   0        211.24        182.34        14.49 o                         
  13   2   0          8.15          7.21         5.84 o                         
  14   2   0         53.46         45.48         7.76 o                         
  15   2   0         98.69         86.74        10.37 o                         
   1   3   0        237.04        224.14         9.54 o                         
   2   3   0        169.91        200.76        12.08 o                         
   3   3   0          1.26          0.96         2.14 o                         
   4   3   0        278.87        383.67        17.23 o                         
   5   3   0          0.13          0.94         1.31 o                         
   6   3   0        123.42        164.04        15.80 o                         
   7   3   0         28.10         36.53         3.65 o                         
   8   3   0        732.77        878.12        56.55 o                         
   9   3   0        240.44        231.34        15.57 o                         
  10   3   0         42.27         40.88         3.15 o                         
  11   3   0        205.52        229.98         9.86 o                         
  12   3   0        362.12        312.88        15.52 o                         
  13   3   0         12.86          5.31         3.84 o                         
  14   3   0         14.01         12.05         4.09 o                         
  15   3   0        201.54        176.52        11.31 o                         
   0   4   0       1998.64       1899.93        97.26 o                         
   1   4   0         30.40         11.46         0.66 o                         
   2   4   0        365.17        387.84         9.08 o                         
   3   4   0        907.21       1099.47        33.58 o                         
   4   4   0       1536.97       1927.06        82.91 o                         
   5   4   0          8.31          9.59         1.01 o                         
   6   4   0        312.06        365.78        15.04 o                         
   7   4   0         28.46         49.67         3.80 o                         
   8   4   0         69.57         93.30         3.61 o                         
   9   4   0        258.41        315.31        12.72 o                         
  10   4   0         44.37         54.80         3.12 o                         
  11   4   0        516.78        563.71        24.95 o                         
  12   4   0         29.66         23.49         4.20 o                         
  13   4   0         10.33          7.32         2.46 o                         
  14   4   0         38.16         28.57         4.94 o                         
  15   4   0         97.41        111.26         6.30 o                         
   1   5   0        376.45        357.44        15.40 o                         
   2   5   0        135.16        110.10         2.88 o                         
   3   5   0       2530.64       2788.20        67.87 o                         
   4   5   0       2786.32       3256.25        89.79 o                         
   5   5   0        128.53        131.02         4.62 o                         
   6   5   0        103.03        107.94         4.42 o                         
   7   5   0         11.14         13.32         1.17 o                         
   8   5   0         91.51         94.58         4.96 o                         
   9   5   0         39.80         44.70         2.17 o                         
  10   5   0          6.15          6.00         1.30 o                         
  11   5   0        799.10        879.05        30.34 o                         
  12   5   0         60.68         76.90         7.55 o                         
  13   5   0          4.67          6.35         2.89 o                         
  14   5   0         55.33         57.39         6.28 o                         
  15   5   0          9.58          8.23         2.77 o                         
   0   6   0       3218.58       3040.88       154.74 o                         
   1   6   0        979.16        969.88        41.07 o                         
   2   6   0        334.26        399.82        11.00 o                         
   3   6   0       1419.64       1526.36        38.72 o                         
   4   6   0       1778.50       1886.44        47.61 o                         
   5   6   0          3.14          0.90         1.23 o                         
   6   6   0        157.26        215.24         6.65 o                         
   7   6   0          6.25         11.00         1.24 o                         
   8   6   0         94.65         98.08         3.77 o                         
   9   6   0         90.93         96.28         4.75 o                         
  10   6   0          0.30          2.02         1.40 o                         
  11   6   0         60.18         76.01         3.90 o                         
  12   6   0        144.20        130.56         9.52 o                         
  13   6   0          6.52          3.75         2.43 o                         
  14   6   0        207.01        193.83        20.00 o                         
   1   7   0         38.11         44.29         2.78 o                         
   2   7   0        156.67        156.24         4.96 o                         
   3   7   0        498.46        523.25        14.07 o                         
   4   7   0         48.58         43.32         1.57 o                         
   5   7   0         25.46         40.65         1.84 o                         
   6   7   0         96.24        116.86         4.76 o                         
   7   7   0        310.62        291.56         8.57 o                         
   8   7   0        318.50        311.32        11.37 o                         
   9   7   0         81.19         87.00         4.15 o                         
  10   7   0          3.18          2.93         1.40 o                         
  11   7   0        132.96        140.44         5.51 o                         
  12   7   0       1058.04        990.06        59.29 o                         
  13   7   0          6.59          7.20         2.42 o                         
  14   7   0        212.71        217.19        14.52 o                         
   0   8   0         47.37         44.76         3.19 o                         
   1   8   0        802.63        714.45        30.60 o                         
   2   8   0        474.28        468.59        20.60 o                         
   3   8   0        480.78        493.58        12.55 o                         
   4   8   0        409.83        468.26        14.98 o                         
   5   8   0          3.08          4.24         0.94 o                         
   6   8   0        111.35        101.96         3.74 o                         
   7   8   0          1.73          7.84         1.46 o                         
   8   8   0         97.16         84.38         4.34 o                         
   9   8   0        314.76        333.46        11.95 o                         
  10   8   0        120.22        115.62         4.29 o                         
  11   8   0        345.09        339.02        16.94 o                         
  12   8   0          4.44         10.39         5.29 o                         
  13   8   0          0.16         -0.30         3.14 o                         
   1   9   0        299.27        276.30        12.43 o                         
   2   9   0         48.67         45.53         3.21 o                         
   3   9   0         78.53         77.05         3.56 o                         
   4   9   0          0.01          0.23         0.45 o                         
   5   9   0         10.81          8.84         0.78 o                         
   6   9   0        119.13        127.72         4.18 o                         
   7   9   0          9.89         14.86         1.15 o                         
   8   9   0         51.63         54.71         2.29 o                         
   9   9   0         16.47         18.86         1.69 o                         
  10   9   0          4.15          7.39         1.44 o                         
  11   9   0          2.12          6.57         2.79 o                         
  12   9   0        454.50        432.54        23.35 o                         
   0  10   0       1831.52       1719.78       126.12 o                         
   1  10   0         27.48         31.15         3.07 o                         
   2  10   0         14.74         13.25         1.40 o                         
   3  10   0        246.11        246.69        11.37 o                         
   4  10   0         22.78         21.29         0.94 o                         
   5  10   0         28.15         29.30         1.31 o                         
   6  10   0        124.39        139.01         4.44 o                         
   7  10   0          3.02          1.26         0.90 o                         
   8  10   0         44.00         43.31         2.30 o                         
   9  10   0          0.87          1.91         1.26 o                         
  10  10   0         29.84         50.91         5.30 o                         
  11  10   0         26.41         29.52         4.72 o                         
   1  11   0       1349.54       1231.81        65.62 o                         
   2  11   0         11.58         10.34         1.69 o                         
   3  11   0        321.41        290.78        12.44 o                         
   4  11   0         32.96         28.20         2.27 o                         
   5  11   0         24.39         19.74         1.34 o                         
   6  11   0         76.21         70.86         2.51 o                         
   7  11   0          4.06          0.50         1.06 o                         
   8  11   0          2.24          2.37         1.21 o                         
   9  11   0         33.51         37.90         2.40 o                         
  10  11   0         19.62         17.45         3.95 o                         
   0  12   0         16.13         14.69         6.42 o                         
   1  12   0        886.59        826.78        44.33 o                         
   2  12   0         21.25         21.15         2.03 o                         
   3  12   0        185.03        179.58         7.98 o                         
   4  12   0         53.76         53.97         4.19 o                         
   5  12   0         12.83         10.64         3.30 o                         
   6  12   0         33.18         18.45         1.33 o                         
   7  12   0         77.16         77.78         3.72 o                         
   8  12   0        293.04        310.87        13.56 o                         
   9  12   0         15.71         19.29         4.08 o                         
   1  13   0         13.99          8.10         4.20 o                         
   2  13   0          4.51          0.27         4.05 o                         
   3  13   0          4.57          7.04         3.64 o                         
   4  13   0         13.82         13.59         3.71 o                         
   5  13   0          4.08         -0.24         3.36 o                         
   6  13   0         40.54         44.62         5.53 o                         
   7  13   0         22.83         24.96         4.33 o                         
   0  14   0          5.82         11.95         5.77 o                         
   1  14   0          0.05          2.75         5.25 o                         
   2  14   0         13.55         13.70         5.87 o                         
 -16   1   1         38.32         25.61         7.28 o                         
 -15   1   1         26.67         15.21         7.17 o                         
 -14   1   1         12.71         11.88         6.83 o                         
 -13   1   1         16.94         20.32         6.83 o                         
 -12   1   1         22.28         20.88         4.81 o                         
 -11   1   1          7.96          5.12         1.49 o                         
 -10   1   1         62.31         67.27         3.65 o                         
  -9   1   1         22.96         27.84         2.19 o                         
  -8   1   1         53.27         62.79         3.25 o                         
  -7   1   1         24.20         32.47         2.06 o                         
  -6   1   1        123.00        114.75         4.89 o                         
  -5   1   1        710.42        693.51        21.32 o                         
  -4   1   1        409.84        443.60        13.35 o                         
  -3   1   1         19.84         37.90         1.42 o                         
  -2   1   1       2707.25       2575.60        92.95 o                         
  -1   1   1       1506.02       1285.88        41.63 o                         
   0   1   1        555.46        514.31        13.19 o                         
   1   1   1        568.15        553.48        14.31 o                         
   2   1   1        785.92        811.54        22.42 o                         
   3   1   1        499.63        547.02        18.11 o                         
   4   1   1         51.25         78.15         3.86 o                         
   5   1   1         35.06         29.50         3.08 o                         
   6   1   1       1857.78       1644.28        54.85 o                         
   7   1   1          4.13          0.57         2.45 o                         
   8   1   1          0.55          2.38         2.39 o                         
   9   1   1        246.84        220.21        11.18 o                         
  10   1   1         71.55         63.60         5.32 o                         
  11   1   1        160.10        208.93        24.23 o                         
  12   1   1          3.78         -2.28         5.41 o                         
  13   1   1         46.53         35.29         6.49 o                         
  14   1   1        114.89        102.47        10.61 o                         
  15   1   1         21.26         15.34         5.49 o                         
 -16   2   1         24.09         15.62         6.80 o                         
 -15   2   1         28.16         21.39         7.24 o                         
 -14   2   1          1.58          7.48         6.32 o                         
 -13   2   1       1815.79       1563.59       116.13 o                         
 -12   2   1          7.86          6.52         6.38 o                         
 -11   2   1        263.15        263.30        19.72 o                         
 -10   2   1          2.11          4.99         2.03 o                         
  -9   2   1         57.60         82.50        10.80 o                         
  -8   2   1         22.00         28.94         2.95 o                         
  -7   2   1         32.70         43.03         5.53 o                         
  -6   2   1          2.84          8.27         2.61 o                         
  -5   2   1         13.46         13.52         2.05 o                         
  -4   2   1       5246.21       5427.76       279.05 o                         
  -3   2   1       4511.22       4555.82       190.39 o                         
  -2   2   1      29181.23      27490.13      1143.81 o                         
  -1   2   1       1170.97       1039.92        37.83 o                         
   0   2   1       4132.60       4125.94       122.24 o                         
   1   2   1        342.73        331.29        11.51 o                         
   2   2   1        905.68        956.74        28.33 o                         
   3   2   1         54.61         55.46         4.52 o                         
   4   2   1        161.57        182.65        14.06 o                         
   5   2   1          0.06          0.43         3.54 o                         
   6   2   1         15.57         27.25         3.59 o                         
   7   2   1       2961.10       2896.63       121.68 o                         
   8   2   1        890.28        796.34        35.19 o                         
   9   2   1        671.25        658.22        29.20 o                         
  10   2   1        216.94        246.19        17.60 o                         
  11   2   1         74.44         66.12         8.43 o                         
  12   2   1          4.70          4.22         4.46 o                         
  13   2   1        147.06        124.09        11.98 o                         
  14   2   1         27.69         28.05         6.28 o                         
  15   2   1          0.13          2.13         5.39 o                         
 -16   3   1         69.32         50.94         5.98 o                         
 -15   3   1         12.60          8.18         6.75 o                         
 -14   3   1         15.21         11.04         9.06 o                         
 -13   3   1        564.41        496.09        27.59 o                         
 -12   3   1          7.65          8.12         4.29 o                         
 -11   3   1        506.87        512.23        25.92 o                         
 -10   3   1        433.88        465.92        27.08 o                         
  -9   3   1        674.21        703.43        46.02 o                         
  -8   3   1          5.94          4.24         1.17 o                         
  -7   3   1        210.75        215.52        16.01 o                         
  -6   3   1        681.75        766.36        51.63 o                         
  -5   3   1       2084.30       2090.56       127.74 o                         
  -4   3   1        511.91        563.29        19.17 o                         
  -3   3   1        656.61        726.83        26.13 o                         
  -2   3   1       1982.16       1994.86        67.46 o                         
  -1   3   1       3399.39       3211.97       114.84 o                         
   0   3   1       1004.93        954.89        31.20 o                         
   1   3   1        103.08        101.78         4.03 o                         
   2   3   1       2897.24       2896.74        92.22 o                         
   3   3   1         24.36         14.59         1.25 o                         
   4   3   1         20.42         18.73         3.14 o                         
   5   3   1         35.25         34.73         3.16 o                         
   6   3   1        501.41        429.45        19.22 o                         
   7   3   1        107.27        112.62         5.46 o                         
   8   3   1         85.42        100.02         5.87 o                         
   9   3   1        202.98        209.86        12.20 o                         
  10   3   1        369.61        368.06        18.64 o                         
  11   3   1         58.83         71.15         4.54 o                         
  12   3   1         44.37         36.81         4.34 o                         
  13   3   1         60.76         53.25         6.24 o                         
  14   3   1         15.38         20.55         3.13 o                         
  15   3   1         55.80         46.16         5.20 o                         
 -15   4   1         16.97         18.86         3.86 o                         
 -14   4   1          4.58          4.77        10.23 o                         
 -13   4   1         50.20         52.04         9.23 o                         
 -12   4   1         15.28         10.29         4.21 o                         
 -11   4   1        168.82        174.58        11.05 o                         
 -10   4   1          3.71          4.75         1.43 o                         
  -9   4   1         75.94         85.49         5.48 o                         
  -8   4   1        221.73        234.23        11.84 o                         
  -7   4   1        915.78        956.36        32.05 o                         
  -6   4   1        113.23        113.92         6.64 o                         
  -5   4   1          2.41          6.64         0.81 o                         
  -4   4   1        798.47        890.54        47.06 o                         
  -3   4   1        947.36        928.80        45.76 o                         
  -2   4   1       3606.09       3474.84        88.29 o                         
  -1   4   1        193.46        168.00         4.65 o                         
   0   4   1         69.48         60.49         1.93 o                         
   1   4   1       2480.66       2556.59        65.05 o                         
   2   4   1        301.16        273.34         8.31 o                         
   3   4   1        537.15        614.58        20.62 o                         
   4   4   1        345.70        389.69        20.40 o                         
   5   4   1        266.31        273.69        16.52 o                         
   6   4   1       1180.18       1095.80        41.82 o                         
   7   4   1        220.46        222.97        10.77 o                         
   8   4   1         13.08         19.37         2.35 o                         
   9   4   1        583.76        641.86        35.29 o                         
  10   4   1       1250.45       1424.63        85.80 o                         
  11   4   1         55.98         61.09         3.39 o                         
  12   4   1        273.06        246.38        16.03 o                         
  13   4   1        101.41         87.84         7.21 o                         
  14   4   1         57.30         46.73         7.07 o                         
  15   4   1         24.47         26.18         3.01 o                         
 -15   5   1          3.25         -0.48         2.59 o                         
 -14   5   1         19.45         20.33         5.15 o                         
 -13   5   1        167.16        134.45        11.02 o                         
 -12   5   1         40.17         40.69         5.53 o                         
 -11   5   1        116.21        126.71         7.52 o                         
 -10   5   1         78.57        102.35         6.87 o                         
  -9   5   1         33.49         33.08         1.75 o                         
  -8   5   1          6.01          7.12         1.36 o                         
  -7   5   1         49.40         51.40         2.31 o                         
  -6   5   1         39.28         41.21         3.85 o                         
  -5   5   1        363.32        414.48        34.16 o                         
  -4   5   1         24.60         24.47         1.66 o                         
  -3   5   1          0.02          0.42         0.65 o                         
  -2   5   1        154.92        133.43         4.25 o                         
  -1   5   1         14.55          9.01         0.50 o                         
   0   5   1        158.09        122.53         3.53 o                         
   1   5   1        257.99        266.56         6.69 o                         
   2   5   1        570.17        655.29        17.88 o                         
   3   5   1        260.83        311.27        12.43 o                         
   4   5   1        278.26        277.72        13.71 o                         
   5   5   1        338.26        373.00        18.04 o                         
   6   5   1          8.62          8.58         1.41 o                         
   7   5   1        141.00        155.07         6.17 o                         
   8   5   1        363.65        403.01        26.10 o                         
   9   5   1         35.75         32.28         2.70 o                         
  10   5   1        312.82        380.35        17.81 o                         
  11   5   1          0.08          1.21         1.59 o                         
  12   5   1         32.61         36.48         4.46 o                         
  13   5   1         14.61         21.28         3.28 o                         
  14   5   1         54.54         58.21         6.10 o                         
 -15   6   1         10.18         11.29         2.72 o                         
 -14   6   1         26.95         27.78         3.17 o                         
 -13   6   1         62.32         75.98         7.98 o                         
 -12   6   1          5.63          5.78         2.54 o                         
 -11   6   1         26.12         27.56         3.57 o                         
 -10   6   1         12.40         14.67         1.50 o                         
  -9   6   1        110.53        130.72         7.72 o                         
  -8   6   1          0.07          2.28         0.96 o                         
  -7   6   1          0.57          2.04         0.88 o                         
  -6   6   1         30.13         32.02         2.28 o                         
  -5   6   1        440.06        448.64        23.30 o                         
  -4   6   1        126.45        114.32         5.04 o                         
  -3   6   1        228.25        251.78         8.23 o                         
  -2   6   1        293.53        291.55        10.66 o                         
  -1   6   1        119.57        109.12         4.44 o                         
   0   6   1         23.56         15.82         1.61 o                         
   1   6   1        179.87        197.32         5.66 o                         
   2   6   1        380.12        433.97        11.32 o                         
   3   6   1         14.38         14.40         1.02 o                         
   4   6   1        991.36       1070.87        31.60 o                         
   5   6   1          5.25         11.23         1.66 o                         
   6   6   1         60.76         48.61         3.19 o                         
   7   6   1        114.39        134.49         6.76 o                         
   8   6   1        260.48        309.05        12.57 o                         
   9   6   1        405.83        487.19        18.03 o                         
  10   6   1          4.80          8.78         1.49 o                         
  11   6   1          0.48          1.55         2.20 o                         
  12   6   1         44.23         53.17         5.59 o                         
  13   6   1        127.32        116.87         8.57 o                         
  14   6   1         43.26         58.00         7.31 o                         
 -14   7   1          7.87          9.79         2.74 o                         
 -13   7   1          6.23          7.46         2.44 o                         
 -12   7   1          2.54          3.44         3.40 o                         
 -11   7   1         42.90         50.19         3.88 o                         
 -10   7   1          1.54          1.18         1.57 o                         
  -9   7   1         47.29         42.35         2.93 o                         
  -8   7   1         27.55         31.94         2.78 o                         
  -7   7   1          1.23         -0.02         1.30 o                         
  -6   7   1        135.24        137.11        10.51 o                         
  -5   7   1        235.55        251.55         9.61 o                         
  -4   7   1        102.19        120.52         3.58 o                         
  -3   7   1         25.11         28.37         1.09 o                         
  -2   7   1         83.49         93.79         3.19 o                         
  -1   7   1         19.43         19.69         1.41 o                         
   0   7   1          7.05          8.79         1.57 o                         
   1   7   1          5.75          5.49         1.53 o                         
   2   7   1        730.64        853.20        18.02 o                         
   3   7   1        344.04        425.33        13.46 o                         
   4   7   1         82.39        106.27         4.94 o                         
   5   7   1        170.53        205.90         6.99 o                         
   6   7   1          0.79          2.85         1.17 o                         
   7   7   1         11.39         16.80         1.34 o                         
   8   7   1         12.64         14.38         1.32 o                         
   9   7   1         15.06         16.23         1.51 o                         
  10   7   1        593.51        671.12        25.53 o                         
  11   7   1        134.80        133.39         9.29 o                         
  12   7   1          6.14          6.49         2.27 o                         
  13   7   1          1.51          1.23         2.43 o                         
 -13   8   1         88.29         80.51         7.17 o                         
 -12   8   1        151.16        144.51         9.92 o                         
 -11   8   1         25.35         21.55         2.43 o                         
 -10   8   1          1.12          3.63         1.42 o                         
  -9   8   1        179.38        156.64         6.03 o                         
  -8   8   1         82.85         73.77         3.46 o                         
  -7   8   1        365.06        351.12        12.76 o                         
  -6   8   1        201.12        207.53         7.24 o                         
  -5   8   1        123.46        143.25         5.05 o                         
  -4   8   1         58.80         53.55         1.77 o                         
  -3   8   1         43.25         48.18         1.85 o                         
  -2   8   1        131.96        130.98         7.39 o                         
  -1   8   1        431.83        409.71        17.53 o                         
   0   8   1        152.80        138.14         6.58 o                         
   1   8   1        123.57        125.47         6.13 o                         
   2   8   1          8.13          6.38         0.50 o                         
   3   8   1         13.43         12.00         0.55 o                         
   4   8   1        142.88        189.68         4.55 o                         
   5   8   1          0.02          0.57         0.71 o                         
   6   8   1         22.60         24.05         1.36 o                         
   7   8   1          0.43          4.06         1.00 o                         
   8   8   1         46.60         54.33         2.67 o                         
   9   8   1          2.98          4.88         1.19 o                         
  10   8   1        445.84        480.49        19.02 o                         
  11   8   1        433.08        426.02        26.45 o                         
  12   8   1          0.31          0.66         2.94 o                         
  13   8   1         18.86         16.30         4.86 o                         
 -13   9   1        174.86        154.47        14.19 o                         
 -12   9   1         84.48         81.29         6.23 o                         
 -11   9   1         75.12         91.12         7.05 o                         
 -10   9   1         50.82         63.55         3.70 o                         
  -9   9   1        169.97        166.43         5.54 o                         
  -8   9   1         16.41         24.79         1.54 o                         
  -7   9   1         41.61         34.45         1.81 o                         
  -6   9   1         83.46         98.97         3.36 o                         
  -5   9   1        572.43        592.88        17.38 o                         
  -4   9   1        256.25        274.52         7.74 o                         
  -3   9   1        259.02        251.62        10.71 o                         
  -2   9   1          7.72          6.65         1.67 o                         
  -1   9   1        803.96        716.15        30.35 o                         
   0   9   1        136.54        132.98         6.49 o                         
   1   9   1        307.79        294.63        13.27 o                         
   2   9   1         88.29         68.26         3.24 o                         
   3   9   1        377.49        347.53         8.11 o                         
   4   9   1          0.05          0.97         0.47 o                         
   5   9   1          3.36          7.61         0.71 o                         
   6   9   1        691.36        715.15        18.31 o                         
   7   9   1        167.76        182.75         6.34 o                         
   8   9   1         22.83         26.53         1.72 o                         
   9   9   1         65.41         71.62         3.41 o                         
  10   9   1         24.10         22.65         2.25 o                         
  11   9   1         29.36         28.65         3.61 o                         
  12   9   1        282.21        284.22        19.07 o                         
 -12  10   1        209.35        251.34        19.34 o                         
 -11  10   1         20.40         18.58         2.17 o                         
 -10  10   1        194.17        209.09         8.22 o                         
  -9  10   1        369.30        398.51        19.39 o                         
  -8  10   1        105.44        104.56         4.12 o                         
  -7  10   1         40.80         40.20         1.81 o                         
  -6  10   1         88.53         91.70         3.12 o                         
  -5  10   1        201.28        212.82         8.37 o                         
  -4  10   1        344.95        325.28        13.27 o                         
  -3  10   1       1200.35       1167.84        50.64 o                         
  -2  10   1         69.26         65.69         4.41 o                         
  -1  10   1       2150.47       2063.67       150.80 o                         
   0  10   1        220.19        205.98        10.59 o                         
   1  10   1        463.61        459.13        20.31 o                         
   2  10   1         98.63         83.19         4.07 o                         
   3  10   1         63.83         60.70         4.62 o                         
   4  10   1        699.67        664.53        15.74 o                         
   5  10   1        112.88        134.26         3.44 o                         
   6  10   1       1020.55       1025.39        27.77 o                         
   7  10   1         98.31         99.49         3.89 o                         
   8  10   1         52.42         56.07         2.82 o                         
   9  10   1          1.59          3.60         1.33 o                         
  10  10   1         11.49          8.73         1.86 o                         
  11  10   1        202.63        235.19        25.92 o                         
 -10  11   1          4.32          2.37         2.49 o                         
  -9  11   1         12.06          7.02         1.51 o                         
  -8  11   1          0.59          1.08         1.14 o                         
  -7  11   1         82.96         89.42         3.50 o                         
  -6  11   1        213.27        235.52         7.88 o                         
  -5  11   1         86.57         75.56         2.97 o                         
  -4  11   1         13.22         10.62         1.33 o                         
  -3  11   1         54.71         48.20         2.70 o                         
  -2  11   1        911.22        857.89        35.69 o                         
  -1  11   1         35.69         27.80         5.22 o                         
   0  11   1        130.88        128.33         8.44 o                         
   1  11   1         23.03         23.85         3.65 o                         
   2  11   1          2.58          1.53         1.57 o                         
   3  11   1         84.83         73.23         3.75 o                         
   4  11   1         52.16         55.33         3.79 o                         
   5  11   1          0.68          0.78         0.55 o                         
   6  11   1         19.51         22.91         1.66 o                         
   7  11   1         16.18         15.94         1.28 o                         
   8  11   1         10.06          9.10         1.28 o                         
   9  11   1         58.35         79.91         6.01 o                         
  10  11   1          1.48          1.15         2.19 o                         
  -9  12   1          0.57         -0.85         1.77 o                         
  -8  12   1          1.51          3.68         1.46 o                         
  -7  12   1          0.46          2.64         0.94 o                         
  -6  12   1         19.43         11.16         3.74 o                         
  -5  12   1          0.41         -1.24         3.54 o                         
  -4  12   1          1.01          1.03         3.57 o                         
  -3  12   1         57.27         53.69         6.35 o                         
  -2  12   1          7.58          5.94         1.92 o                         
  -1  12   1        405.84        401.87        31.41 o                         
   0  12   1         68.49         57.50         8.44 o                         
   1  12   1        165.42        143.89         7.36 o                         
   2  12   1         18.41         18.37         3.10 o                         
   3  12   1         41.45         36.82         2.36 o                         
   4  12   1          8.60          7.47         1.83 o                         
   5  12   1         17.54         15.02         2.65 o                         
   6  12   1         25.89         17.30         2.30 o                         
   7  12   1        226.53        255.38        10.94 o                         
   8  12   1        127.34        162.40         7.44 o                         
  -7  13   1        114.40        116.67         9.05 o                         
  -6  13   1         80.91         77.61         8.03 o                         
  -5  13   1          1.20         -2.16         3.81 o                         
  -4  13   1          5.69          5.01         3.74 o                         
  -3  13   1         61.37         47.75         6.32 o                         
  -2  13   1        216.57        183.37        15.82 o                         
  -1  13   1          9.72          3.54         5.01 o                         
   1  13   1        138.54        118.84        13.94 o                         
   2  13   1         59.73         45.93         5.94 o                         
   3  13   1         58.19         45.45         5.32 o                         
   4  13   1         76.30         68.31         6.52 o                         
   5  13   1          8.70         12.49         3.02 o                         
  -4  14   1        175.60        158.69        13.87 o                         
  -3  14   1        340.37        336.88        26.77 o                         
  -2  14   1         93.21         73.15         8.79 o                         
  -1  14   1          3.45         -4.26         7.14 o                         
   0  14   1         14.83         12.63         7.48 o                         
 -16   0   2         82.25         68.52        10.23 o                         
 -15   0   2       2414.42       1923.41       142.70 o                         
 -14   0   2        710.04        558.36        44.38 o                         
 -13   0   2        813.00        650.19        50.98 o                         
 -12   0   2          0.89         -0.14         2.38 o                         
 -11   0   2          0.42         -0.65         2.30 o                         
 -10   0   2        425.87        543.33        40.09 o                         
  -9   0   2         64.47         84.48         7.04 o                         
  -8   0   2         66.82         57.75         8.97 o                         
  -7   0   2         70.84         91.31         7.31 o                         
  -6   0   2       6325.15       6730.57       282.45 o                         
  -5   0   2       6078.77       6053.59       254.36 o                         
  -4   0   2      10081.97       9462.66       481.84 o                         
  -3   0   2       4254.59       3991.69       204.15 o                         
  -2   0   2      13964.26      13008.30       664.87 o                         
  -1   0   2        128.63        143.72         5.36 o                         
   0   0   2       2366.18       2206.90        60.27 o                         
   1   0   2        421.09        473.10        15.74 o                         
   2   0   2        774.75        775.11        33.11 o                         
   3   0   2       2715.46       2905.59       148.87 o                         
   4   0   2       2175.12       2243.52       114.72 o                         
   5   0   2      10452.70      10688.92       549.44 o                         
   6   0   2        959.39        818.88        42.80 o                         
   7   0   2        556.72        527.85        39.58 o                         
   8   0   2        284.71        247.46        19.63 o                         
   9   0   2        346.64        327.40        17.01 o                         
  10   0   2         75.52         64.77         6.25 o                         
  11   0   2          8.19          9.75         4.12 o                         
  12   0   2        701.06        589.32        44.73 o                         
  13   0   2         16.68         11.12         4.74 o                         
  14   0   2          2.16          1.27         4.60 o                         
  15   0   2         42.66         53.45         7.35 o                         
 -16   1   2         64.23         57.39        10.02 o                         
 -15   1   2         64.72         60.93        10.23 o                         
 -14   1   2         20.22         30.69         8.86 o                         
 -13   1   2         78.84         61.38        10.13 o                         
 -12   1   2         17.68         22.03         2.24 o                         
 -11   1   2          3.32          6.63         1.87 o                         
 -10   1   2          4.10          8.45         1.67 o                         
  -9   1   2          9.59         16.21         1.88 o                         
  -8   1   2         13.16         10.94         1.48 o                         
  -7   1   2       1250.45       1400.80        71.97 o                         
  -6   1   2         55.46         53.70         2.62 o                         
  -5   1   2          5.15          6.31         0.74 o                         
  -4   1   2        125.24        106.65         3.39 o                         
  -3   1   2      35778.80      33860.32      1223.17 o                         
  -2   1   2        124.72        130.65         4.39 o                         
  -1   1   2       1303.12       1237.22        33.77 o                         
   0   1   2         44.49         30.44         0.85 o                         
   1   1   2       1802.72       1825.70        39.17 o                         
   2   1   2         80.19         94.41         3.02 o                         
   3   1   2         70.16         62.69         2.35 o                         
   4   1   2       1937.54       2109.97        79.10 o                         
   5   1   2       1187.29       1226.76        45.97 o                         
   6   1   2          4.96          7.76         1.88 o                         
   7   1   2         29.10         24.10         2.85 o                         
   8   1   2         10.58         16.23         2.73 o                         
   9   1   2        259.65        241.10        10.38 o                         
  10   1   2         13.74         17.94         2.82 o                         
  11   1   2         15.49          8.98         3.00 o                         
  12   1   2        623.03        539.93        41.19 o                         
  13   1   2        543.62        475.98        36.70 o                         
  14   1   2         31.39         19.46         5.53 o                         
  15   1   2         14.30          7.00         4.94 o                         
 -16   2   2          3.29          4.02         7.17 o                         
 -15   2   2         94.87         79.67        11.40 o                         
 -14   2   2          0.08          2.06         7.24 o                         
 -13   2   2          0.04          1.54         7.24 o                         
 -12   2   2          0.20          2.08         4.94 o                         
 -11   2   2        221.69        264.42        20.08 o                         
 -10   2   2          1.57          4.01         3.93 o                         
  -9   2   2        391.29        395.00        89.76 o                         
  -8   2   2         27.37         19.61         7.53 o                         
  -7   2   2        607.67        647.61        47.37 o                         
  -6   2   2        816.00        877.77        37.25 o                         
  -5   2   2        226.18        190.74         8.42 o                         
  -4   2   2       2367.00       2332.89        84.70 o                         
  -3   2   2      20004.96      18354.18       938.22 o                         
  -2   2   2         29.10         26.77         1.54 o                         
  -1   2   2       1473.41       1272.17        37.46 o                         
   0   2   2         97.08        117.94         3.45 o                         
   1   2   2       2722.25       2727.28        73.91 o                         
   2   2   2          1.90          0.74         0.72 o                         
   3   2   2        322.28        374.42        12.96 o                         
   4   2   2        280.15        306.82        13.84 o                         
   5   2   2         34.88         52.50         3.21 o                         
   6   2   2        123.08        119.65         7.57 o                         
   7   2   2        135.14        124.87        11.64 o                         
   8   2   2         80.24         79.11         8.34 o                         
   9   2   2        402.89        425.95        54.44 o                         
  10   2   2        161.82        146.62        10.04 o                         
  11   2   2        142.59        141.88        22.52 o                         
  12   2   2        367.11        307.84        24.54 o                         
  13   2   2         17.24         20.95         3.07 o                         
  14   2   2        193.97        189.37        26.72 o                         
  15   2   2          0.00          2.28         2.35 o                         
 -16   3   2          8.34         12.21         4.95 o                         
 -15   3   2          0.76          1.52         4.96 o                         
 -14   3   2        195.11        166.85        11.67 o                         
 -13   3   2         24.13         19.43         5.37 o                         
 -12   3   2         96.27         98.33         9.42 o                         
 -11   3   2         25.22         23.15         3.86 o                         
 -10   3   2          1.07          2.66         1.71 o                         
  -9   3   2         14.47         17.78         1.89 o                         
  -8   3   2        217.81        201.10        17.93 o                         
  -7   3   2       2563.71       2554.30       139.52 o                         
  -6   3   2         16.29         18.73         1.14 o                         
  -5   3   2         50.10         64.92         2.69 o                         
  -4   3   2       2631.89       2653.64        95.78 o                         
  -3   3   2       1164.01       1202.57        47.58 o                         
  -2   3   2          0.14          0.28         0.60 o                         
  -1   3   2        694.35        605.00        16.60 o                         
   0   3   2        709.29        667.32        17.18 o                         
   1   3   2         30.80         56.71         1.75 o                         
   2   3   2        998.87       1051.84        28.59 o                         
   3   3   2       1922.67       2040.18        58.48 o                         
   4   3   2        304.10        294.16        10.05 o                         
   5   3   2        105.34        103.27         4.35 o                         
   6   3   2        164.26        178.77         6.94 o                         
   7   3   2        260.22        223.80         8.57 o                         
   8   3   2        475.77        421.65        17.03 o                         
   9   3   2       1200.71       1198.85        70.12 o                         
  10   3   2         29.56         33.09         2.30 o                         
  11   3   2         40.80         34.55         2.81 o                         
  12   3   2        149.57        152.84        11.98 o                         
  13   3   2        112.83        114.30         6.92 o                         
  14   3   2        179.88        144.79        14.13 o                         
 -16   4   2          0.10         -2.52         4.76 o                         
 -15   4   2         27.08         24.30         5.64 o                         
 -14   4   2          0.58          7.72         5.17 o                         
 -13   4   2         25.73         19.49         5.43 o                         
 -12   4   2         51.49         47.88         4.08 o                         
 -11   4   2         38.60         49.05         3.50 o                         
 -10   4   2         20.42         22.99         2.25 o                         
  -9   4   2          2.83          3.18         1.46 o                         
  -8   4   2         30.80         27.85         2.96 o                         
  -7   4   2         12.59         17.54         1.54 o                         
  -6   4   2       2302.85       2602.71       133.28 o                         
  -5   4   2         98.37         77.71         2.50 o                         
  -4   4   2        685.23        625.33        17.55 o                         
  -3   4   2        245.34        280.42        10.29 o                         
  -2   4   2          0.94          1.00         0.55 o                         
  -1   4   2         33.55         37.99         1.24 o                         
   0   4   2        534.72        556.30        14.44 o                         
   1   4   2       2298.66       2657.57        68.08 o                         
   2   4   2        972.76       1059.05        26.84 o                         
   3   4   2        253.24        293.10         8.89 o                         
   4   4   2          0.19          1.37         1.29 o                         
   5   4   2         16.64         16.61         1.84 o                         
   6   4   2          5.35          9.52         1.55 o                         
   7   4   2         14.50         18.40         1.95 o                         
   8   4   2       3208.90       3274.87       196.01 o                         
   9   4   2          0.41          0.04         1.78 o                         
  10   4   2          3.91          4.77         2.16 o                         
  11   4   2        130.00        116.46         8.26 o                         
  12   4   2         97.88         86.94         6.90 o                         
  13   4   2        105.13         94.11         7.35 o                         
  14   4   2         32.45         34.11         3.28 o                         
 -15   5   2        144.13        114.79        17.92 o                         
 -14   5   2        244.87        211.29        15.71 o                         
 -13   5   2        106.40         73.39         8.25 o                         
 -12   5   2          0.36          0.23         2.21 o                         
 -11   5   2        511.99        515.13        48.44 o                         
 -10   5   2        108.54        113.58         8.97 o                         
  -9   5   2          0.27          1.02         1.13 o                         
  -8   5   2         16.03          9.10         1.23 o                         
  -7   5   2         48.64         79.41         4.15 o                         
  -6   5   2       1014.20       1100.16        49.96 o                         
  -5   5   2          2.29         -1.22         1.56 o                         
  -4   5   2        134.24        148.73         4.19 o                         
  -3   5   2          0.15          0.48         0.48 o                         
  -2   5   2         27.22         41.13         1.30 o                         
  -1   5   2        259.43        256.09         6.73 o                         
   0   5   2          0.02          0.95         0.57 o                         
   1   5   2       1482.85       1678.32        45.87 o                         
   2   5   2         71.04         84.55         2.46 o                         
   3   5   2        326.25        370.56        10.22 o                         
   4   5   2        685.55        663.89        21.50 o                         
   5   5   2          7.20          6.24         1.70 o                         
   6   5   2         48.89         53.98         3.75 o                         
   7   5   2        103.43        111.55         5.41 o                         
   8   5   2        299.86        283.20        11.40 o                         
   9   5   2       1309.48       1371.83        54.06 o                         
  10   5   2          0.21          0.32         2.59 o                         
  11   5   2          4.12          2.84         2.17 o                         
  12   5   2         65.64         65.51         7.76 o                         
  13   5   2        175.07        148.78        10.37 o                         
  14   5   2         16.30         17.41         3.09 o                         
 -15   6   2        197.11        153.71        12.96 o                         
 -14   6   2         63.35         48.77         6.63 o                         
 -13   6   2          8.90         10.10         2.59 o                         
 -12   6   2         52.59         63.95         9.50 o                         
 -11   6   2          8.69         14.88         1.83 o                         
 -10   6   2        180.13        174.60        12.69 o                         
  -9   6   2         13.46         10.43         1.86 o                         
  -8   6   2          0.82          0.59         1.14 o                         
  -7   6   2         95.29         93.42         6.83 o                         
  -6   6   2          0.07          1.53         3.56 o                         
  -5   6   2        135.01        116.18         4.42 o                         
  -4   6   2        376.87        439.47        21.89 o                         
  -3   6   2       1413.07       1349.24        31.09 o                         
  -2   6   2         79.33         66.53         1.79 o                         
  -1   6   2        269.15        248.20         6.50 o                         
   0   6   2        151.07        141.46         4.68 o                         
   1   6   2       2284.23       2663.49        68.29 o                         
   2   6   2        489.48        582.66        13.38 o                         
   3   6   2        102.21        126.60         3.48 o                         
   4   6   2        341.18        358.28        14.41 o                         
   5   6   2        681.56        686.58        41.86 o                         
   6   6   2         57.21         51.30         2.96 o                         
   7   6   2         13.51         12.66         2.12 o                         
   8   6   2       1546.58       1634.42        66.30 o                         
   9   6   2        644.79        771.80        27.35 o                         
  10   6   2         56.47         59.99         3.61 o                         
  11   6   2        150.82        188.26        10.16 o                         
  12   6   2         11.09          9.80         2.45 o                         
  13   6   2         19.56         24.90         4.25 o                         
 -14   7   2        120.74        105.71         9.23 o                         
 -13   7   2          2.73          2.61         2.33 o                         
 -12   7   2         59.58         72.38        10.06 o                         
 -11   7   2         37.99         42.48         2.41 o                         
 -10   7   2          0.79          2.76         1.26 o                         
  -9   7   2         16.76         17.04         1.45 o                         
  -8   7   2         90.34         99.61         5.73 o                         
  -7   7   2       2201.85       2557.77       109.40 o                         
  -6   7   2         90.58         79.93         5.16 o                         
  -5   7   2          8.12         10.47         1.45 o                         
  -4   7   2        313.09        299.98        11.11 o                         
  -3   7   2       1194.69       1188.75        34.97 o                         
  -2   7   2         63.35         58.21         1.51 o                         
  -1   7   2          0.01          0.86         0.40 o                         
   0   7   2       1786.61       1795.37        53.17 o                         
   1   7   2         73.42         71.30         2.43 o                         
   2   7   2          8.33          5.79         0.60 o                         
   3   7   2          2.67          1.09         0.66 o                         
   4   7   2        195.70        178.89         7.02 o                         
   5   7   2          0.00         -0.15         1.47 o                         
   6   7   2         43.19         41.25         2.68 o                         
   7   7   2          8.37          8.32         2.39 o                         
   8   7   2        138.41        112.36         7.35 o                         
   9   7   2        554.93        606.80        28.16 o                         
  10   7   2          2.30          1.93         1.48 o                         
  11   7   2         73.31         76.35         5.38 o                         
  12   7   2          8.96          6.92         2.41 o                         
  13   7   2         96.27         96.40         9.46 o                         
 -13   8   2         10.58          7.63         2.38 o                         
 -12   8   2         24.56         15.55         4.42 o                         
 -11   8   2        236.65        238.29        19.93 o                         
 -10   8   2          0.46          1.80         2.32 o                         
  -9   8   2          6.24          6.10         1.51 o                         
  -8   8   2          0.01         -1.27         1.27 o                         
  -7   8   2        841.65        891.21        40.44 o                         
  -6   8   2        937.78        958.42        40.85 o                         
  -5   8   2        680.43        613.09        20.80 o                         
  -4   8   2        495.04        438.58        19.00 o                         
  -3   8   2         49.83         53.10         1.64 o                         
  -2   8   2          0.69          2.51         0.48 o                         
  -1   8   2          9.97         11.39         2.15 o                         
   0   8   2        824.99        831.75        27.10 o                         
   1   8   2         30.42         33.11         1.43 o                         
   2   8   2          0.23          2.85         0.60 o                         
   3   8   2        458.34        441.59        11.49 o                         
   4   8   2        890.00        850.48        24.49 o                         
   5   8   2         63.11         68.73         2.86 o                         
   6   8   2        157.68        157.75         7.55 o                         
   7   8   2         72.17         66.49         3.71 o                         
   8   8   2         13.84         12.48         1.44 o                         
   9   8   2        646.13        779.77        28.78 o                         
  10   8   2        173.44        215.47        12.82 o                         
  11   8   2        251.37        279.48        24.08 o                         
  12   8   2        142.01        162.58        11.29 o                         
 -13   9   2          0.05          0.51         4.51 o                         
 -12   9   2          0.05         -3.51         3.88 o                         
 -11   9   2          2.73          0.59         2.07 o                         
 -10   9   2          0.49          3.37         1.47 o                         
  -9   9   2        145.05        142.76         6.61 o                         
  -8   9   2         53.02         52.97         3.85 o                         
  -7   9   2          6.34         10.25         1.51 o                         
  -6   9   2         66.22         68.01         2.63 o                         
  -5   9   2         97.57        101.62         3.35 o                         
  -4   9   2          0.32          0.69         0.53 o                         
  -3   9   2        678.67        645.01        15.41 o                         
  -2   9   2        693.77        607.08        30.73 o                         
  -1   9   2         11.96         14.91         2.39 o                         
   0   9   2        269.23        273.43        21.52 o                         
   1   9   2         74.43         67.62         5.21 o                         
   2   9   2          3.48          4.45         0.61 o                         
   3   9   2         11.13         13.72         0.90 o                         
   4   9   2         36.61         32.27         1.40 o                         
   5   9   2        297.85        299.57        11.77 o                         
   6   9   2         90.37         97.81         2.98 o                         
   7   9   2          2.86          2.67         1.02 o                         
   8   9   2         29.15         34.23         1.85 o                         
   9   9   2         20.87         21.97         2.99 o                         
  10   9   2        296.22        289.34        39.89 o                         
  11   9   2         49.67         68.46         5.24 o                         
 -12  10   2         16.32         18.86         3.18 o                         
 -11  10   2         22.69         25.52         3.51 o                         
 -10  10   2          0.32         -0.71         1.71 o                         
  -9  10   2         70.20         69.73         5.11 o                         
  -8  10   2         15.25         11.74         2.53 o                         
  -7  10   2         18.98         19.55         1.39 o                         
  -6  10   2          7.91          6.03         0.92 o                         
  -5  10   2          0.36          1.27         0.67 o                         
  -4  10   2        146.40        141.61         4.77 o                         
  -3  10   2         44.83         39.76         3.00 o                         
  -2  10   2        914.91        876.57        65.19 o                         
  -1  10   2        229.79        217.91        18.09 o                         
   0  10   2        189.73        164.88         9.94 o                         
   1  10   2         26.39         23.93         3.43 o                         
   2  10   2         29.74         26.50         1.85 o                         
   3  10   2         75.13         75.96         2.19 o                         
   4  10   2        157.60        149.77         4.06 o                         
   5  10   2        312.11        320.10         8.31 o                         
   6  10   2         42.54         42.89         1.75 o                         
   7  10   2         11.79         18.96         1.23 o                         
   8  10   2        178.21        187.62         7.09 o                         
   9  10   2         26.07         26.70         1.86 o                         
  10  10   2          3.66          2.75         2.24 o                         
 -11  11   2         22.33         27.19         6.78 o                         
 -10  11   2          1.29          2.61         2.38 o                         
  -9  11   2        131.75        153.68         7.36 o                         
  -8  11   2         11.27         10.29         1.53 o                         
  -7  11   2         57.72         54.90         2.67 o                         
  -6  11   2        110.37        124.89         4.04 o                         
  -5  11   2          1.24          0.75         1.16 o                         
  -4  11   2         74.63         78.93         5.12 o                         
  -3  11   2         95.95         89.81         4.27 o                         
  -2  11   2          4.06          1.61         1.12 o                         
  -1  11   2        463.69        461.49        35.80 o                         
   0  11   2         25.17         25.92         3.20 o                         
   1  11   2          0.39          7.63         2.99 o                         
   2  11   2         95.43         87.76         8.77 o                         
   3  11   2        142.41        112.24         6.00 o                         
   4  11   2        111.26        105.59         3.85 o                         
   5  11   2         26.51         33.27         1.55 o                         
   6  11   2          4.25          3.93         0.89 o                         
   7  11   2          0.01          1.68         0.96 o                         
   8  11   2         17.70         22.30         1.57 o                         
   9  11   2          1.03          2.01         1.73 o                         
  -9  12   2         53.71         62.06         5.73 o                         
  -8  12   2         47.00         45.99         3.62 o                         
  -7  12   2         69.79         79.89         3.28 o                         
  -6  12   2         44.52         39.81         5.87 o                         
  -5  12   2        186.29        222.71        18.30 o                         
  -4  12   2        122.77        106.28        10.26 o                         
  -3  12   2        901.78        952.02        70.95 o                         
  -2  12   2        453.38        424.49        33.09 o                         
  -1  12   2         94.82         82.35         9.37 o                         
   0  12   2          0.10         -1.78         5.90 o                         
   1  12   2         61.19         59.00         4.47 o                         
   2  12   2        124.46        110.12        10.93 o                         
   3  12   2          4.29          4.20         1.74 o                         
   4  12   2        229.50        157.43        10.58 o                         
   5  12   2         53.02         53.16         2.67 o                         
   6  12   2         17.99         18.86         1.62 o                         
   7  12   2         26.13         33.62         2.16 o                         
   8  12   2         40.18         41.91         4.81 o                         
  -7  13   2          0.80          3.95         4.36 o                         
  -6  13   2         17.49         11.36         4.39 o                         
  -5  13   2         19.68         17.03         4.91 o                         
  -4  13   2        801.39        818.04        61.38 o                         
  -3  13   2          5.51         10.57         4.87 o                         
  -2  13   2          8.13          8.72         4.87 o                         
  -1  13   2         20.33          7.35         5.49 o                         
   0  13   2         95.59         73.91        10.37 o                         
   1  13   2          0.15          1.44         8.38 o                         
   2  13   2         93.10         88.80        13.28 o                         
  -4  14   2          0.54          5.70         4.33 o                         
  -3  14   2         23.61         16.55         5.49 o                         
  -2  14   2         25.72         17.27         6.01 o                         
  -1  14   2          1.03         -4.70         6.59 o                         
   0  14   2         39.14         41.78         9.85 o                         
   1  14   2          0.65         -7.31         8.79 o                         
   2  14   2        145.73        128.52        16.13 o                         
 -16   1   3        318.84        229.92        21.73 o                         
 -15   1   3         11.83          6.69         8.55 o                         
 -14   1   3        192.32        156.32        16.96 o                         
 -12   1   3         96.50        108.26        12.84 o                         
 -11   1   3         49.90         47.33         3.43 o                         
 -10   1   3        251.23        230.76         7.81 o                         
  -9   1   3        268.25        318.55        16.89 o                         
  -8   1   3        353.09        381.97        12.09 o                         
  -7   1   3        148.82        135.77         4.55 o                         
  -6   1   3         10.60          6.72         0.87 o                         
  -5   1   3       3390.99       3396.88       122.91 o                         
  -4   1   3        174.00        179.31         6.73 o                         
  -3   1   3       2740.93       2666.25        86.37 o                         
  -2   1   3         50.93         57.96         1.84 o                         
  -1   1   3       5142.35       4932.27       118.64 o                         
   0   1   3        728.63        727.54        14.67 o                         
   1   1   3       1782.62       1709.78        33.38 o                         
   2   1   3        726.17        719.53        16.95 o                         
   3   1   3       2124.95       2382.26        58.30 o                         
   4   1   3        578.74        693.40        21.14 o                         
   5   1   3         36.14         31.98         2.07 o                         
   6   1   3         66.09         92.64         5.67 o                         
   7   1   3         13.13         18.96         3.10 o                         
   8   1   3         66.18         61.48         3.69 o                         
   9   1   3        166.44        162.95         6.78 o                         
  10   1   3       1024.39        876.09        38.22 o                         
  11   1   3          1.34          3.78         3.86 o                         
  12   1   3        251.54        220.34        18.23 o                         
  13   1   3          1.30          0.62         4.43 o                         
  14   1   3         93.45        109.13        10.78 o                         
 -16   2   3         91.94         53.41        10.26 o                         
 -15   2   3        327.21        228.48        21.90 o                         
 -12   2   3        113.22        120.31        26.79 o                         
 -11   2   3          5.14          5.24         2.93 o                         
 -10   2   3         77.71         81.00        14.50 o                         
  -9   2   3         84.91         91.31         7.65 o                         
  -8   2   3       2601.91       2914.20       120.76 o                         
  -7   2   3        281.94        242.34        11.08 o                         
  -6   2   3        649.08        590.27        25.15 o                         
  -5   2   3       1576.74       1562.42        80.19 o                         
  -4   2   3          0.47          4.23         1.13 o                         
  -3   2   3        217.28        169.01         7.35 o                         
  -2   2   3          2.80          4.42         0.50 o                         
  -1   2   3        643.72        612.49        16.83 o                         
   0   2   3         75.03         95.29         2.55 o                         
   1   2   3        323.64        309.02         8.05 o                         
   2   2   3       1022.85       1067.49        27.46 o                         
   3   2   3        877.96       1024.96        28.83 o                         
   4   2   3        471.68        515.86        17.91 o                         
   5   2   3        740.00        882.79        30.11 o                         
   6   2   3        276.62        309.47        11.41 o                         
   7   2   3         93.36        103.72         6.53 o                         
   8   2   3         70.73         59.15         4.45 o                         
   9   2   3         21.76         18.65         3.40 o                         
  10   2   3          0.92          1.57         3.46 o                         
  11   2   3         11.58          9.60         3.93 o                         
  12   2   3          1.01          0.83         4.87 o                         
  13   2   3          5.85          8.12         2.79 o                         
  14   2   3          0.51          4.07         2.83 o                         
 -16   3   3        395.53        300.74        18.68 o                         
 -15   3   3         15.13         15.69         8.32 o                         
 -14   3   3          1.00          4.97         5.89 o                         
 -12   3   3         27.54         26.05         5.48 o                         
 -11   3   3         33.84         31.75         4.44 o                         
 -10   3   3         32.86         44.08         3.16 o                         
  -9   3   3         15.85         19.68         2.02 o                         
  -8   3   3        243.53        250.37        10.39 o                         
  -7   3   3        203.99        197.03         6.40 o                         
  -6   3   3        301.69        349.56        10.78 o                         
  -5   3   3        888.75        944.38        30.91 o                         
  -4   3   3        734.59        683.12        24.94 o                         
  -3   3   3          2.64          0.30         0.82 o                         
  -2   3   3        194.97        181.74         5.54 o                         
  -1   3   3        159.68        156.61         3.98 o                         
   0   3   3        102.60        103.40         2.77 o                         
   1   3   3        948.30        967.22        24.50 o                         
   2   3   3        396.68        413.98        10.77 o                         
   3   3   3         41.14         54.06         1.76 o                         
   4   3   3        191.88        197.64         5.75 o                         
   5   3   3        109.06         98.56         3.82 o                         
   6   3   3          0.18         -0.12         1.73 o                         
   7   3   3         48.99         47.17         2.95 o                         
   8   3   3          0.04         -1.07         2.11 o                         
   9   3   3          2.13          2.80         2.32 o                         
  10   3   3         11.07         13.28         3.16 o                         
  11   3   3         16.10         18.25         2.67 o                         
  12   3   3         15.56         19.34         2.64 o                         
  13   3   3         40.35         46.09         3.57 o                         
  14   3   3         81.49        101.03        11.81 o                         
 -16   4   3          0.06          2.87         5.38 o                         
 -15   4   3         14.10          8.72         5.78 o                         
 -14   4   3         39.64         25.89        11.04 o                         
 -13   4   3        358.87        271.59        17.41 o                         
 -12   4   3         14.04         17.13         4.88 o                         
 -11   4   3         15.84         20.10         2.30 o                         
 -10   4   3        161.09        159.32        22.30 o                         
  -9   4   3        573.98        579.77        27.61 o                         
  -8   4   3        101.95        108.11         5.11 o                         
  -7   4   3        432.57        438.77        13.57 o                         
  -6   4   3        263.73        250.41         7.87 o                         
  -5   4   3       2356.83       2417.65        68.88 o                         
  -4   4   3        859.76        854.66        31.15 o                         
  -3   4   3        207.97        212.00         7.90 o                         
  -2   4   3          5.59          6.20         0.50 o                         
  -1   4   3        444.28        508.62        14.06 o                         
   0   4   3       1008.51       1022.16        24.75 o                         
   1   4   3       2586.17       2847.12        67.68 o                         
   2   4   3       1507.61       1601.81        37.81 o                         
   3   4   3        854.45        870.67        19.71 o                         
   4   4   3         27.03         33.14         1.82 o                         
   5   4   3        614.61        631.95        19.47 o                         
   6   4   3       1472.81       1496.26        61.81 o                         
   7   4   3         59.89         64.68         4.31 o                         
   8   4   3        530.27        488.52        16.19 o                         
   9   4   3        177.30        160.15        16.84 o                         
  10   4   3        156.63        154.36        11.42 o                         
  11   4   3          3.21         -0.82         3.16 o                         
  12   4   3        365.53        310.15        17.42 o                         
  13   4   3          0.03          0.88         2.38 o                         
 -15   5   3         20.49         14.41         4.70 o                         
 -14   5   3         55.79         36.73         6.58 o                         
 -13   5   3         64.05         45.25         7.78 o                         
 -11   5   3         13.27         12.94         2.05 o                         
 -10   5   3         93.45         94.76         7.71 o                         
  -9   5   3        163.80        165.71        13.31 o                         
  -8   5   3         25.38         27.61         1.74 o                         
  -7   5   3          1.32          0.05         0.69 o                         
  -6   5   3        146.31        182.61         5.51 o                         
  -5   5   3        793.59        761.34        22.78 o                         
  -4   5   3         22.22         24.38         1.28 o                         
  -3   5   3         42.29         33.52         1.49 o                         
  -2   5   3        117.02        122.08         3.53 o                         
  -1   5   3        410.57        506.60        14.05 o                         
   0   5   3         46.74         44.74         1.59 o                         
   1   5   3       1403.45       1619.16        44.40 o                         
   2   5   3         33.12         40.81         1.39 o                         
   3   5   3        502.68        511.92        12.33 o                         
   4   5   3        112.82        115.53         4.34 o                         
   5   5   3        124.40        134.48         4.97 o                         
   6   5   3        222.15        216.91         8.71 o                         
   7   5   3        126.75        123.52         5.51 o                         
   8   5   3         32.86         30.25         2.47 o                         
   9   5   3          5.43          5.15         1.84 o                         
  10   5   3        245.05        257.59        15.36 o                         
  11   5   3        101.20         98.46         7.54 o                         
  12   5   3        115.89        118.86         9.44 o                         
  13   5   3         29.12         31.16         4.52 o                         
 -15   6   3          3.32          2.53         3.25 o                         
 -14   6   3         29.68         32.43         5.00 o                         
 -13   6   3         32.34         40.53         7.94 o                         
 -12   6   3         33.97         34.03         5.29 o                         
 -11   6   3          1.42          1.74         1.40 o                         
 -10   6   3        218.36        207.21        13.52 o                         
  -9   6   3         34.76         37.75         3.19 o                         
  -8   6   3         11.06          7.86         1.60 o                         
  -7   6   3        200.92        191.71         8.43 o                         
  -6   6   3         55.55         62.17         2.31 o                         
  -5   6   3        173.34        162.66         4.61 o                         
  -4   6   3        122.87        118.74         3.55 o                         
  -3   6   3         26.67         24.95         1.44 o                         
  -2   6   3       1237.70       1250.53        32.16 o                         
  -1   6   3        213.58        208.07         5.59 o                         
   0   6   3        601.75        733.54        22.14 o                         
   1   6   3        785.55        828.75        21.44 o                         
   2   6   3        278.77        273.54         6.50 o                         
   3   6   3         17.03         16.93         1.04 o                         
   4   6   3        170.86        192.40         5.38 o                         
   5   6   3         37.87         37.25         2.15 o                         
   6   6   3        784.16        810.70        41.95 o                         
   7   6   3       2596.65       2392.91       104.01 o                         
   8   6   3        413.05        418.68        22.23 o                         
   9   6   3        523.02        543.64        26.81 o                         
  10   6   3          0.00          1.99         2.14 o                         
  11   6   3         50.29         49.49         5.22 o                         
  12   6   3         99.59         81.68         6.45 o                         
  13   6   3         93.70         89.01         9.75 o                         
 -14   7   3         57.87         69.53         5.19 o                         
 -13   7   3         36.15         40.75         7.86 o                         
 -12   7   3        203.97        197.20        24.01 o                         
 -11   7   3          3.46          1.67         1.26 o                         
 -10   7   3        288.14        297.79        11.90 o                         
  -9   7   3          3.18          1.61         1.97 o                         
  -8   7   3         34.57         34.56         5.03 o                         
  -7   7   3          4.29          5.16         2.30 o                         
  -6   7   3        107.22        105.07         4.62 o                         
  -5   7   3        163.34        178.72         5.04 o                         
  -4   7   3        529.86        498.95        12.93 o                         
  -3   7   3        283.59        269.75         7.09 o                         
  -2   7   3         22.72         29.93         1.07 o                         
  -1   7   3          4.48          1.91         0.57 o                         
   0   7   3        328.39        316.19         9.75 o                         
   1   7   3          0.86          1.94         0.89 o                         
   2   7   3          1.89          2.22         0.71 o                         
   3   7   3          9.17         11.56         0.93 o                         
   4   7   3         72.07         69.38         3.81 o                         
   5   7   3         19.37         17.61         1.54 o                         
   6   7   3        128.54        118.89         4.71 o                         
   7   7   3         19.00         20.24         2.10 o                         
   8   7   3        307.17        319.83        16.88 o                         
   9   7   3          0.40          1.45         1.59 o                         
  10   7   3          2.50          2.20         2.65 o                         
  11   7   3         98.24         91.33        11.02 o                         
  12   7   3          7.65          9.05         3.20 o                         
 -14   8   3          2.54          0.97         2.47 o                         
 -13   8   3         32.59         40.61         6.52 o                         
 -12   8   3         42.35         38.42         5.96 o                         
 -11   8   3         59.56         54.47         6.20 o                         
 -10   8   3         20.33         20.03         1.93 o                         
  -9   8   3         29.21         29.44         2.58 o                         
  -8   8   3         37.90         37.53         2.75 o                         
  -7   8   3        125.26        128.79         9.46 o                         
  -6   8   3         85.81         83.60         3.90 o                         
  -5   8   3        151.46        149.47         5.90 o                         
  -4   8   3       1193.45       1237.75        30.10 o                         
  -3   8   3         34.48         39.54         1.15 o                         
  -2   8   3        963.22        997.56        25.90 o                         
  -1   8   3        469.75        538.77        16.30 o                         
   0   8   3         61.57         55.53         2.44 o                         
   1   8   3         69.95         59.74         2.34 o                         
   2   8   3         10.44          7.47         0.77 o                         
   3   8   3         16.14         17.34         1.47 o                         
   4   8   3        160.22        164.28         7.67 o                         
   5   8   3         19.30         20.25         1.42 o                         
   6   8   3          3.26          5.49         1.59 o                         
   7   8   3         22.49         20.93         2.04 o                         
   8   8   3        267.26        280.28         9.41 o                         
   9   8   3        429.57        446.08        17.34 o                         
  10   8   3         26.92         24.97         6.13 o                         
  11   8   3        125.55        134.45         8.19 o                         
 -13   9   3         30.76         18.28         4.88 o                         
 -12   9   3         50.25         46.83         4.40 o                         
 -11   9   3         51.97         56.48         3.44 o                         
 -10   9   3          9.83          9.94         2.17 o                         
  -9   9   3        142.78        145.16         5.39 o                         
  -8   9   3          5.84          6.95         1.36 o                         
  -7   9   3         16.76         17.31         1.65 o                         
  -6   9   3         23.68         25.67         1.78 o                         
  -5   9   3        186.57        172.89        10.08 o                         
  -4   9   3         27.09         25.87         1.26 o                         
  -3   9   3        116.39        122.01         3.57 o                         
  -2   9   3        391.37        411.96        11.69 o                         
  -1   9   3         98.70        119.12         3.85 o                         
   0   9   3         43.28         40.53         1.65 o                         
   1   9   3        399.89        360.00        11.16 o                         
   2   9   3        104.80         90.81         5.21 o                         
   3   9   3        198.62        190.98         7.88 o                         
   4   9   3         12.07         10.80         0.94 o                         
   5   9   3         11.05         13.79         1.16 o                         
   6   9   3         79.46         84.56         3.84 o                         
   7   9   3         63.28         71.29         4.83 o                         
   8   9   3        130.65        147.97         7.20 o                         
   9   9   3         35.83         35.83         2.89 o                         
  10   9   3         38.83         34.58         2.78 o                         
  11   9   3         69.99         57.80         4.16 o                         
 -12  10   3          0.04         -2.50         3.21 o                         
 -11  10   3         27.43         31.24         7.08 o                         
 -10  10   3         20.90         26.99         4.37 o                         
  -9  10   3        754.46        800.79        27.32 o                         
  -8  10   3         33.46         35.42         2.34 o                         
  -7  10   3        152.90        165.22         7.81 o                         
  -6  10   3        126.93        123.06         5.02 o                         
  -5  10   3        136.15        131.55         3.75 o                         
  -4  10   3        769.98        767.79        21.16 o                         
  -3  10   3          0.01          0.16         0.48 o                         
  -2  10   3        301.59        274.10        15.05 o                         
  -1  10   3        169.19        154.36         9.27 o                         
   0  10   3        660.36        589.76        45.74 o                         
   1  10   3        358.23        310.80        11.52 o                         
   2  10   3        771.07        677.88        24.28 o                         
   3  10   3        123.07        107.84         4.85 o                         
   4  10   3          0.00          0.88         0.64 o                         
   5  10   3          3.35          2.22         0.80 o                         
   6  10   3          8.52          8.93         1.10 o                         
   7  10   3         46.43         53.57         3.72 o                         
   8  10   3         19.41         29.11         3.15 o                         
   9  10   3        123.46        138.23         9.13 o                         
  10  10   3         18.99         25.94         4.14 o                         
 -11  11   3         74.59         61.96        12.67 o                         
 -10  11   3         42.35         52.68        12.53 o                         
  -9  11   3         21.78         27.71         2.96 o                         
  -8  11   3         83.38         92.09         7.09 o                         
  -7  11   3         59.64         61.02         3.43 o                         
  -6  11   3        243.28        266.00         8.89 o                         
  -5  11   3          3.58          4.47         0.71 o                         
  -4  11   3        360.56        388.07        30.38 o                         
  -3  11   3         34.13         28.81         4.55 o                         
  -2  11   3        177.91        163.87         9.29 o                         
  -1  11   3         82.01         63.61         8.27 o                         
   0  11   3         39.41         39.20         4.29 o                         
   1  11   3         31.47         26.30         2.49 o                         
   2  11   3         11.42          9.35         0.79 o                         
   3  11   3        747.17        714.21        24.31 o                         
   4  11   3         10.04         10.11         1.41 o                         
   5  11   3         56.71         46.56         3.04 o                         
   6  11   3         99.66         95.09         4.04 o                         
   7  11   3         54.40         57.53         3.96 o                         
   8  11   3          0.03          1.50         1.53 o                         
  -9  12   3          0.29          0.39         2.08 o                         
  -8  12   3         30.35         40.84         6.75 o                         
  -7  12   3         10.78         16.31         1.96 o                         
  -6  12   3         18.63         14.44         5.94 o                         
  -5  12   3        135.61        144.21        13.39 o                         
  -4  12   3        145.90        149.22        13.90 o                         
  -3  12   3         22.48         15.21         5.77 o                         
  -2  12   3         77.27         72.91         9.30 o                         
  -1  12   3          3.15          1.68         6.28 o                         
   0  12   3          1.00          4.45         5.37 o                         
   1  12   3         59.74         52.44         5.35 o                         
   2  12   3        162.53        172.85        11.87 o                         
   3  12   3         14.13          8.25         4.31 o                         
   4  12   3          6.78          6.09         0.84 o                         
   5  12   3         64.81         60.66         5.22 o                         
   6  12   3          9.66          7.30         1.37 o                         
   7  12   3          0.43          1.65         2.47 o                         
  -7  13   3         50.05         60.93         8.41 o                         
  -6  13   3        263.93        282.58        23.34 o                         
  -5  13   3        208.11        220.83        19.09 o                         
  -4  13   3         78.76         73.29         9.41 o                         
  -3  13   3         47.12         40.40         6.90 o                         
  -2  13   3         20.07         15.28         6.08 o                         
  -1  13   3          0.46         -1.41         6.28 o                         
   0  13   3        139.43        122.51        14.59 o                         
   1  13   3          2.05         -4.50        11.74 o                         
   2  13   3         40.58         47.58        14.59 o                         
   3  13   3         38.63         41.64        14.11 o                         
  -3  14   3          4.04         -0.45         6.66 o                         
  -2  14   3         73.61         68.59        10.02 o                         
  -1  14   3          7.05          6.04         8.27 o                         
   0  14   3         36.38         19.60        10.61 o                         
   1  14   3          0.28          5.05        12.53 o                         
 -13   0   4         14.37         16.20         8.79 o                         
 -12   0   4        368.99        303.72        27.05 o                         
 -11   0   4        282.59        292.61        27.72 o                         
 -10   0   4       1659.89       1814.40        77.27 o                         
  -9   0   4        334.73        315.19        14.17 o                         
  -8   0   4        814.23        823.97        34.99 o                         
  -7   0   4          5.32          6.71         1.35 o                         
  -6   0   4         61.67         60.87         3.71 o                         
  -5   0   4        300.87        370.00        19.36 o                         
  -4   0   4         88.23         69.00         3.38 o                         
  -3   0   4          0.82          1.65         1.11 o                         
  -2   0   4       2113.00       2036.97        73.33 o                         
  -1   0   4       2589.10       2371.43        85.40 o                         
   0   0   4       1376.34       1376.43        44.67 o                         
   1   0   4        209.88        235.05         8.77 o                         
   2   0   4       5076.33       5755.23       188.74 o                         
   3   0   4         62.62         99.48         4.97 o                         
   4   0   4         56.90         54.53         2.53 o                         
   5   0   4         54.32         90.67         4.68 o                         
   6   0   4       1014.19       1079.78        40.67 o                         
   7   0   4          0.60          4.61         1.76 o                         
   8   0   4          0.35         -2.07         2.83 o                         
   9   0   4        526.20        429.06        20.08 o                         
  10   0   4        123.61        102.70         8.15 o                         
  11   0   4        120.63        105.31         6.76 o                         
  12   0   4         41.66         51.40         4.31 o                         
  13   0   4          3.69          2.84         2.53 o                         
 -13   1   4          4.23          1.20         8.17 o                         
 -12   1   4         49.63         48.38         6.94 o                         
 -11   1   4          0.71          3.05         1.88 o                         
 -10   1   4        831.70        890.60        30.50 o                         
  -9   1   4        166.15        194.43         6.53 o                         
  -8   1   4        118.12        135.64         4.61 o                         
  -7   1   4       1359.91       1340.38        40.16 o                         
  -6   1   4       5621.10       5459.86       197.71 o                         
  -5   1   4       1587.96       1502.79        54.57 o                         
  -4   1   4          0.92         -0.49         0.88 o                         
  -3   1   4       1960.01       1853.21        54.87 o                         
  -2   1   4       1221.21       1076.58        27.59 o                         
  -1   1   4          6.93          8.58         0.72 o                         
   0   1   4         26.17         17.32         0.78 o                         
   1   1   4        481.54        495.25        10.65 o                         
   2   1   4       1495.95       1743.54        38.38 o                         
   3   1   4          0.01          1.07         0.80 o                         
   4   1   4         88.18        100.13         2.88 o                         
   5   1   4        113.55        103.33         3.84 o                         
   6   1   4         13.04         14.48         1.61 o                         
   7   1   4        217.75        213.33         7.36 o                         
   8   1   4        206.26        190.43         6.83 o                         
   9   1   4         88.08         63.59         3.51 o                         
  10   1   4        394.32        321.96        12.79 o                         
  11   1   4        118.35        104.34        13.46 o                         
  12   1   4         16.80         11.68         6.08 o                         
  13   1   4         42.63         44.80         6.66 o                         
 -16   2   4          0.78         11.64         9.92 o                         
 -14   2   4         10.49         16.10         9.23 o                         
 -13   2   4         82.24         79.33        12.19 o                         
 -12   2   4         96.97         65.77        11.64 o                         
 -11   2   4          5.74          4.94         2.68 o                         
 -10   2   4        157.10        198.12        40.33 o                         
  -9   2   4         19.73         19.55         3.15 o                         
  -8   2   4        118.15        136.72         6.54 o                         
  -7   2   4          1.50          0.28         1.19 o                         
  -6   2   4       1655.27       1630.57        83.83 o                         
  -5   2   4        780.21        782.66        32.92 o                         
  -4   2   4         70.55         84.91         4.03 o                         
  -3   2   4        702.61        637.77        23.29 o                         
  -2   2   4         80.40         58.31         2.10 o                         
  -1   2   4       2489.10       2442.06        66.88 o                         
   0   2   4          3.36          3.03         0.61 o                         
   1   2   4        377.93        399.42         9.91 o                         
   2   2   4       2343.59       2556.62        61.69 o                         
   3   2   4        750.24        840.60        23.59 o                         
   4   2   4         39.00         47.49         2.26 o                         
   5   2   4        454.40        481.39        16.56 o                         
   6   2   4        272.32        306.96        14.45 o                         
   7   2   4          3.12          7.63         1.97 o                         
   8   2   4        344.29        317.17        13.38 o                         
   9   2   4        923.39        929.03        36.26 o                         
  10   2   4       1029.35        953.26        51.13 o                         
  11   2   4          2.54          7.00         4.22 o                         
  12   2   4         32.88         33.05         8.96 o                         
  13   2   4          0.93         -3.40         4.63 o                         
 -16   3   4         18.12         17.44        15.36 o                         
 -14   3   4         26.76         25.44         6.89 o                         
 -13   3   4         34.29         16.25         6.16 o                         
 -12   3   4          1.85         -1.16         5.75 o                         
 -11   3   4          1.10          1.49         1.78 o                         
 -10   3   4         40.20         43.10         3.01 o                         
  -9   3   4        749.15        791.42        24.20 o                         
  -8   3   4          2.16          0.28         1.28 o                         
  -7   3   4        571.30        568.38        17.23 o                         
  -6   3   4       3709.65       3738.68       135.37 o                         
  -5   3   4        119.26        111.34         3.95 o                         
  -4   3   4       1463.39       1439.09        46.73 o                         
  -3   3   4       1423.36       1404.98        44.09 o                         
  -2   3   4        212.67        247.27         6.49 o                         
  -1   3   4       2435.31       2386.72        60.84 o                         
   0   3   4         33.34         51.13         1.46 o                         
   1   3   4        731.62        837.37        19.12 o                         
   2   3   4        258.50        303.49         8.70 o                         
   3   3   4         60.31         51.93         1.84 o                         
   4   3   4        376.67        441.47        11.74 o                         
   5   3   4        652.04        679.75        17.99 o                         
   6   3   4        371.07        384.50        12.94 o                         
   7   3   4        423.20        426.05        12.73 o                         
   8   3   4       1107.01       1077.94        32.76 o                         
   9   3   4        136.04        136.97         7.47 o                         
  10   3   4         34.23         31.66         3.56 o                         
  11   3   4          0.61          1.23         2.84 o                         
  12   3   4         46.46         53.73         7.07 o                         
  13   3   4          6.58          7.31         3.29 o                         
 -16   4   4          5.58         -1.93         6.19 o                         
 -15   4   4          5.01         -6.53         6.53 o                         
 -14   4   4        131.33         98.71        10.45 o                         
 -13   4   4         98.41         64.54        10.21 o                         
 -12   4   4         72.85         46.92         7.06 o                         
 -11   4   4          1.43          1.87         1.16 o                         
 -10   4   4         13.49         11.65         2.06 o                         
  -9   4   4          1.28          2.02         1.01 o                         
  -8   4   4        215.01        209.42         6.84 o                         
  -7   4   4       1380.84       1388.79        41.50 o                         
  -6   4   4       1109.83       1034.80        37.67 o                         
  -5   4   4         51.69         54.46         2.15 o                         
  -4   4   4        227.84        220.27         7.43 o                         
  -3   4   4         11.55         13.38         0.86 o                         
  -2   4   4          8.28          4.43         0.59 o                         
  -1   4   4        418.93        430.14        10.13 o                         
   0   4   4          9.51         11.57         0.61 o                         
   1   4   4         39.55         31.61         1.33 o                         
   2   4   4         25.80         25.43         1.11 o                         
   3   4   4         58.13         53.50         1.78 o                         
   4   4   4        216.72        230.63         6.26 o                         
   5   4   4        362.53        375.71         9.42 o                         
   6   4   4       3349.17       3358.60        85.63 o                         
   7   4   4        408.69        402.72        18.00 o                         
   8   4   4         52.65         48.38         4.78 o                         
   9   4   4         10.52          4.88         2.35 o                         
  10   4   4         58.30         62.28         3.81 o                         
  11   4   4          1.69          1.79         2.23 o                         
  12   4   4         46.25         52.65         3.79 o                         
  13   4   4         85.93        101.78         7.62 o                         
 -15   5   4        125.45        114.82        10.47 o                         
 -13   5   4         13.67          9.52         5.80 o                         
 -12   5   4         85.81         46.16         6.95 o                         
 -11   5   4         39.48         36.18         3.45 o                         
 -10   5   4        557.14        564.77        22.22 o                         
  -9   5   4        392.43        488.38        22.93 o                         
  -8   5   4        117.31        136.03         4.76 o                         
  -7   5   4        254.66        269.84         8.04 o                         
  -6   5   4       1660.56       1614.23        48.19 o                         
  -5   5   4        177.79        182.26         6.93 o                         
  -4   5   4        359.35        340.01        12.60 o                         
  -3   5   4        713.90        667.11        18.12 o                         
  -2   5   4       2092.15       2172.69        59.46 o                         
  -1   5   4         24.56         28.51         1.08 o                         
   0   5   4          2.30          5.28         0.83 o                         
   1   5   4          4.22          2.40         0.61 o                         
   2   5   4          3.03          2.47         0.75 o                         
   3   5   4         10.76         12.34         0.98 o                         
   4   5   4         29.39         21.12         1.27 o                         
   5   5   4       2307.81       2360.80        60.40 o                         
   6   5   4         39.77         42.71         2.25 o                         
   7   5   4        191.43        177.02         5.58 o                         
   8   5   4        153.42        151.53         7.13 o                         
   9   5   4          8.62         10.19         2.12 o                         
  10   5   4         57.61         56.75         5.06 o                         
  11   5   4         19.34         20.72         2.63 o                         
  12   5   4        128.02        112.23         8.25 o                         
 -15   6   4         14.36         18.89         5.39 o                         
 -14   6   4        110.32         70.79         9.94 o                         
 -13   6   4         23.44         21.11         2.92 o                         
 -12   6   4         14.80         18.91         2.64 o                         
 -11   6   4        200.69        243.85        13.76 o                         
 -10   6   4        470.12        506.05        37.63 o                         
  -9   6   4         72.91         76.56         3.40 o                         
  -8   6   4          6.67          6.67         1.03 o                         
  -7   6   4        346.96        360.03        10.41 o                         
  -6   6   4          3.66          2.89         0.77 o                         
  -5   6   4          0.86          4.33         0.83 o                         
  -4   6   4        515.85        529.73        16.13 o                         
  -3   6   4         73.53         85.40         2.53 o                         
  -2   6   4        256.07        251.12         7.11 o                         
  -1   6   4        590.48        665.80        18.44 o                         
   0   6   4        343.69        353.29        11.75 o                         
   1   6   4         72.19         69.00         2.11 o                         
   2   6   4         84.40         79.83         2.36 o                         
   3   6   4         33.44         31.68         1.35 o                         
   4   6   4         30.03         30.41         1.81 o                         
   5   6   4        759.03        751.61        24.40 o                         
   6   6   4       2921.74       2941.60        75.04 o                         
   7   6   4         86.09         83.16         4.28 o                         
   8   6   4        138.85        136.78         5.07 o                         
   9   6   4          7.33          6.02         2.30 o                         
  10   6   4          3.82          3.73         2.16 o                         
  11   6   4         37.74         39.95         3.55 o                         
  12   6   4          0.19         -1.63         2.78 o                         
 -14   7   4          4.59          3.43         2.78 o                         
 -13   7   4         14.09          9.77         2.13 o                         
 -12   7   4          3.99          4.06         2.19 o                         
 -11   7   4         54.87         64.83         3.44 o                         
 -10   7   4         66.98         74.54         7.57 o                         
  -9   7   4        363.46        377.96        13.57 o                         
  -8   7   4        129.08        130.91         5.32 o                         
  -7   7   4         15.73         19.44         1.85 o                         
  -6   7   4        269.70        281.30         7.65 o                         
  -5   7   4        240.23        239.67         6.95 o                         
  -4   7   4          6.62          7.42         0.79 o                         
  -3   7   4        183.35        201.05         5.77 o                         
  -2   7   4        339.24        396.35        10.50 o                         
  -1   7   4          0.00          2.21         0.69 o                         
   0   7   4          7.24         13.91         1.09 o                         
   1   7   4         69.40         66.33         2.37 o                         
   2   7   4          4.28          5.16         0.82 o                         
   3   7   4         11.56         16.22         1.00 o                         
   4   7   4          9.45          9.85         1.15 o                         
   5   7   4        513.61        499.02        14.32 o                         
   6   7   4         85.83         85.56         3.25 o                         
   7   7   4        298.23        311.87        14.16 o                         
   8   7   4        102.11         98.41         4.55 o                         
   9   7   4          1.49          1.63         2.03 o                         
  10   7   4         28.47         25.63         3.82 o                         
  11   7   4         13.93         13.43         2.43 o                         
 -13   8   4         28.59         34.73         4.64 o                         
 -12   8   4        227.52        240.88        29.73 o                         
 -11   8   4         65.94         76.11         6.83 o                         
 -10   8   4         15.25         17.85         2.20 o                         
  -9   8   4         81.35         85.51         6.57 o                         
  -8   8   4          5.55          6.02         2.05 o                         
  -7   8   4        149.71        161.46         5.77 o                         
  -6   8   4        812.16        870.96        22.72 o                         
  -5   8   4        242.60        248.80         6.69 o                         
  -4   8   4        718.36        731.61        17.87 o                         
  -3   8   4        994.38        962.98        26.58 o                         
  -2   8   4         49.87         38.26         1.38 o                         
  -1   8   4        627.93        602.06        18.28 o                         
   0   8   4        644.18        602.44        18.35 o                         
   1   8   4          8.58          4.26         0.90 o                         
   2   8   4        142.46        128.17         4.27 o                         
   3   8   4          0.38         -0.12         0.99 o                         
   4   8   4        107.94        110.66         4.09 o                         
   5   8   4       1280.91       1244.73        41.34 o                         
   6   8   4        250.76        259.73         9.84 o                         
   7   8   4        356.56        351.36        15.46 o                         
   8   8   4         95.97         91.53         4.73 o                         
   9   8   4        298.42        290.00        10.48 o                         
  10   8   4        128.87        125.83         5.47 o                         
  11   8   4         19.45         14.40         2.59 o                         
 -13   9   4          3.45          5.96         3.78 o                         
 -12   9   4          0.70          4.74         3.66 o                         
 -11   9   4          1.46          0.18         2.34 o                         
 -10   9   4        538.91        621.32        24.07 o                         
  -9   9   4         37.73         36.10         2.60 o                         
  -8   9   4         74.48         73.93         5.89 o                         
  -7   9   4          0.89         -1.46         1.46 o                         
  -6   9   4         28.86         28.31         2.70 o                         
  -5   9   4        364.77        368.46         8.73 o                         
  -4   9   4        284.55        294.05         7.45 o                         
  -3   9   4        121.04        139.62         3.89 o                         
  -2   9   4         32.01         30.15         1.24 o                         
  -1   9   4          7.87          5.90         0.79 o                         
   0   9   4        141.85        146.73         4.84 o                         
   1   9   4        153.98        157.59         5.43 o                         
   2   9   4        121.25        111.21         4.48 o                         
   3   9   4         61.79         52.46         2.35 o                         
   4   9   4          0.02          2.13         0.76 o                         
   5   9   4         18.76         23.25         1.72 o                         
   6   9   4         22.47         30.82         3.14 o                         
   7   9   4         72.36         81.13         4.37 o                         
   8   9   4         12.04         10.40         1.92 o                         
   9   9   4        266.16        295.97        20.70 o                         
  10   9   4         82.01         86.12         4.47 o                         
 -12  10   4          7.51          2.82         3.39 o                         
 -11  10   4         71.35         46.81         6.97 o                         
 -10  10   4         15.72         12.62         2.26 o                         
  -9  10   4        181.52        193.78        14.55 o                         
  -8  10   4          0.99          0.49         1.77 o                         
  -7  10   4        155.01        161.53        11.62 o                         
  -6  10   4          6.27          6.75         1.50 o                         
  -5  10   4        253.79        235.87         7.57 o                         
  -4  10   4        595.70        658.31        20.93 o                         
  -3  10   4         16.10         17.62         1.23 o                         
  -2  10   4         13.60         14.84         0.83 o                         
  -1  10   4         16.22         20.52         1.09 o                         
   0  10   4          1.58          1.94         1.11 o                         
   1  10   4         53.18         48.09         1.94 o                         
   2  10   4         26.56         26.21         1.52 o                         
   3  10   4         11.08          7.34         1.54 o                         
   4  10   4         11.68         12.18         1.22 o                         
   5  10   4         15.22         16.53         1.56 o                         
   6  10   4          3.33          1.35         0.99 o                         
   7  10   4         93.88        111.77         6.74 o                         
   8  10   4        109.08        123.48         6.56 o                         
   9  10   4        127.55        142.09         9.17 o                         
 -10  11   4         24.41         19.08         4.39 o                         
  -9  11   4          6.00         10.54         2.10 o                         
  -8  11   4         26.33         31.31         3.24 o                         
  -7  11   4          4.53          6.61         1.55 o                         
  -6  11   4        133.11        141.51         5.81 o                         
  -5  11   4         58.46         65.56         3.47 o                         
  -4  11   4         26.01         22.49         2.42 o                         
  -3  11   4        178.68        165.44        11.20 o                         
  -2  11   4        176.21        124.00         5.67 o                         
  -1  11   4         32.73         25.47         1.39 o                         
   0  11   4         21.09         19.54         1.96 o                         
   1  11   4        350.83        317.74        14.62 o                         
   2  11   4         68.07         58.37         7.83 o                         
   3  11   4         69.95         61.01         4.47 o                         
   4  11   4          4.01          2.53         1.87 o                         
   5  11   4         76.67         68.99         4.31 o                         
   6  11   4         23.31         19.01         1.60 o                         
   7  11   4          3.23          1.41         1.96 o                         
  -9  12   4          8.23          4.02         5.70 o                         
  -8  12   4         74.97         93.49        11.81 o                         
  -7  12   4         12.61          5.97         2.13 o                         
  -6  12   4          6.60          8.34         0.94 o                         
  -5  12   4         57.02         69.55         9.13 o                         
  -4  12   4          3.24          0.38         5.94 o                         
  -3  12   4         20.86         15.10         6.08 o                         
  -2  12   4         48.86         48.85         8.41 o                         
  -1  12   4          1.60          1.41         6.90 o                         
   0  12   4          9.98         10.78         3.56 o                         
   1  12   4         51.55         52.61         8.05 o                         
   2  12   4        122.43        111.10         4.74 o                         
   3  12   4        156.10        158.40         7.86 o                         
   4  12   4         17.78         19.67         2.47 o                         
   5  12   4         36.20         32.68         3.67 o                         
   6  12   4         10.65          9.20         2.57 o                         
  -6  13   4        194.45        245.99        21.25 o                         
  -5  13   4         38.32         36.49         7.79 o                         
  -4  13   4          4.57          4.60         6.49 o                         
  -3  13   4         25.30         21.76         7.55 o                         
  -2  13   4          0.19          0.48         7.04 o                         
  -1  13   4          9.79          8.24         7.35 o                         
   0  13   4          0.46         -4.77         8.72 o                         
   1  13   4         50.95         29.38        12.15 o                         
   2  13   4          5.33         -7.55        13.08 o                         
   3  13   4          1.83          1.96        13.83 o                         
 -16   1   5         25.21         11.43        10.02 o                         
 -15   1   5          0.05          2.03         9.10 o                         
 -14   1   5         14.75         15.31        10.26 o                         
 -13   1   5          0.64         -2.99         9.78 o                         
 -12   1   5         27.97         31.25        11.41 o                         
 -11   1   5        842.24        881.42        26.91 o                         
 -10   1   5         28.71         29.68         1.72 o                         
  -9   1   5        538.58        537.84        16.42 o                         
  -8   1   5         59.62         52.12         2.31 o                         
  -7   1   5          0.76          1.03         0.98 o                         
  -6   1   5       1802.13       1718.12        55.81 o                         
  -5   1   5        815.64        753.53        22.45 o                         
  -4   1   5         37.70         37.80         1.61 o                         
  -3   1   5        498.83        456.20        11.87 o                         
  -2   1   5        204.26        212.01         5.08 o                         
  -1   1   5         17.21         15.10         0.82 o                         
   0   1   5       1103.10       1187.29        26.02 o                         
   1   1   5          4.60          3.66         0.71 o                         
   2   1   5        674.83        780.50        18.25 o                         
   3   1   5          0.97          1.45         0.86 o                         
   4   1   5        870.31        928.32        22.05 o                         
   5   1   5        747.66        758.64        17.42 o                         
   6   1   5        287.69        276.76         7.47 o                         
   7   1   5          6.76         10.23         1.29 o                         
   8   1   5        114.34         94.35         3.93 o                         
   9   1   5        238.04        205.61         7.81 o                         
  10   1   5         37.77         42.60         3.47 o                         
  11   1   5         12.58         18.84         3.21 o                         
  12   1   5          4.40          7.96         2.10 o                         
 -16   2   5          2.95         -7.17        10.23 o                         
 -14   2   5         13.11         -1.37         9.30 o                         
 -13   2   5          2.52         16.13        10.26 o                         
 -11   2   5        156.72        178.41        11.76 o                         
 -10   2   5         27.55         29.61         2.46 o                         
  -9   2   5         30.05         29.79         2.31 o                         
  -8   2   5         53.34         55.95         3.26 o                         
  -7   2   5        250.25        260.94        13.93 o                         
  -6   2   5        163.85        181.28         8.08 o                         
  -5   2   5        195.51        198.80         8.81 o                         
  -4   2   5         16.82         11.64         1.33 o                         
  -3   2   5         32.29         26.11         1.21 o                         
  -2   2   5         68.21         53.08         2.15 o                         
  -1   2   5         69.86         58.68         2.25 o                         
   0   2   5        943.06       1042.49        27.15 o                         
   1   2   5         45.87         54.26         1.95 o                         
   2   2   5        170.49        195.67         6.04 o                         
   3   2   5         63.44         48.82         2.23 o                         
   4   2   5          9.41          9.93         1.26 o                         
   5   2   5         98.10         90.17         3.43 o                         
   6   2   5          3.11          3.72         1.63 o                         
   7   2   5        275.20        232.08         8.70 o                         
   8   2   5         98.51         89.18         4.62 o                         
   9   2   5        185.65        140.31         6.71 o                         
  10   2   5         29.32         36.36         4.81 o                         
  11   2   5          1.71          4.81         4.36 o                         
  12   2   5          1.81          5.68         2.53 o                         
 -15   3   5          4.77          6.11         9.51 o                         
 -13   3   5         75.38         64.69         9.08 o                         
 -11   3   5        208.06        228.75         7.75 o                         
 -10   3   5          5.47          3.72         1.13 o                         
  -9   3   5         34.60         32.78         1.72 o                         
  -8   3   5        786.17        817.55        24.71 o                         
  -7   3   5          6.69          7.07         1.09 o                         
  -6   3   5        160.09        183.30         6.33 o                         
  -5   3   5          7.60         10.36         1.08 o                         
  -4   3   5        110.98        153.78         4.52 o                         
  -3   3   5          6.35         10.09         0.63 o                         
  -2   3   5         86.91        101.18         2.97 o                         
  -1   3   5         86.62         79.14         2.29 o                         
   0   3   5        438.39        424.14         8.67 o                         
   1   3   5         18.71         16.16         0.87 o                         
   2   3   5        442.69        490.90        11.07 o                         
   3   3   5        639.78        654.50        15.09 o                         
   4   3   5          1.31          1.73         1.23 o                         
   5   3   5        683.53        659.43        15.84 o                         
   6   3   5         14.35          9.99         1.41 o                         
   7   3   5         10.64         11.06         1.58 o                         
   8   3   5          4.58          4.12         1.62 o                         
   9   3   5          9.84          6.54         1.82 o                         
  10   3   5          1.76          2.49         2.42 o                         
  11   3   5         26.56         28.69         3.72 o                         
  12   3   5         60.20         72.33         5.71 o                         
 -15   4   5         10.98          8.29         6.85 o                         
 -14   4   5        113.32         77.00         9.01 o                         
 -13   4   5         43.12         39.60         7.91 o                         
 -12   4   5        129.38        105.06        10.84 o                         
 -11   4   5          3.00          5.45         1.77 o                         
 -10   4   5          0.28          0.28         1.10 o                         
  -9   4   5        159.66        166.13         5.61 o                         
  -8   4   5         48.88         52.18         2.27 o                         
  -7   4   5        224.01        230.43         7.44 o                         
  -6   4   5         12.57         11.60         1.15 o                         
  -5   4   5        854.11        849.28        27.91 o                         
  -4   4   5        508.49        496.67        14.90 o                         
  -3   4   5       2332.98       2301.46        55.42 o                         
  -2   4   5         43.39         50.80         1.76 o                         
  -1   4   5          7.30          4.42         0.80 o                         
   0   4   5        407.78        413.14         9.48 o                         
   1   4   5        188.99        215.27         4.97 o                         
   2   4   5         19.08         21.12         1.10 o                         
   3   4   5        111.81        106.30         2.94 o                         
   4   4   5        892.74        856.63        21.24 o                         
   5   4   5          1.51          1.10         1.34 o                         
   6   4   5       1313.24       1275.63        31.32 o                         
   7   4   5        228.71        208.64         6.35 o                         
   8   4   5         21.60         18.24         2.16 o                         
   9   4   5         55.97         52.99         3.26 o                         
  10   4   5        125.99        136.55         5.87 o                         
  11   4   5          0.85          1.71         2.36 o                         
  12   4   5         25.74         28.64         2.60 o                         
 -15   5   5         13.04          9.37         6.75 o                         
 -13   5   5         57.70         52.21         7.93 o                         
 -12   5   5          2.80         11.74         7.44 o                         
 -11   5   5         29.95         27.88         5.63 o                         
 -10   5   5         21.00         22.08         1.59 o                         
  -9   5   5         92.56         96.90         3.63 o                         
  -8   5   5        218.25        207.42         6.75 o                         
  -7   5   5          0.31          0.90         0.52 o                         
  -6   5   5         11.14         17.34         1.32 o                         
  -5   5   5        681.82        672.37        22.32 o                         
  -4   5   5        139.05        155.78         4.86 o                         
  -3   5   5        444.15        470.45        12.14 o                         
  -2   5   5        264.69        244.50         6.13 o                         
  -1   5   5         86.88         80.69         2.23 o                         
   0   5   5        186.64        183.78         4.87 o                         
   1   5   5         56.54         63.86         1.97 o                         
   2   5   5        156.89        166.51         5.38 o                         
   3   5   5        110.49        105.85         2.93 o                         
   4   5   5       1371.37       1385.12        30.87 o                         
   5   5   5          1.09          2.59         1.52 o                         
   6   5   5       1291.17       1307.61        33.90 o                         
   7   5   5         88.80         82.79         3.32 o                         
   8   5   5          1.13          1.40         1.91 o                         
   9   5   5         48.34         46.32         3.13 o                         
  10   5   5         22.40         18.70         2.19 o                         
  11   5   5        116.53        128.63         6.86 o                         
 -15   6   5          1.65          3.26         2.61 o                         
 -14   6   5        202.73        139.54        15.16 o                         
 -13   6   5         67.39         73.97        13.62 o                         
 -12   6   5         22.36         34.12         4.19 o                         
 -11   6   5          4.04          5.37         1.21 o                         
 -10   6   5         39.20         44.26         2.27 o                         
  -9   6   5          0.67          0.35         0.85 o                         
  -8   6   5       1624.29       1593.11        47.67 o                         
  -7   6   5        811.02        778.76        23.44 o                         
  -6   6   5        853.60        876.58        32.14 o                         
  -5   6   5        442.33        429.04        15.91 o                         
  -4   6   5        264.34        246.24         6.92 o                         
  -3   6   5         49.73         41.30         1.39 o                         
  -2   6   5         68.18         56.00         2.02 o                         
  -1   6   5         13.07          7.15         0.67 o                         
   0   6   5         21.75         16.82         1.06 o                         
   1   6   5        117.47        102.12         2.92 o                         
   2   6   5         16.40         16.67         0.96 o                         
   3   6   5        758.21        756.50        18.62 o                         
   4   6   5         23.40         25.11         1.39 o                         
   5   6   5        423.99        454.66        12.43 o                         
   6   6   5        184.21        168.88         5.78 o                         
   7   6   5        200.03        194.34         6.41 o                         
   8   6   5        129.15        123.84         5.79 o                         
   9   6   5          3.27          3.57         2.93 o                         
  10   6   5         54.80         55.50         5.77 o                         
  11   6   5         43.00         43.25         3.39 o                         
 -14   7   5          0.90          0.27         1.78 o                         
 -13   7   5          5.12          4.40         1.71 o                         
 -12   7   5          1.74          2.47         4.22 o                         
 -11   7   5          0.71          3.12         2.17 o                         
 -10   7   5         67.10         73.65         6.71 o                         
  -9   7   5         51.08         55.98         2.56 o                         
  -8   7   5        151.33        147.89         4.74 o                         
  -7   7   5        368.44        365.51        10.55 o                         
  -6   7   5         66.70         66.54         3.42 o                         
  -5   7   5        373.95        373.53        10.57 o                         
  -4   7   5        353.44        338.93         8.05 o                         
  -3   7   5         77.93         80.42         2.46 o                         
  -2   7   5         38.43         39.98         1.52 o                         
  -1   7   5          0.13          0.93         0.54 o                         
   0   7   5        104.05         93.01         3.36 o                         
   1   7   5         54.05         47.76         2.25 o                         
   2   7   5          5.65          8.12         0.97 o                         
   3   7   5        836.07        885.49        23.65 o                         
   4   7   5        449.83        461.60        14.64 o                         
   5   7   5       1251.11       1312.34        41.69 o                         
   6   7   5         61.05         64.59         2.76 o                         
   7   7   5          6.22          4.97         1.74 o                         
   8   7   5          0.74          1.46         1.87 o                         
   9   7   5         24.31         25.72         2.57 o                         
  10   7   5          3.65          2.69         2.19 o                         
 -13   8   5          7.42          6.90         4.16 o                         
 -12   8   5         28.14         32.12         7.71 o                         
 -11   8   5         11.87         14.66         2.45 o                         
 -10   8   5          9.37         11.02         2.90 o                         
  -9   8   5          2.11          4.00         1.71 o                         
  -8   8   5          9.68         10.40         1.15 o                         
  -7   8   5        500.48        505.58        14.69 o                         
  -6   8   5         37.61         36.65         1.60 o                         
  -5   8   5         15.86         18.46         1.15 o                         
  -4   8   5         58.36         60.36         2.13 o                         
  -3   8   5         82.95         75.77         3.06 o                         
  -2   8   5        261.79        251.12         6.83 o                         
  -1   8   5         24.39         21.57         1.06 o                         
   0   8   5         50.25         62.27         2.51 o                         
   1   8   5         95.39         99.39         3.24 o                         
   2   8   5         10.56         11.99         1.16 o                         
   3   8   5       1097.39       1150.40        32.70 o                         
   4   8   5          0.33          0.13         1.06 o                         
   5   8   5         43.90         51.09         2.22 o                         
   6   8   5          9.64          8.96         1.62 o                         
   7   8   5         28.58         31.46         2.33 o                         
   8   8   5         10.63         11.36         2.01 o                         
   9   8   5         81.15         86.39         4.17 o                         
  10   8   5         59.90         70.21         4.99 o                         
 -12   9   5        144.44        130.24        25.06 o                         
 -11   9   5         14.11          6.45         5.01 o                         
 -10   9   5         28.09         26.86         2.94 o                         
  -9   9   5         80.60         85.13         3.40 o                         
  -8   9   5         37.27         44.99         2.73 o                         
  -7   9   5        472.25        525.90        14.21 o                         
  -6   9   5        130.82        131.51         3.46 o                         
  -5   9   5        200.33        209.81         5.43 o                         
  -4   9   5          2.93          1.90         0.70 o                         
  -3   9   5         98.32         95.43         3.03 o                         
  -2   9   5        206.76        193.92         5.72 o                         
  -1   9   5        297.20        273.88         7.57 o                         
   0   9   5        235.00        207.41         6.72 o                         
   1   9   5         11.99          7.09         1.07 o                         
   2   9   5         40.87         34.36         2.21 o                         
   3   9   5        134.71        138.35         4.59 o                         
   4   9   5        253.40        266.03         8.23 o                         
   5   9   5          0.96          0.15         1.16 o                         
   6   9   5         44.25         51.88         3.27 o                         
   7   9   5          3.39          4.57         1.66 o                         
   8   9   5          1.02          1.69         1.82 o                         
   9   9   5          6.48          4.26         2.19 o                         
 -11  10   5         33.74         27.29         6.49 o                         
 -10  10   5         54.28         60.65         5.27 o                         
  -9  10   5          0.06         -0.27         2.14 o                         
  -8  10   5          0.01         -0.86         1.81 o                         
  -7  10   5         54.55         53.80         3.43 o                         
  -6  10   5          1.67          2.69         0.73 o                         
  -5  10   5        333.77        334.04         8.55 o                         
  -4  10   5         48.47         45.79         1.70 o                         
  -3  10   5        346.04        323.87        10.02 o                         
  -2  10   5        143.63        138.40         4.64 o                         
  -1  10   5          6.57          4.63         1.34 o                         
   0  10   5         20.90         24.16         1.49 o                         
   1  10   5         23.32         19.24         1.51 o                         
   2  10   5         65.81         54.68         3.19 o                         
   3  10   5        157.52        143.64         7.64 o                         
   4  10   5          0.01         -0.97         1.18 o                         
   5  10   5         11.39          8.83         1.47 o                         
   6  10   5          0.03         -0.11         0.94 o                         
   7  10   5          9.83         10.47         1.96 o                         
   8  10   5        140.18        170.04        12.22 o                         
 -10  11   5        105.62        126.29        12.84 o                         
  -9  11   5         18.38         27.19         6.42 o                         
  -8  11   5        105.29        119.37         5.92 o                         
  -7  11   5        220.50        240.61        10.45 o                         
  -6  11   5        215.33        216.26         9.84 o                         
  -5  11   5        154.17        159.21         6.72 o                         
  -4  11   5         82.33         91.51         4.90 o                         
  -3  11   5         37.29         34.82         1.62 o                         
  -2  11   5        503.93        524.40        19.92 o                         
  -1  11   5        114.62        109.77         4.88 o                         
   0  11   5         37.00         25.94         3.78 o                         
   1  11   5          3.05          5.93         1.55 o                         
   2  11   5        180.40        175.22         9.01 o                         
   3  11   5          0.69          1.87         2.07 o                         
   4  11   5         29.44         25.41         4.60 o                         
   5  11   5         61.91         69.13        11.52 o                         
   6  11   5          0.51          3.65         2.04 o                         
  -8  12   5         86.29         91.07        12.25 o                         
  -7  12   5         37.08         36.70         7.31 o                         
  -6  12   5          6.40         10.64         6.45 o                         
  -5  12   5         65.82         55.25        15.81 o                         
  -4  12   5          0.19          0.67         1.10 o                         
  -3  12   5         50.91         33.94         3.36 o                         
  -2  12   5         75.03         60.33         5.24 o                         
  -1  12   5        116.63        109.53         6.29 o                         
   0  12   5         30.19         31.68         7.15 o                         
   1  12   5         49.62         48.59         5.08 o                         
   2  12   5          1.04          3.68         2.54 o                         
   3  12   5          4.03          3.65         7.78 o                         
   4  12   5         30.81         26.78         8.72 o                         
  -5  13   5         79.95         61.34         9.51 o                         
  -4  13   5          9.92         13.94         7.59 o                         
  -3  13   5         51.42         44.97         9.06 o                         
  -2  13   5         35.44         42.53         9.20 o                         
  -1  13   5         64.63         46.00        10.40 o                         
   0  13   5         97.94         70.37        12.91 o                         
   1  13   5          0.77          0.79        11.22 o                         
 -16   0   6         11.20         -1.48         9.82 o                         
 -15   0   6          6.92         20.87        11.67 o                         
 -14   0   6         58.24         67.35        14.76 o                         
 -13   0   6       1123.94       1353.77       155.33 o                         
 -12   0   6          1.10          0.49         2.27 o                         
 -11   0   6        229.12        225.19        10.51 o                         
 -10   0   6         56.41         50.05         3.26 o                         
  -9   0   6       1436.11       1440.45        74.38 o                         
  -8   0   6        347.68        327.31        17.43 o                         
  -7   0   6        504.61        503.59        21.56 o                         
  -6   0   6        171.61        184.17         8.26 o                         
  -5   0   6        165.01        152.35         6.94 o                         
  -4   0   6         48.68         38.35         2.06 o                         
  -3   0   6        223.37        196.32         7.55 o                         
  -2   0   6          4.65          2.73         0.81 o                         
  -1   0   6          8.74          7.76         0.97 o                         
   0   0   6       1125.65       1144.10        39.87 o                         
   1   0   6          1.08          0.25         1.20 o                         
   2   0   6        367.76        367.68        12.29 o                         
   3   0   6        591.79        615.33        19.03 o                         
   4   0   6         48.59         55.89         2.67 o                         
   5   0   6        349.53        304.20        10.67 o                         
   6   0   6         11.93         18.84         2.38 o                         
   7   0   6       2260.49       1851.33        68.75 o                         
   8   0   6        157.73        134.13         6.16 o                         
   9   0   6          5.95          7.68         2.36 o                         
  10   0   6         28.81         30.66         3.12 o                         
  11   0   6        240.88        221.11        14.57 o                         
 -16   1   6         13.12          3.74        10.64 o                         
 -15   1   6         20.92         28.77        11.64 o                         
 -14   1   6         42.07         40.27        13.80 o                         
 -13   1   6        146.72        189.29        26.47 o                         
 -12   1   6          7.37          6.29         1.70 o                         
 -11   1   6        435.79        421.86        13.28 o                         
 -10   1   6         63.34         63.96         2.67 o                         
  -9   1   6        118.48        114.45         4.72 o                         
  -8   1   6         42.38         52.52         2.55 o                         
  -7   1   6          9.69          8.47         1.18 o                         
  -6   1   6         28.33         17.88         1.23 o                         
  -5   1   6        683.90        695.31        20.81 o                         
  -4   1   6        209.77        216.46         5.85 o                         
  -3   1   6        294.48        280.40         7.03 o                         
  -2   1   6        487.09        461.27        12.63 o                         
  -1   1   6       2112.22       2084.02        45.01 o                         
   0   1   6        545.22        564.06        14.92 o                         
   1   1   6        107.96        100.39         2.92 o                         
   2   1   6       1857.40       1915.09        42.14 o                         
   3   1   6        354.52        390.89         9.05 o                         
   4   1   6        220.38        231.53         5.56 o                         
   5   1   6         33.19         32.26         1.56 o                         
   6   1   6        479.24        402.75         9.95 o                         
   7   1   6        220.45        217.48         6.40 o                         
   8   1   6         80.58         77.68         3.23 o                         
   9   1   6         10.99         12.55         1.88 o                         
  10   1   6         14.15         14.60         2.00 o                         
  11   1   6          0.24          0.95         1.87 o                         
 -16   2   6         73.58         46.82        12.25 o                         
 -15   2   6          7.89         -6.93        10.78 o                         
 -14   2   6          0.00         21.97        12.70 o                         
 -13   2   6        325.32        356.93        33.98 o                         
 -12   2   6         32.51         31.12         3.54 o                         
 -11   2   6         75.65         80.89         4.69 o                         
 -10   2   6        165.92        177.71         8.42 o                         
  -9   2   6        304.69        309.32        13.55 o                         
  -8   2   6          0.17          1.19         1.38 o                         
  -7   2   6        161.64        162.14         7.40 o                         
  -6   2   6        391.22        386.10        14.37 o                         
  -5   2   6        249.53        263.22         9.98 o                         
  -4   2   6        721.05        695.12        22.68 o                         
  -3   2   6         25.47         31.41         1.85 o                         
  -2   2   6        108.71        107.55         4.98 o                         
  -1   2   6         97.45        106.19         3.45 o                         
   0   2   6         36.85         26.93         1.49 o                         
   1   2   6          6.05          7.53         1.05 o                         
   2   2   6        844.69        820.89        23.14 o                         
   3   2   6        760.32        809.06        24.82 o                         
   4   2   6       1092.55       1069.72        32.68 o                         
   5   2   6         27.97         25.62         1.71 o                         
   6   2   6         29.58         31.01         1.92 o                         
   7   2   6        116.07        100.34         4.00 o                         
   8   2   6          7.11          8.61         1.76 o                         
   9   2   6         20.09         20.52         2.16 o                         
  10   2   6          0.47          0.62         1.93 o                         
  11   2   6         22.77         31.04         2.85 o                         
 -16   3   6         60.98         47.06         8.35 o                         
 -15   3   6         30.64         16.13         7.63 o                         
 -14   3   6          3.69         10.71         8.17 o                         
 -13   3   6        192.52        203.78        16.81 o                         
 -12   3   6          6.14         12.17         2.21 o                         
 -11   3   6         82.45         90.21         4.43 o                         
 -10   3   6         17.42         17.00         1.44 o                         
  -9   3   6       1041.75       1029.16        28.57 o                         
  -8   3   6        717.98        707.96        23.36 o                         
  -7   3   6        251.90        246.97         9.58 o                         
  -6   3   6         37.38         35.07         1.63 o                         
  -5   3   6          0.95          0.88         0.91 o                         
  -4   3   6         46.27         34.41         1.24 o                         
  -3   3   6         46.13         43.81         1.52 o                         
  -2   3   6         38.64         40.36         1.49 o                         
  -1   3   6        654.15        620.60        15.35 o                         
   0   3   6         84.54         85.07         2.31 o                         
   1   3   6        345.99        333.72         8.09 o                         
   2   3   6         79.91         92.24         2.79 o                         
   3   3   6         20.57         20.67         1.35 o                         
   4   3   6        502.83        493.82        12.56 o                         
   5   3   6        112.00        105.50         3.41 o                         
   6   3   6        333.94        295.43         7.81 o                         
   7   3   6          0.46          2.42         1.33 o                         
   8   3   6          0.16          0.90         1.41 o                         
   9   3   6         12.68         10.96         1.66 o                         
  10   3   6          0.63          0.70         1.59 o                         
  11   3   6        139.95        153.30         5.52 o                         
 -14   4   6         20.35         25.32         3.46 o                         
 -12   4   6         89.81        105.21         6.61 o                         
 -11   4   6         33.35         35.88         2.65 o                         
 -10   4   6          4.05          4.67         1.15 o                         
  -9   4   6       1571.40       1551.80        40.19 o                         
  -8   4   6        731.22        732.96        24.14 o                         
  -7   4   6        288.70        289.70         9.86 o                         
  -6   4   6          0.40          1.25         0.93 o                         
  -5   4   6        154.33        158.37         5.11 o                         
  -4   4   6          4.12          7.32         0.88 o                         
  -3   4   6         27.01         25.42         1.13 o                         
  -2   4   6        384.08        399.36         9.89 o                         
  -1   4   6        457.93        436.53        10.86 o                         
   0   4   6          3.75          4.55         0.70 o                         
   1   4   6        182.37        192.94         4.90 o                         
   2   4   6        235.39        244.22         7.20 o                         
   3   4   6        568.78        563.88        12.49 o                         
   4   4   6         86.94         88.55         2.92 o                         
   5   4   6        182.36        186.37         4.98 o                         
   6   4   6         98.72         91.55         3.38 o                         
   7   4   6         46.17         40.42         2.70 o                         
   8   4   6         22.19         23.04         2.14 o                         
   9   4   6          1.90          3.89         2.13 o                         
  10   4   6         13.28         12.99         2.60 o                         
  11   4   6         12.13         16.41         2.51 o                         
 -15   5   6          0.09         -6.76         7.11 o                         
 -14   5   6          0.00          3.67         6.97 o                         
 -13   5   6         15.98         20.05         8.38 o                         
 -12   5   6         15.50         18.88         2.45 o                         
 -11   5   6         56.16         63.06         3.70 o                         
 -10   5   6        811.69        828.25        25.47 o                         
  -9   5   6        315.43        319.67        10.07 o                         
  -8   5   6        727.35        726.17        23.97 o                         
  -7   5   6         15.04         17.66         1.38 o                         
  -6   5   6         44.27         45.20         1.89 o                         
  -5   5   6         53.01         54.41         1.96 o                         
  -4   5   6          3.96          5.39         0.79 o                         
  -3   5   6         87.45         83.68         2.43 o                         
  -2   5   6        402.18        399.19         9.92 o                         
  -1   5   6          1.18          1.12         0.99 o                         
   0   5   6        122.65        110.95         2.78 o                         
   1   5   6       1197.11       1209.21        27.99 o                         
   2   5   6        904.66        897.28        19.73 o                         
   3   5   6       4857.47       4687.70       104.25 o                         
   4   5   6        174.01        185.22         5.24 o                         
   5   5   6          3.37          3.46         1.44 o                         
   6   5   6         73.32         72.09         2.95 o                         
   7   5   6         59.54         62.90         4.75 o                         
   8   5   6         11.28         11.63         2.22 o                         
   9   5   6          8.41          7.59         2.17 o                         
  10   5   6        296.59        339.05        13.54 o                         
 -14   6   6         77.40         54.75         9.70 o                         
 -13   6   6        243.93        276.63        12.89 o                         
 -12   6   6        216.06        279.49        20.63 o                         
 -11   6   6         66.70         79.99         4.12 o                         
 -10   6   6        336.68        349.69        10.58 o                         
  -9   6   6        610.49        648.38        19.76 o                         
  -8   6   6         22.28         20.46         1.93 o                         
  -7   6   6        463.56        472.00        17.56 o                         
  -6   6   6          2.67          3.46         0.91 o                         
  -5   6   6         10.66          6.88         0.81 o                         
  -4   6   6         64.36         50.21         1.80 o                         
  -3   6   6         16.85         15.21         0.96 o                         
  -2   6   6          0.69          2.48         0.86 o                         
  -1   6   6         17.29         14.06         1.13 o                         
   0   6   6        100.99         89.25         2.84 o                         
   1   6   6        294.48        291.22         7.22 o                         
   2   6   6         12.48         17.61         0.97 o                         
   3   6   6       1417.91       1411.20        36.94 o                         
   4   6   6        558.85        553.16        13.88 o                         
   5   6   6          5.66          4.03         1.40 o                         
   6   6   6          4.53          1.38         1.56 o                         
   7   6   6         73.50         69.99         3.51 o                         
   8   6   6          1.88          3.96         2.03 o                         
   9   6   6         69.41         73.40         3.88 o                         
  10   6   6         39.77         48.88         3.55 o                         
 -14   7   6          9.88          7.28         6.73 o                         
 -13   7   6         76.35         84.25         7.40 o                         
 -12   7   6         68.11         74.85         4.74 o                         
 -11   7   6         85.46         99.25         7.74 o                         
 -10   7   6         70.59         82.04         3.16 o                         
  -9   7   6          0.31          1.79         1.11 o                         
  -8   7   6        167.09        168.45         5.23 o                         
  -7   7   6       1040.08       1070.59        32.10 o                         
  -6   7   6          0.67          0.65         0.79 o                         
  -5   7   6        130.12        139.19         4.09 o                         
  -4   7   6          0.06          0.35         0.68 o                         
  -3   7   6        103.18         93.01         3.26 o                         
  -2   7   6         27.33         31.45         1.47 o                         
  -1   7   6         61.63         47.67         1.92 o                         
   0   7   6         76.01         59.63         2.59 o                         
   1   7   6        104.81         94.00         3.06 o                         
   2   7   6       1311.74       1286.42        34.87 o                         
   3   7   6        295.55        296.84         8.12 o                         
   4   7   6        506.76        525.22        13.84 o                         
   5   7   6          8.13          8.15         1.47 o                         
   6   7   6        108.55        111.83         4.31 o                         
   7   7   6         14.72         15.52         2.06 o                         
   8   7   6         49.98         40.61         2.82 o                         
   9   7   6         70.10         61.51         3.55 o                         
 -13   8   6         78.43         61.48         8.57 o                         
 -12   8   6          2.60          3.53         4.26 o                         
 -11   8   6          0.02          7.11         5.05 o                         
 -10   8   6        429.37        496.84        17.79 o                         
  -9   8   6         21.20         25.12         1.59 o                         
  -8   8   6          0.38          2.87         1.09 o                         
  -7   8   6        484.14        503.80        13.45 o                         
  -6   8   6        275.68        283.18         7.55 o                         
  -5   8   6        185.75        180.61         4.97 o                         
  -4   8   6         10.21         10.42         1.00 o                         
  -3   8   6          0.94          0.98         0.90 o                         
  -2   8   6          1.93          2.34         0.90 o                         
  -1   8   6         45.87         35.65         1.83 o                         
   0   8   6          3.01          1.99         0.81 o                         
   1   8   6        100.09         88.53         3.08 o                         
   2   8   6          8.35          7.29         1.66 o                         
   3   8   6        153.71        174.07         5.29 o                         
   4   8   6         16.04         15.36         1.35 o                         
   5   8   6          7.81          7.64         1.40 o                         
   6   8   6         11.74          7.94         1.67 o                         
   7   8   6         58.49         58.93         3.05 o                         
   8   8   6         72.50         80.65         3.79 o                         
 -12   9   6        222.67        184.79        13.42 o                         
 -11   9   6          0.11         -4.14         4.14 o                         
 -10   9   6         22.39         24.36         5.26 o                         
  -9   9   6          0.20          1.85         1.68 o                         
  -8   9   6         46.40         53.45         2.31 o                         
  -7   9   6         39.14         40.39         1.92 o                         
  -6   9   6        112.78        109.24         3.11 o                         
  -5   9   6         12.65         14.35         1.04 o                         
  -4   9   6        241.70        236.43         6.93 o                         
  -3   9   6         53.81         45.80         1.82 o                         
  -2   9   6         62.85         68.06         2.45 o                         
  -1   9   6        168.27        164.21         5.50 o                         
   0   9   6         65.03         67.30         2.42 o                         
   1   9   6        104.46        109.51         4.12 o                         
   2   9   6        317.60        320.90        11.35 o                         
   3   9   6         17.78         18.61         1.81 o                         
   4   9   6         69.71         85.71         4.40 o                         
   5   9   6          6.75          8.78         1.28 o                         
   6   9   6        188.28        204.68         8.35 o                         
   7   9   6          4.21          2.63         2.08 o                         
 -11  10   6         19.96         20.69         6.09 o                         
 -10  10   6         23.54         24.33         4.69 o                         
  -9  10   6         18.34         20.30         2.93 o                         
  -8  10   6          0.67          1.24         1.89 o                         
  -7  10   6         11.97         12.72         1.14 o                         
  -6  10   6        290.35        303.90         8.96 o                         
  -5  10   6          3.04          2.49         0.89 o                         
  -4  10   6         77.57         71.32         2.92 o                         
  -3  10   6        101.72        102.18         3.56 o                         
  -2  10   6          7.98          5.90         1.09 o                         
  -1  10   6          1.90          0.81         1.14 o                         
   0  10   6        333.83        313.77        13.41 o                         
   1  10   6        324.90        338.03        18.43 o                         
   2  10   6         78.46         90.33         7.07 o                         
   3  10   6         13.64         16.82         2.42 o                         
   4  10   6        118.07        119.93         7.34 o                         
   5  10   6          3.06          4.03         1.63 o                         
   6  10   6         23.27         32.20         2.51 o                         
  -9  11   6          0.05         -1.54         6.75 o                         
  -8  11   6         20.04         24.78         4.97 o                         
  -7  11   6          0.31         -0.39         1.53 o                         
  -6  11   6         20.00         21.29         1.56 o                         
  -5  11   6         94.74        101.13         4.03 o                         
  -4  11   6         42.81         38.52         2.33 o                         
  -3  11   6         14.16         11.56         1.43 o                         
  -2  11   6          0.32          0.99         1.89 o                         
  -1  11   6        132.16        140.81         7.03 o                         
   0  11   6          5.24          3.09         1.52 o                         
   1  11   6        256.65        223.86        15.20 o                         
   2  11   6        105.65        104.84         9.70 o                         
   3  11   6         43.58         35.65         4.21 o                         
   4  11   6          7.79         13.21         3.91 o                         
   5  11   6         39.68         37.55         5.15 o                         
  -7  12   6         22.35         24.90         5.66 o                         
  -6  12   6         12.61         13.05         5.72 o                         
  -5  12   6          7.02         -0.49         4.69 o                         
  -4  12   6        108.67        137.38        15.33 o                         
  -3  12   6         13.18         14.16         3.21 o                         
  -2  12   6         23.73         19.75         2.06 o                         
  -1  12   6          2.12          2.72         1.39 o                         
   0  12   6          5.30          2.23         5.70 o                         
   1  12   6         60.70         50.75         5.82 o                         
   2  12   6         17.92         21.89         2.85 o                         
 -14   1   7          8.69         17.88        15.41 o                         
 -13   1   7         56.36         53.70         4.92 o                         
 -12   1   7         55.28         56.62         4.91 o                         
 -11   1   7         85.76         82.08         5.57 o                         
 -10   1   7         37.26         42.06         2.19 o                         
  -9   1   7          1.81          4.46         1.23 o                         
  -8   1   7         33.32         35.96         2.33 o                         
  -7   1   7         49.67         39.83         1.85 o                         
  -6   1   7          0.83          1.82         1.08 o                         
  -5   1   7        219.90        210.37         5.74 o                         
  -4   1   7        230.22        214.00         5.83 o                         
  -3   1   7         24.09         14.45         0.89 o                         
  -2   1   7        143.72        123.27         3.24 o                         
  -1   1   7        460.38        425.27         9.33 o                         
   0   1   7        315.92        313.18         8.51 o                         
   1   1   7         86.06         90.29         2.98 o                         
   2   1   7         15.49         16.15         1.29 o                         
   3   1   7          1.36          2.12         1.11 o                         
   4   1   7        104.44         96.34         3.00 o                         
   5   1   7          0.74          0.86         1.27 o                         
   6   1   7          7.83          2.95         1.41 o                         
   7   1   7          0.04          1.30         1.56 o                         
   8   1   7        141.60        137.50         5.53 o                         
   9   1   7         72.04         67.33         3.99 o                         
  10   1   7         23.62         31.17         2.47 o                         
 -15   2   7         20.08          8.48        13.52 o                         
 -14   2   7         81.22        102.34        19.19 o                         
 -13   2   7         64.22         71.02         5.95 o                         
 -12   2   7         95.12         98.35         7.11 o                         
 -11   2   7        154.31        166.34        16.53 o                         
 -10   2   7         54.35         57.74         3.75 o                         
  -9   2   7          8.25          6.98         1.72 o                         
  -8   2   7         57.97         46.87         3.75 o                         
  -7   2   7         88.45         95.97         4.17 o                         
  -6   2   7        255.96        251.67         9.67 o                         
  -5   2   7        318.93        301.75        10.20 o                         
  -4   2   7         39.87         35.39         1.65 o                         
  -3   2   7         61.89         50.24         2.06 o                         
  -2   2   7        228.34        209.52         7.16 o                         
  -1   2   7        516.39        507.38        17.75 o                         
   0   2   7        327.92        316.97        11.24 o                         
   1   2   7        272.84        267.69         8.66 o                         
   2   2   7        121.34        118.46         5.01 o                         
   3   2   7        458.34        459.60        13.35 o                         
   4   2   7          6.86          6.18         1.48 o                         
   5   2   7        316.39        272.70         9.53 o                         
   6   2   7        165.48        151.25         5.46 o                         
   7   2   7         60.63         77.26         5.07 o                         
   8   2   7         40.94         51.85         2.97 o                         
   9   2   7         12.96         12.39         2.32 o                         
  10   2   7         20.47         19.26         2.36 o                         
 -15   3   7         14.71         22.48         9.21 o                         
 -14   3   7        210.13        222.57        18.42 o                         
 -13   3   7        103.58        123.74         6.22 o                         
 -12   3   7         56.90         57.52         3.55 o                         
 -11   3   7          7.37          6.72         1.78 o                         
 -10   3   7        392.26        416.67        13.05 o                         
  -9   3   7        160.10        161.03         6.41 o                         
  -8   3   7         42.32         42.49         1.94 o                         
  -7   3   7         29.68         31.88         1.66 o                         
  -6   3   7        237.47        249.47         7.84 o                         
  -5   3   7         25.65         21.50         1.25 o                         
  -4   3   7         13.49         14.54         0.89 o                         
  -3   3   7        760.33        728.41        18.80 o                         
  -2   3   7         88.00         84.03         2.70 o                         
  -1   3   7        686.97        686.98        18.25 o                         
   0   3   7        241.74        217.60         6.43 o                         
   1   3   7        940.23        888.65        23.36 o                         
   2   3   7        644.30        642.84        15.39 o                         
   3   3   7        592.01        564.24        14.19 o                         
   4   3   7        186.49        166.76         4.80 o                         
   5   3   7         38.37         29.13         1.87 o                         
   6   3   7        198.57        175.69         6.04 o                         
   7   3   7         77.03         92.49         3.82 o                         
   8   3   7        131.15        164.83         5.75 o                         
   9   3   7          2.32          0.89         1.63 o                         
  10   3   7        233.39        271.30         8.87 o                         
 -15   4   7         41.79         32.43         9.07 o                         
 -13   4   7         91.76        112.72         6.24 o                         
 -12   4   7         13.48         20.19         1.99 o                         
 -11   4   7          8.99         14.64         1.74 o                         
 -10   4   7         15.89         15.21         1.73 o                         
  -9   4   7        578.00        601.02        19.90 o                         
  -8   4   7          3.36          5.92         1.27 o                         
  -7   4   7          1.75          2.04         1.05 o                         
  -6   4   7          9.63         12.92         0.89 o                         
  -5   4   7          1.29          0.75         0.85 o                         
  -4   4   7         34.86         35.01         1.47 o                         
  -3   4   7        164.52        168.46         4.46 o                         
  -2   4   7          0.15          1.77         0.92 o                         
  -1   4   7         37.61         38.43         1.65 o                         
   0   4   7        367.57        342.83        13.52 o                         
   1   4   7        149.32        135.90         3.97 o                         
   2   4   7        517.63        529.06        15.14 o                         
   3   4   7        203.12        196.84         6.58 o                         
   4   4   7          1.01          1.31         1.19 o                         
   5   4   7         68.28         67.91         2.92 o                         
   6   4   7          0.04          1.10         1.48 o                         
   7   4   7          2.30          3.59         1.62 o                         
   8   4   7         20.05         15.23         2.24 o                         
   9   4   7         17.20         18.78         2.11 o                         
  10   4   7          6.23          5.70         1.95 o                         
 -13   5   7          9.62          7.91         5.11 o                         
 -12   5   7         10.92          9.26         1.78 o                         
 -11   5   7        298.63        302.48        10.98 o                         
 -10   5   7         28.19         30.53         2.18 o                         
  -9   5   7        624.26        680.70        19.45 o                         
  -8   5   7          1.17          2.81         1.11 o                         
  -7   5   7         44.51         52.44         2.20 o                         
  -6   5   7        258.02        255.52         6.89 o                         
  -5   5   7          0.89          0.34         0.84 o                         
  -4   5   7         19.23         19.67         1.14 o                         
  -3   5   7          1.86          1.13         0.87 o                         
  -2   5   7        320.98        287.16         7.34 o                         
  -1   5   7        227.22        224.02         7.97 o                         
   0   5   7        724.01        655.63        19.54 o                         
   1   5   7        764.54        747.63        23.47 o                         
   2   5   7        454.39        462.80        11.15 o                         
   3   5   7        183.70        191.50         5.08 o                         
   4   5   7         22.05         27.00         1.52 o                         
   5   5   7         16.61         14.62         1.60 o                         
   6   5   7         94.25         97.45         3.76 o                         
   7   5   7        245.74        260.24         8.44 o                         
   8   5   7          8.94          6.52         1.71 o                         
   9   5   7        102.72        123.09         5.82 o                         
 -14   6   7         16.79         18.67         4.62 o                         
 -13   6   7          2.61          2.58         3.65 o                         
 -12   6   7          4.62          9.41         1.56 o                         
 -11   6   7         26.72         23.70         1.51 o                         
 -10   6   7         37.16         29.82         2.44 o                         
  -9   6   7        174.32        160.86         5.54 o                         
  -8   6   7          5.58          7.40         1.19 o                         
  -7   6   7          9.75         13.01         2.11 o                         
  -6   6   7          4.92          5.47         0.90 o                         
  -5   6   7        177.88        162.69         4.55 o                         
  -4   6   7         17.11         14.05         1.06 o                         
  -3   6   7        528.49        493.82        12.20 o                         
  -2   6   7         31.34         37.02         1.63 o                         
  -1   6   7          4.76          3.79         0.96 o                         
   0   6   7          0.10          0.30         1.09 o                         
   1   6   7        290.88        275.51         8.40 o                         
   2   6   7          6.56          6.08         0.94 o                         
   3   6   7         28.75         29.74         1.45 o                         
   4   6   7          1.00          1.71         1.11 o                         
   5   6   7          8.23          8.67         1.44 o                         
   6   6   7         81.61         79.62         3.26 o                         
   7   6   7         20.91         22.04         1.98 o                         
   8   6   7          2.66          2.95         1.63 o                         
   9   6   7         83.25         83.82         3.61 o                         
 -12   7   7        115.46        150.34         8.87 o                         
 -11   7   7         70.29         68.12         3.77 o                         
 -10   7   7       1284.41       1346.42        50.16 o                         
  -9   7   7         44.94         42.45         2.18 o                         
  -8   7   7         86.46         88.89         3.21 o                         
  -7   7   7         26.37         26.56         1.32 o                         
  -6   7   7          0.05         -0.10         0.88 o                         
  -5   7   7         12.10         10.89         1.00 o                         
  -4   7   7         29.91         26.00         1.31 o                         
  -3   7   7        244.84        219.19         6.45 o                         
  -2   7   7         11.72         13.81         1.25 o                         
  -1   7   7        397.49        373.85        10.66 o                         
   0   7   7        152.83        167.11         5.34 o                         
   1   7   7         79.51         78.83         3.02 o                         
   2   7   7         19.03         22.47         1.28 o                         
   3   7   7          4.80          3.53         0.93 o                         
   4   7   7         39.75         41.17         1.86 o                         
   5   7   7          6.20          6.45         1.33 o                         
   6   7   7          5.94          6.46         1.48 o                         
   7   7   7          0.27          0.71         1.47 o                         
   8   7   7         56.13         55.68         2.96 o                         
 -11   8   7        125.34        142.47         6.19 o                         
 -10   8   7          0.21          1.44         1.69 o                         
  -9   8   7          4.18          4.37         1.27 o                         
  -8   8   7         23.64         23.55         1.33 o                         
  -7   8   7          5.83          6.60         0.91 o                         
  -6   8   7        131.67        123.04         3.38 o                         
  -5   8   7         69.67         66.21         2.53 o                         
  -4   8   7         80.08         76.25         2.69 o                         
  -3   8   7         12.30         11.08         1.12 o                         
  -2   8   7        252.41        220.21         6.19 o                         
  -1   8   7          5.70          9.87         1.45 o                         
   0   8   7         20.03         22.70         1.48 o                         
   1   8   7        654.36        673.34        21.86 o                         
   2   8   7        254.73        257.39         8.91 o                         
   3   8   7          1.36          1.68         1.15 o                         
   4   8   7         39.92         40.28         2.01 o                         
   5   8   7        205.86        228.29         7.13 o                         
   6   8   7          0.21          0.44         1.60 o                         
   7   8   7        128.34        137.80         6.43 o                         
 -11   9   7         33.24         16.61        12.74 o                         
 -10   9   7        194.13        228.47         8.94 o                         
  -9   9   7        139.71        152.85         6.23 o                         
  -8   9   7          7.00          7.90         1.08 o                         
  -7   9   7          0.10         -0.43         0.93 o                         
  -6   9   7        292.88        270.51         7.89 o                         
  -5   9   7        242.48        238.67         7.03 o                         
  -4   9   7         82.05         77.23         2.72 o                         
  -3   9   7         20.22         17.62         1.29 o                         
  -2   9   7         48.58         55.07         2.47 o                         
  -1   9   7        465.76        437.32        15.19 o                         
   0   9   7        501.62        491.73        16.84 o                         
   1   9   7        268.14        251.40         8.99 o                         
   2   9   7        224.31        236.66         9.26 o                         
   3   9   7          0.08          0.37         1.81 o                         
   4   9   7          0.08          1.25         1.24 o                         
   5   9   7         12.32         20.66         2.38 o                         
   6   9   7        124.59        140.45         7.14 o                         
 -10  10   7         87.32         95.60        15.82 o                         
  -9  10   7         51.64         62.51         3.22 o                         
  -8  10   7        183.28        200.44         6.38 o                         
  -7  10   7         20.75         19.77         1.39 o                         
  -6  10   7         79.88         81.91         2.95 o                         
  -5  10   7        255.83        288.61        10.05 o                         
  -4  10   7          5.00          4.25         1.10 o                         
  -3  10   7         55.12         60.75         2.74 o                         
  -2  10   7          0.67          0.33         1.37 o                         
  -1  10   7         20.60         22.99         1.91 o                         
   0  10   7         79.62         92.32         4.39 o                         
   1  10   7          0.80          0.31         1.75 o                         
   2  10   7          0.27         -0.29         2.02 o                         
   3  10   7         42.66         51.79         5.35 o                         
   4  10   7          5.64          6.90         3.64 o                         
   5  10   7         15.89         16.91         2.33 o                         
  -8  11   7          0.02         -0.47         2.24 o                         
  -7  11   7         29.42         32.67         4.28 o                         
  -6  11   7        146.06        142.68         8.98 o                         
  -5  11   7          7.15         11.66         1.32 o                         
  -4  11   7         30.49         30.69         2.11 o                         
  -3  11   7          1.04          1.98         1.49 o                         
  -2  11   7          8.71         10.24         1.75 o                         
  -1  11   7          7.75         12.13         2.47 o                         
   0  11   7          0.69          0.75         2.03 o                         
   1  11   7        108.08        106.44         7.72 o                         
   2  11   7          1.08         -2.33         3.12 o                         
   3  11   7         26.41         32.16         4.81 o                         
  -5  12   7          4.36         -0.48         7.52 o                         
  -4  12   7         17.59         18.53         2.01 o                         
  -3  12   7         48.27         41.30         5.44 o                         
  -2  12   7          2.99          2.61         3.00 o                         
  -1  12   7         14.67         15.69         2.41 o                         
 -15   0   8         98.85         84.75        19.22 o                         
 -14   0   8        426.26        454.65        25.87 o                         
 -13   0   8        211.02        224.15        13.94 o                         
 -12   0   8        280.12        299.04        17.17 o                         
 -11   0   8         74.27         81.81         4.83 o                         
 -10   0   8          0.58          2.67         2.25 o                         
  -9   0   8          3.24          0.35         2.02 o                         
  -8   0   8        340.25        375.94        16.45 o                         
  -7   0   8       1395.07       1315.11        55.44 o                         
  -6   0   8         30.20         34.41         2.28 o                         
  -5   0   8         26.70         22.72         1.85 o                         
  -4   0   8        329.15        298.50         9.94 o                         
  -3   0   8       1287.64       1184.33        44.04 o                         
  -2   0   8         55.40         48.65         2.19 o                         
  -1   0   8       1751.20       1639.13        77.48 o                         
   0   0   8        481.32        434.77        22.47 o                         
   1   0   8       2083.49       2011.56        94.83 o                         
   2   0   8         18.11         15.57         1.96 o                         
   3   0   8         10.02         12.13         2.38 o                         
   4   0   8        127.24        131.92         7.99 o                         
   5   0   8        174.46        203.37         9.00 o                         
   6   0   8         49.93         49.54         3.31 o                         
   7   0   8          0.74          2.67         2.32 o                         
   8   0   8         57.72         55.96         5.48 o                         
   9   0   8         11.02          5.42         2.60 o                         
 -15   1   8         17.85         17.95         3.92 o                         
 -14   1   8         15.76         11.08         5.60 o                         
 -13   1   8          6.22          9.53         5.44 o                         
 -12   1   8          0.65         -0.58         2.07 o                         
 -11   1   8          8.84          6.20         2.42 o                         
 -10   1   8          2.84          5.93         1.52 o                         
  -9   1   8         85.69         89.16         5.21 o                         
  -8   1   8         57.03         49.79         2.23 o                         
  -7   1   8         35.07         37.67         1.92 o                         
  -6   1   8         48.83         42.84         1.86 o                         
  -5   1   8         26.43         24.39         1.43 o                         
  -4   1   8        170.51        161.11         4.61 o                         
  -3   1   8        177.62        156.85         4.07 o                         
  -2   1   8          2.67          4.55         0.76 o                         
  -1   1   8        185.35        182.62         6.20 o                         
   0   1   8        982.29        920.87        33.52 o                         
   1   1   8        201.42        184.49         6.70 o                         
   2   1   8        154.88        144.46         4.34 o                         
   3   1   8        121.43        107.60         3.89 o                         
   4   1   8        916.83        790.99        21.27 o                         
   5   1   8          1.32          3.04         1.72 o                         
   6   1   8         13.24         10.90         1.76 o                         
   7   1   8         53.85         63.19         3.24 o                         
   8   1   8         27.79         32.96         2.47 o                         
   9   1   8          4.45          4.42         1.95 o                         
 -15   2   8          0.52         -1.79         7.02 o                         
 -14   2   8         18.89         24.10        10.50 o                         
 -13   2   8          0.50          1.40         2.26 o                         
 -12   2   8        440.20        439.67        19.79 o                         
 -11   2   8         33.81         40.65         3.76 o                         
 -10   2   8        198.90        205.59         9.48 o                         
  -9   2   8          0.30          0.64         1.66 o                         
  -8   2   8         55.98         61.14         3.12 o                         
  -7   2   8          0.06         -2.09         2.09 o                         
  -6   2   8         34.73         35.71         2.02 o                         
  -5   2   8        189.88        160.38         5.22 o                         
  -4   2   8        237.99        224.13         7.92 o                         
  -3   2   8         61.72         58.55         2.43 o                         
  -2   2   8        228.49        200.05         7.30 o                         
  -1   2   8        510.38        474.55        19.34 o                         
   0   2   8         13.49         10.77         1.21 o                         
   1   2   8         57.99         54.77         2.34 o                         
   2   2   8          2.07          3.31         1.57 o                         
   3   2   8        100.60         87.95         3.88 o                         
   4   2   8        255.29        215.14         7.45 o                         
   5   2   8         52.29         53.70         3.50 o                         
   6   2   8         60.05         58.39         3.57 o                         
   7   2   8          1.77          2.36         2.10 o                         
   8   2   8         39.26         39.35         3.44 o                         
   9   2   8         16.19         32.98         2.74 o                         
 -15   3   8         31.60         32.02        12.06 o                         
 -14   3   8         71.52         74.39         4.48 o                         
 -13   3   8          0.16         -1.20         1.75 o                         
 -12   3   8          3.66          4.89         1.68 o                         
 -11   3   8         97.98        115.32         4.88 o                         
 -10   3   8         20.00         21.59         1.93 o                         
  -9   3   8         95.84         94.80         4.21 o                         
  -8   3   8         40.84         39.52         1.95 o                         
  -7   3   8          8.81          5.88         1.41 o                         
  -6   3   8          9.23          7.72         0.80 o                         
  -5   3   8        133.43        123.60         3.44 o                         
  -4   3   8       1257.71       1155.36        32.24 o                         
  -3   3   8        412.94        360.96        10.34 o                         
  -2   3   8        204.60        189.82         6.52 o                         
  -1   3   8         89.70         90.39         2.95 o                         
   0   3   8        903.37        840.17        23.57 o                         
   1   3   8        305.96        304.75        10.53 o                         
   2   3   8          2.76          2.53         1.23 o                         
   3   3   8        205.46        198.92         5.94 o                         
   4   3   8         15.90         22.12         1.76 o                         
   5   3   8        182.34        177.19         5.90 o                         
   6   3   8        221.53        224.55         7.48 o                         
   7   3   8         10.92          5.86         1.79 o                         
   8   3   8         49.57         51.73         3.04 o                         
   9   3   8         17.31         14.59         2.16 o                         
 -14   4   8         47.92         63.59         5.37 o                         
 -13   4   8          4.21          6.31         1.83 o                         
 -12   4   8        467.32        493.73        15.97 o                         
 -11   4   8          0.58          3.50         1.67 o                         
 -10   4   8         22.21         23.01         1.90 o                         
  -9   4   8         46.43         51.14         2.75 o                         
  -8   4   8          0.10          0.10         0.69 o                         
  -7   4   8         52.12         50.07         1.84 o                         
  -6   4   8         38.91         34.29         1.35 o                         
  -5   4   8         24.43         22.88         1.30 o                         
  -4   4   8         13.53         10.20         1.10 o                         
  -3   4   8          3.70          1.90         1.02 o                         
  -2   4   8         13.30         11.80         1.08 o                         
  -1   4   8        135.19        125.86         3.58 o                         
   0   4   8        122.53        112.97         4.35 o                         
   1   4   8        264.83        242.51         8.20 o                         
   2   4   8          4.41          4.36         1.12 o                         
   3   4   8        147.37        146.59         5.00 o                         
   4   4   8         17.40         16.40         1.64 o                         
   5   4   8          2.01          3.99         1.51 o                         
   6   4   8          4.76          3.97         1.60 o                         
   7   4   8         22.17         34.47         2.30 o                         
   8   4   8        184.88        221.68        12.06 o                         
 -14   5   8         72.28         86.63        13.33 o                         
 -13   5   8        136.62        167.03         7.94 o                         
 -12   5   8        487.40        529.73        18.46 o                         
 -11   5   8        545.54        561.60        19.15 o                         
 -10   5   8        664.79        690.19        19.43 o                         
  -9   5   8          1.32          1.72         1.41 o                         
  -8   5   8         84.74         79.35         3.02 o                         
  -7   5   8         46.38         43.96         1.76 o                         
  -6   5   8         91.00         80.80         2.62 o                         
  -5   5   8        412.00        375.62        10.55 o                         
  -4   5   8          6.11          3.72         1.02 o                         
  -3   5   8        928.69        852.88        24.61 o                         
  -2   5   8         84.14         85.71         3.02 o                         
  -1   5   8        242.36        212.27         8.64 o                         
   0   5   8        447.74        420.20        13.85 o                         
   1   5   8        553.87        522.25        18.22 o                         
   2   5   8         18.65         19.16         1.29 o                         
   3   5   8        172.23        157.92         5.13 o                         
   4   5   8          0.39         -0.06         1.32 o                         
   5   5   8        124.09        131.46         4.69 o                         
   6   5   8        202.42        208.66         7.05 o                         
   7   5   8        329.38        366.79        11.56 o                         
   8   5   8        321.28        370.75        11.75 o                         
 -13   6   8          7.13          8.26         3.16 o                         
 -12   6   8        535.84        556.15        21.79 o                         
 -11   6   8          0.79         -0.07         1.61 o                         
 -10   6   8         53.06         63.63         2.90 o                         
  -9   6   8         25.27         25.03         2.38 o                         
  -8   6   8          4.44          4.72         1.34 o                         
  -7   6   8         45.37         42.08         1.72 o                         
  -6   6   8         26.19         24.25         1.35 o                         
  -5   6   8        192.49        173.64         4.90 o                         
  -4   6   8         44.28         35.64         1.62 o                         
  -3   6   8          5.80          9.81         1.13 o                         
  -2   6   8         87.85         70.69         2.43 o                         
  -1   6   8         86.21         81.79         2.87 o                         
   0   6   8        138.16        127.36         5.43 o                         
   1   6   8          3.12          5.53         1.71 o                         
   2   6   8         98.65        110.06         3.72 o                         
   3   6   8         25.88         32.50         1.82 o                         
   4   6   8          4.13          6.00         1.34 o                         
   5   6   8        108.04        103.62         3.92 o                         
   6   6   8          0.05          0.02         1.52 o                         
   7   6   8          7.18          9.60         1.72 o                         
 -12   7   8         36.31         52.20         3.48 o                         
 -11   7   8        163.72        179.80         8.01 o                         
 -10   7   8          5.48          6.55         1.47 o                         
  -9   7   8          5.32          6.33         1.72 o                         
  -8   7   8         20.16         19.30         2.68 o                         
  -7   7   8        143.32        151.85         4.77 o                         
  -6   7   8         39.03         34.72         1.63 o                         
  -5   7   8         78.13         81.63         2.78 o                         
  -4   7   8          9.20          8.39         1.18 o                         
  -3   7   8          2.33          1.32         1.19 o                         
  -2   7   8        535.57        488.45        15.25 o                         
  -1   7   8        215.27        212.94         7.04 o                         
   0   7   8       2006.40       1982.14        83.12 o                         
   1   7   8          6.56          5.56         1.28 o                         
   2   7   8          2.52          3.65         1.94 o                         
   3   7   8        209.40        218.21         6.83 o                         
   4   7   8        320.69        334.11         9.85 o                         
   5   7   8         49.87         57.40         3.04 o                         
   6   7   8         53.29         59.00         3.04 o                         
 -11   8   8          7.23          7.74         1.87 o                         
 -10   8   8         16.13         15.84         1.95 o                         
  -9   8   8         27.84         29.50         2.23 o                         
  -8   8   8         33.61         33.55         2.68 o                         
  -7   8   8          4.06          5.83         1.19 o                         
  -6   8   8         42.24         38.59         2.06 o                         
  -5   8   8         57.05         48.66         2.33 o                         
  -4   8   8         82.46         72.46         2.84 o                         
  -3   8   8         16.89         13.37         1.41 o                         
  -2   8   8          3.86          0.70         1.34 o                         
  -1   8   8        605.77        611.58        29.72 o                         
   0   8   8         41.71         42.09         2.70 o                         
   1   8   8          0.16          0.79         1.19 o                         
   2   8   8          0.28          2.04         1.50 o                         
   3   8   8        101.78        111.83         5.68 o                         
   4   8   8         76.57         79.84         3.44 o                         
   5   8   8         20.73         24.93         2.40 o                         
 -10   9   8          5.54          8.96         1.83 o                         
  -9   9   8        196.13        219.08         8.21 o                         
  -8   9   8          0.46          0.11         1.50 o                         
  -7   9   8          0.19          0.85         1.42 o                         
  -6   9   8          8.77          9.25         1.52 o                         
  -5   9   8          8.21          8.02         1.26 o                         
  -4   9   8         83.76         91.18         3.19 o                         
  -3   9   8        223.53        191.38         5.95 o                         
  -2   9   8        100.36        120.30         4.72 o                         
  -1   9   8         22.66         23.81         2.24 o                         
   0   9   8         24.73         29.24         2.55 o                         
   1   9   8          1.32          0.42         2.15 o                         
   2   9   8          1.50          4.08         2.70 o                         
   3   9   8          2.79          3.90         2.92 o                         
   4   9   8          3.56         -1.15         3.17 o                         
  -8  10   8        182.71        184.55         7.73 o                         
  -7  10   8         64.17         69.11         3.00 o                         
  -6  10   8          0.03          0.28         1.24 o                         
  -5  10   8          1.53          2.45         1.32 o                         
  -4  10   8         42.20         48.32         2.47 o                         
  -3  10   8         15.64         10.99         1.70 o                         
  -2  10   8          8.82          5.49         2.37 o                         
  -1  10   8        196.47        220.04         9.71 o                         
   0  10   8         96.96        108.89         5.44 o                         
   1  10   8         12.26         10.01         2.75 o                         
   2  10   8          0.00         -2.50         2.82 o                         
   3  10   8          6.75         11.74         4.29 o                         
  -6  11   8        119.96        144.72         8.91 o                         
  -5  11   8          0.00          0.69         2.33 o                         
  -4  11   8         43.37         51.28         5.05 o                         
  -3  11   8          0.56         -2.54         2.68 o                         
  -2  11   8        226.94        258.10        19.77 o                         
  -1  11   8        264.01        264.97        20.36 o                         
   0  11   8         25.72         35.80         4.63 o                         
 -14   1   9          4.31          5.55         2.39 o                         
 -13   1   9          0.27          1.46         1.93 o                         
 -12   1   9         45.72         56.60         3.45 o                         
 -11   1   9          1.58          5.19         2.05 o                         
 -10   1   9         80.46         83.15         4.61 o                         
  -9   1   9         18.58         18.47         1.99 o                         
  -8   1   9         14.54         15.24         1.90 o                         
  -7   1   9        149.53        149.12         6.25 o                         
  -6   1   9          6.47          5.26         1.16 o                         
  -5   1   9          4.78          5.93         1.02 o                         
  -4   1   9         46.96         45.49         1.88 o                         
  -3   1   9         43.36         46.64         1.78 o                         
  -2   1   9        186.23        180.52         7.20 o                         
  -1   1   9        423.50        396.93        19.04 o                         
   0   1   9        264.81        237.40        10.07 o                         
   1   1   9          0.10          0.88         1.51 o                         
   2   1   9        275.00        252.07         7.51 o                         
   3   1   9        183.58        189.30         6.01 o                         
   4   1   9        105.32         96.57         4.61 o                         
   5   1   9          1.44          0.81         2.42 o                         
   6   1   9         16.71         21.75         2.57 o                         
   7   1   9          1.94          2.30         2.24 o                         
   8   1   9          0.04         -0.93         3.30 o                         
 -14   2   9          7.21          8.95         2.43 o                         
 -13   2   9         74.86         83.75         4.46 o                         
 -12   2   9        124.48        131.86         6.29 o                         
 -11   2   9          6.63          6.18         2.07 o                         
 -10   2   9          0.08          2.98         1.98 o                         
  -9   2   9        239.93        248.98        13.74 o                         
  -8   2   9          0.56          0.75         1.99 o                         
  -7   2   9          1.34         -0.26         2.03 o                         
  -6   2   9        103.33        102.59         4.50 o                         
  -5   2   9         80.79         79.76         3.43 o                         
  -4   2   9         17.33         17.78         1.18 o                         
  -3   2   9         28.31         23.21         1.70 o                         
  -2   2   9         89.39         83.05         3.84 o                         
  -1   2   9       1182.19       1101.87        64.63 o                         
   0   2   9        177.15        167.76        11.38 o                         
   1   2   9         42.70         43.38         3.65 o                         
   2   2   9         38.33         45.09         2.91 o                         
   3   2   9         97.20        103.63         5.49 o                         
   4   2   9          0.89          1.63         2.55 o                         
   5   2   9         13.53         17.06         2.33 o                         
   6   2   9          0.66          4.16         2.33 o                         
   7   2   9         65.51         76.11         4.71 o                         
 -14   3   9          5.23          6.26         4.01 o                         
 -13   3   9         62.54         67.93         3.28 o                         
 -12   3   9        572.30        612.62        18.89 o                         
 -11   3   9          0.01          0.67         1.67 o                         
 -10   3   9          3.92          4.84         1.68 o                         
  -9   3   9         93.58        103.47         5.74 o                         
  -8   3   9        178.76        181.09         6.32 o                         
  -7   3   9        138.96        134.53         4.86 o                         
  -6   3   9        117.53        121.45         4.60 o                         
  -5   3   9        399.64        373.12         9.52 o                         
  -4   3   9         16.67         14.21         1.30 o                         
  -3   3   9         18.08         18.21         1.70 o                         
  -2   3   9        335.04        289.37         8.18 o                         
  -1   3   9        357.78        357.52        18.55 o                         
   0   3   9         55.06         53.79         2.86 o                         
   1   3   9         74.74         72.58         3.57 o                         
   2   3   9         53.81         42.42         2.48 o                         
   3   3   9        232.72        260.69         8.84 o                         
   4   3   9        243.23        287.30         8.92 o                         
   5   3   9         33.46         45.72         3.04 o                         
   6   3   9         48.72         56.64         2.85 o                         
   7   3   9         13.06         16.88         2.19 o                         
 -13   4   9          1.19          1.36         3.05 o                         
 -12   4   9         38.01         45.32         2.96 o                         
 -11   4   9         72.39         64.66         3.08 o                         
 -10   4   9          2.05          4.19         1.85 o                         
  -9   4   9         15.14         13.72         1.75 o                         
  -8   4   9          3.90          2.84         1.14 o                         
  -7   4   9          0.01          0.84         0.85 o                         
  -6   4   9         30.96         27.57         2.29 o                         
  -5   4   9        130.23        126.91         5.52 o                         
  -4   4   9          2.64          2.26         1.15 o                         
  -3   4   9         60.24         56.25         2.23 o                         
  -2   4   9        213.99        191.18         6.60 o                         
  -1   4   9          2.07          1.90         2.06 o                         
   0   4   9         10.72         10.94         1.76 o                         
   1   4   9         11.74         10.13         2.07 o                         
   2   4   9        264.20        245.65         8.60 o                         
   3   4   9         13.21         11.74         1.93 o                         
   4   4   9         62.76         64.69         2.91 o                         
   5   4   9          0.91          1.84         1.62 o                         
   6   4   9        116.81        122.12         4.63 o                         
   7   4   9         32.45         33.93         2.58 o                         
 -13   5   9         26.96         23.17         3.08 o                         
 -12   5   9         23.67         26.28         2.21 o                         
 -11   5   9         19.76         15.21         1.64 o                         
 -10   5   9          2.21          2.59         0.75 o                         
  -9   5   9          0.00          0.42         1.61 o                         
  -8   5   9         38.06         39.27         2.76 o                         
  -7   5   9          0.84          1.62         1.63 o                         
  -6   5   9        517.56        504.15        22.87 o                         
  -5   5   9         93.55         97.07         4.54 o                         
  -4   5   9        295.98        296.07        14.65 o                         
  -3   5   9        349.36        334.65        16.31 o                         
  -2   5   9        231.38        239.18        12.96 o                         
  -1   5   9         95.31         98.31         5.39 o                         
   0   5   9          0.58          1.68         2.56 o                         
   1   5   9         10.42         10.87         1.91 o                         
   2   5   9        305.41        324.29        13.68 o                         
   3   5   9         29.68         34.37         2.03 o                         
   4   5   9        191.16        207.03         6.65 o                         
   5   5   9         60.67         73.66         3.16 o                         
   6   5   9         21.53         22.97         2.03 o                         
 -12   6   9         20.57         19.98         2.40 o                         
 -11   6   9         14.15         14.71         1.86 o                         
 -10   6   9         34.17         34.10         3.65 o                         
  -9   6   9        124.43        134.12         7.56 o                         
  -8   6   9         24.77         25.13         2.13 o                         
  -7   6   9         34.59         32.53         2.35 o                         
  -6   6   9        106.78        100.82         4.90 o                         
  -5   6   9        171.62        161.55         8.72 o                         
  -4   6   9         23.66         23.19         2.30 o                         
  -3   6   9          3.57          1.73         1.96 o                         
  -2   6   9         31.73         31.00         2.97 o                         
  -1   6   9          4.55          4.52         2.47 o                         
   0   6   9         88.05         96.37         7.00 o                         
   1   6   9         26.54         34.83         3.96 o                         
   2   6   9        134.68        155.95         7.03 o                         
   3   6   9          3.33          3.11         1.28 o                         
   4   6   9          0.55          0.66         1.38 o                         
   5   6   9         22.89         18.81         1.99 o                         
 -11   7   9          3.30          2.18         1.87 o                         
 -10   7   9          4.23          4.35         1.99 o                         
  -9   7   9         17.22         23.06         3.52 o                         
  -8   7   9          9.45          9.95         2.35 o                         
  -7   7   9         64.01         78.53         5.02 o                         
  -6   7   9         69.51         73.99         4.47 o                         
  -5   7   9        255.92        247.28        17.23 o                         
  -4   7   9          3.03          4.39         2.32 o                         
  -3   7   9         55.67         51.45         3.85 o                         
  -2   7   9         61.23         61.71         4.28 o                         
  -1   7   9          0.16          2.27         2.47 o                         
   0   7   9          2.28          5.46         2.75 o                         
   1   7   9          6.07          9.61         2.98 o                         
   2   7   9         16.92         22.61         3.57 o                         
   3   7   9        199.66        211.18         9.62 o                         
   4   7   9          0.12          1.13         1.57 o                         
   5   7   9        290.82        348.16        11.83 o                         
 -10   8   9          0.93          1.94         1.78 o                         
  -9   8   9          0.53         -0.60         2.02 o                         
  -8   8   9        158.27        183.19        10.28 o                         
  -7   8   9          0.62          1.21         2.10 o                         
  -6   8   9        199.53        216.60        12.06 o                         
  -5   8   9          4.03         -1.72         2.43 o                         
  -4   8   9         69.87         62.08         4.59 o                         
  -3   8   9         41.26         38.04         3.59 o                         
  -2   8   9         42.38         48.35         4.10 o                         
  -1   8   9         31.97         41.57         4.04 o                         
   0   8   9          3.31          2.10         2.80 o                         
   1   8   9          0.26          2.15         2.96 o                         
   2   8   9          0.32         -0.90         3.79 o                         
   3   8   9        245.30        267.04        15.29 o                         
  -8   9   9        113.54        157.41         8.93 o                         
  -7   9   9         25.21         25.37         2.73 o                         
  -6   9   9         16.43         27.27         2.89 o                         
  -5   9   9         21.19         18.97         2.56 o                         
  -4   9   9        130.18        146.67        10.20 o                         
  -3   9   9          5.49          6.11         2.40 o                         
  -2   9   9        164.26        192.15        11.01 o                         
  -1   9   9         86.42         84.03         5.78 o                         
   0   9   9        105.08        128.50        16.15 o                         
   1   9   9          0.05         -3.01         3.01 o                         
   2   9   9        119.22        136.48        10.76 o                         
  -6  10   9         24.44         30.07         4.08 o                         
  -5  10   9         16.28         15.38         2.47 o                         
  -4  10   9         35.04         28.99         6.18 o                         
  -3  10   9        118.23        111.76         6.88 o                         
  -2  10   9        306.08        328.40        17.79 o                         
  -1  10   9        237.02        249.52        19.60 o                         
 -13   0  10        198.06        206.85        10.17 o                         
 -12   0  10        110.09        114.32         7.36 o                         
 -11   0  10          4.17          2.90         2.60 o                         
 -10   0  10          2.51          1.79         2.61 o                         
  -9   0  10         58.93         59.62         4.75 o                         
  -8   0  10        430.31        388.09        44.57 o                         
  -7   0  10        434.41        480.80        61.12 o                         
  -6   0  10         81.43         65.53         4.37 o                         
  -5   0  10         55.14         54.99         5.31 o                         
  -4   0  10        507.44        472.68        28.41 o                         
  -3   0  10       1078.50        906.28        50.05 o                         
  -2   0  10        532.02        502.64        32.28 o                         
  -1   0  10         90.11        101.12         6.58 o                         
   0   0  10        263.35        242.75        11.78 o                         
   1   0  10        144.35        129.41         9.29 o                         
   2   0  10          7.67          7.09         2.63 o                         
   3   0  10         42.31         38.19         4.07 o                         
   4   0  10         19.01         27.45         4.17 o                         
   5   0  10          2.48          1.58         3.37 o                         
   6   0  10        108.74        150.82         9.85 o                         
 -13   1  10         24.29         27.23         3.14 o                         
 -12   1  10          2.56          5.05         2.20 o                         
 -11   1  10         62.93         73.32         4.39 o                         
 -10   1  10        139.41        128.43         6.54 o                         
  -9   1  10          8.86         13.11         2.41 o                         
  -8   1  10          0.00         -0.08         1.90 o                         
  -7   1  10          2.98          3.10         1.18 o                         
  -6   1  10         17.77         21.68         1.66 o                         
  -5   1  10         24.93         23.51         1.47 o                         
  -4   1  10        419.11        387.50        16.66 o                         
  -3   1  10        738.63        678.36        32.83 o                         
  -2   1  10        757.77        728.17        33.50 o                         
  -1   1  10         49.45         42.31         2.75 o                         
   0   1  10        143.25        127.03         5.11 o                         
   1   1  10        219.74        199.94         7.25 o                         
   2   1  10         47.40         57.61         3.92 o                         
   3   1  10          0.96          1.75         2.32 o                         
   4   1  10         24.12         36.91         3.64 o                         
   5   1  10          9.26         15.63         3.10 o                         
   6   1  10          2.00          6.35         3.13 o                         
 -13   2  10          1.26          0.96         2.45 o                         
 -12   2  10          1.06          0.26         2.12 o                         
 -11   2  10         74.29         62.41         5.46 o                         
 -10   2  10         69.58         76.22         4.51 o                         
  -9   2  10         55.68         52.57         4.62 o                         
  -8   2  10          3.15          2.03         1.15 o                         
  -7   2  10        145.50        131.96         5.56 o                         
  -6   2  10        277.82        244.79        15.09 o                         
  -5   2  10         11.65         10.92         1.22 o                         
  -4   2  10        244.25        219.78        10.16 o                         
  -3   2  10        216.48        194.55        12.66 o                         
  -2   2  10          3.14          3.89         2.33 o                         
  -1   2  10         26.88         24.40         2.43 o                         
   0   2  10         22.14         21.21         3.18 o                         
   1   2  10         97.24         97.33         6.75 o                         
   2   2  10          9.06          5.74         2.44 o                         
   3   2  10         41.80         42.96         3.60 o                         
   4   2  10         71.18         97.01         6.99 o                         
   5   2  10        119.68        127.51         8.68 o                         
   6   2  10          4.88         12.69         6.28 o                         
 -13   3  10         65.12         66.31         3.53 o                         
 -12   3  10         56.06         59.98         3.37 o                         
 -11   3  10         56.96         64.67         3.71 o                         
 -10   3  10        134.55        146.31         6.24 o                         
  -9   3  10         17.41         18.32         1.57 o                         
  -8   3  10          1.28          1.69         0.99 o                         
  -7   3  10         50.44         53.90         2.60 o                         
  -6   3  10         51.16         54.04         3.27 o                         
  -5   3  10        176.16        162.07        14.37 o                         
  -4   3  10         79.21         70.65         3.91 o                         
  -3   3  10         18.73         19.00         2.56 o                         
  -2   3  10        213.13        188.03         9.96 o                         
  -1   3  10          6.15          6.66         2.04 o                         
   0   3  10        348.32        358.96        13.82 o                         
   1   3  10          1.62          5.63         2.33 o                         
   2   3  10        203.59        205.80         9.71 o                         
   3   3  10          0.13          1.52         1.95 o                         
   4   3  10          2.73          3.25         2.04 o                         
   5   3  10         40.20         57.51         4.60 o                         
 -12   4  10         42.71         45.20         2.88 o                         
 -11   4  10         13.97         17.41         2.54 o                         
 -10   4  10         15.90         14.86         1.51 o                         
  -9   4  10          7.53         10.25         1.11 o                         
  -8   4  10          7.14          6.38         1.01 o                         
  -7   4  10        292.83        301.98        13.02 o                         
  -6   4  10        114.05        112.97         6.00 o                         
  -5   4  10          2.18          3.15         1.97 o                         
  -4   4  10        119.49        118.03         7.80 o                         
  -3   4  10        131.00        114.88        10.81 o                         
  -2   4  10          0.09          1.20         2.39 o                         
  -1   4  10         12.70         10.40         2.79 o                         
   0   4  10        235.80        254.17        10.30 o                         
   1   4  10         85.70         86.73         4.89 o                         
   2   4  10         41.99         40.04         3.44 o                         
   3   4  10         15.07         16.43         2.14 o                         
   4   4  10         56.03         72.08         3.61 o                         
   5   4  10         62.32         63.77         3.52 o                         
 -12   5  10         11.48         10.20         2.55 o                         
 -11   5  10          3.18          4.45         1.89 o                         
 -10   5  10         71.29         73.26         4.28 o                         
  -9   5  10        130.44        132.86         5.77 o                         
  -8   5  10        165.05        163.60         8.86 o                         
  -7   5  10         38.24         35.39         2.66 o                         
  -6   5  10          5.72          2.97         1.98 o                         
  -5   5  10        195.45        189.25        10.57 o                         
  -4   5  10         44.13         39.10         2.97 o                         
  -3   5  10        365.86        348.11        29.11 o                         
  -2   5  10         20.00         15.44         2.79 o                         
  -1   5  10         45.25         44.76         3.76 o                         
   0   5  10         91.09         93.02         6.49 o                         
   1   5  10        675.01        714.46        30.12 o                         
   2   5  10          6.11          7.41         2.34 o                         
   3   5  10         41.05         48.22         3.27 o                         
   4   5  10         22.72         30.11         2.88 o                         
 -11   6  10          7.39          7.78         2.59 o                         
 -10   6  10         69.09         83.74         5.52 o                         
  -9   6  10          0.29          0.35         2.10 o                         
  -8   6  10          8.85          6.10         2.33 o                         
  -7   6  10        170.92        177.39        12.28 o                         
  -6   6  10         24.38         23.76         2.87 o                         
  -5   6  10         82.08         84.45         6.30 o                         
  -4   6  10        221.81        235.66        16.42 o                         
  -3   6  10        198.77        222.01        12.17 o                         
  -2   6  10          8.09         10.13         2.90 o                         
  -1   6  10          9.43         10.66         3.01 o                         
   0   6  10        513.23        522.15        26.89 o                         
   1   6  10         14.03         21.88         4.36 o                         
   2   6  10          0.25         -0.79         3.43 o                         
   3   6  10          7.29          5.60         3.77 o                         
 -10   7  10         39.04         52.12         4.03 o                         
  -9   7  10         17.21         16.10         2.61 o                         
  -8   7  10        204.58        234.86        13.11 o                         
  -7   7  10         22.75         24.05         2.77 o                         
  -6   7  10        146.18        154.17         9.93 o                         
  -5   7  10        107.39        105.71         5.94 o                         
  -4   7  10          0.31         -0.60         2.93 o                         
  -3   7  10          4.28          5.93         2.51 o                         
  -2   7  10          6.21          3.98         2.68 o                         
  -1   7  10          3.21          6.63         2.81 o                         
   0   7  10          1.16          3.61         3.15 o                         
   1   7  10          0.00         -1.96         3.34 o                         
   2   7  10         23.61         27.05         4.12 o                         
  -8   8  10         36.97         38.16         3.46 o                         
  -7   8  10         13.35         16.51         2.86 o                         
  -6   8  10         74.27         74.09         5.23 o                         
  -5   8  10         19.51         14.75         2.91 o                         
  -4   8  10         76.82         86.42         5.98 o                         
  -3   8  10        384.52        409.69        22.14 o                         
  -2   8  10         11.68          9.19         2.84 o                         
  -1   8  10          4.29          1.76         2.97 o                         
   0   8  10          0.06         -2.60         4.00 o                         
  -4   9  10         93.97         97.95         6.44 o                         
  -3   9  10        461.88        549.30        29.21 o                         
 -12   1  11          0.09          2.16         2.67 o                         
 -11   1  11          2.27          2.88         2.45 o                         
 -10   1  11          5.40          5.65         2.52 o                         
  -9   1  11         25.69         32.15         4.04 o                         
  -8   1  11          0.26          2.62         1.50 o                         
  -7   1  11         48.01         44.70         2.72 o                         
  -6   1  11          1.01          2.17         2.57 o                         
  -5   1  11        107.79        104.36         4.32 o                         
  -4   1  11       1143.89       1067.28        63.79 o                         
  -3   1  11          3.50          2.83         2.50 o                         
  -2   1  11        379.00        351.92        31.42 o                         
  -1   1  11         72.09         71.99         4.12 o                         
   0   1  11          7.79          6.72         2.48 o                         
   1   1  11          7.61          7.51         3.75 o                         
   2   1  11          3.44          7.76         3.51 o                         
   3   1  11         32.95         46.44         3.91 o                         
 -11   2  11         21.99         21.77         2.80 o                         
 -10   2  11         27.93         20.47         2.91 o                         
  -9   2  11          6.64          8.20         1.91 o                         
  -8   2  11         42.75         39.16         3.53 o                         
  -7   2  11         38.91         38.63         2.70 o                         
  -6   2  11          4.91          2.96         1.25 o                         
  -5   2  11        173.12        162.28         8.87 o                         
  -4   2  11         19.91         18.61         3.13 o                         
  -3   2  11         69.16         62.45         6.94 o                         
  -2   2  11         25.40         17.12         3.57 o                         
  -1   2  11         52.23         46.11         3.62 o                         
   0   2  11          7.57          6.95         2.81 o                         
   1   2  11         36.59         44.37         4.06 o                         
   2   2  11          9.66         11.84         5.70 o                         
   3   2  11          7.15         11.11         4.79 o                         
 -11   3  11          9.26         10.74         2.25 o                         
 -10   3  11          3.31          1.92         2.01 o                         
  -9   3  11         30.34         38.56         3.20 o                         
  -8   3  11         21.85         23.33         1.72 o                         
  -7   3  11         91.67         83.80         4.86 o                         
  -6   3  11         89.41         95.00        10.09 o                         
  -5   3  11          9.57          9.01         2.32 o                         
  -4   3  11        312.22        282.76        24.07 o                         
  -3   3  11          0.51          1.22         2.51 o                         
  -2   3  11         75.93         72.11         4.89 o                         
  -1   3  11          9.83         11.41         3.01 o                         
   0   3  11         22.94         25.72         2.87 o                         
   1   3  11          2.00          3.70         2.47 o                         
   2   3  11         14.16         18.42         2.89 o                         
   3   3  11         70.27         70.06         6.41 o                         
 -10   4  11          8.20         11.43         2.30 o                         
  -9   4  11         47.04         37.86         2.84 o                         
  -8   4  11        261.69        265.77        18.18 o                         
  -7   4  11          1.88          1.99         2.11 o                         
  -6   4  11         17.97         15.95         2.52 o                         
  -5   4  11        122.52        115.20         7.12 o                         
  -4   4  11         35.98         29.84         2.93 o                         
  -3   4  11          0.00         -0.26         2.55 o                         
  -2   4  11          1.43          0.01         2.73 o                         
  -1   4  11         10.17         12.24         3.12 o                         
   0   4  11         24.02         24.20         3.76 o                         
   1   4  11         36.27         41.96         5.48 o                         
   2   4  11         66.55         81.74         5.16 o                         
 -10   5  11         62.53         70.60         5.08 o                         
  -9   5  11        105.44        121.75         7.68 o                         
  -8   5  11         88.42         97.11         6.57 o                         
  -7   5  11        124.48        117.95         6.44 o                         
  -6   5  11          0.20         -1.15         2.86 o                         
  -5   5  11          2.77          2.55         2.55 o                         
  -4   5  11          0.39          2.85         3.04 o                         
  -3   5  11         43.05         45.17         3.95 o                         
  -2   5  11         75.43         77.79         6.24 o                         
  -1   5  11         27.83         36.52         4.01 o                         
   0   5  11         49.31         45.78         4.90 o                         
   1   5  11         57.65         80.71         6.55 o                         
  -8   6  11        134.77        161.11         9.58 o                         
  -7   6  11         87.37         81.36         5.80 o                         
  -6   6  11          3.74          2.22         2.84 o                         
  -5   6  11        150.53        154.07         9.43 o                         
  -4   6  11        128.39        148.97         9.21 o                         
  -3   6  11         50.78         52.29         4.78 o                         
  -2   6  11         16.75         18.06         3.65 o                         
  -1   6  11        279.29        301.43        20.94 o                         
   0   6  11        112.88        120.02         8.24 o                         
  -6   7  11          0.00         -0.50         2.78 o                         
  -5   7  11         14.92         11.93         3.09 o                         
  -4   7  11          0.25          0.21         2.83 o                         
  -3   7  11         48.80         59.26         7.81 o                         
  -2   7  11         74.60         82.98         6.16 o                         
  -9   0  12         12.30         15.16         3.44 o                         
  -8   0  12         38.13         43.39         4.59 o                         
  -7   0  12        143.98        149.42        32.15 o                         
  -6   0  12        424.14        409.05        41.31 o                         
  -5   0  12        392.73        366.42        46.32 o                         
  -4   0  12          0.35          2.24         3.54 o                         
  -3   0  12        104.60         92.27         8.93 o                         
  -2   0  12         69.11         60.97        12.72 o                         
  -1   0  12         55.42         52.40         6.08 o                         
   0   0  12         74.38         70.90        13.83 o                         
  -9   1  12         76.78         62.62         5.92 o                         
  -8   1  12         35.72         35.59         3.54 o                         
  -7   1  12        389.94        346.49        16.24 o                         
  -6   1  12        347.25        324.12        18.86 o                         
  -5   1  12          1.10         -0.43         1.55 o                         
  -4   1  12         89.84         74.85         7.82 o                         
  -3   1  12         10.53          8.34         3.44 o                         
  -2   1  12          0.54          4.64         3.91 o                         
  -1   1  12         26.85         22.38         4.30 o                         
   0   1  12          0.60          0.41         4.35 o                         
  -9   2  12          1.20          0.86         3.38 o                         
  -8   2  12         19.34         16.99         3.13 o                         
  -7   2  12         10.91          7.10         2.98 o                         
  -6   2  12        508.64        420.07        25.57 o                         
  -5   2  12         58.65         39.25         5.33 o                         
  -4   2  12          6.21          5.10         3.18 o                         
  -3   2  12         36.74         42.30         6.33 o                         
  -2   2  12          1.62          1.32         3.64 o                         
  -1   2  12         14.40         10.05         5.62 o                         
   0   2  12         24.99         24.72         5.02 o                         
  -8   3  12          0.57         -0.63         2.51 o                         
  -7   3  12        177.45        201.35        10.85 o                         
  -6   3  12        252.32        248.38        22.47 o                         
  -5   3  12          0.39         -2.32         2.52 o                         
  -4   3  12        230.36        232.71        18.39 o                         
  -3   3  12         70.12         82.08         6.65 o                         
  -2   3  12         49.76         44.27         4.30 o                         
  -1   3  12         50.31         55.52         5.46 o                         
  -7   4  12         40.36         44.25         4.43 o                         
  -6   4  12         26.83         28.75         4.02 o                         
  -5   4  12         58.62         55.98         4.94 o                         
  -4   4  12         30.24         35.04         4.20 o                         
  -3   4  12          0.01          3.60         3.29 o                         
  -2   4  12        155.98        169.87        12.25 o                         
                                                                                
